# Supplementary material for: MicroRNA396 negatively regulates shoot regeneration in tomato
Source: Hortic Res. 2024 Jan 2;11(2):uhad291. doi: 10.1093/hr/uhad291 (PMC10873581; doi:10.1093/hr/uhad291)
Supplement: Web_Material_uhad291 [file web_material_uhad291.zip]

Archive with 2 entries (2 files):
- Supplementary Data Figures.pdf
- Supplementary Tables.xlsx
