# Supplementary material for: MicroRNA396 negatively regulates shoot regeneration in tomato
Source: Hortic Res. 2024 Jan 2;11(2):uhad291. doi: 10.1093/hr/uhad291 (PMC10873581; doi:10.1093/hr/uhad291)
Supplement: Web_Material_uhad291 [file web_material_uhad291.zip › Supplementary Tables.xlsx]

## Sheet: Table S1
Supplementary Data Table S1. Clustering of DEGs in SK and SD during shoot regeneration. Hypocotyl explants from SK and SD were incubated on SIM for the indicated times. Genes showing |Log2 fold change| ≥ 1 and adjusted P-value < 0.01 were identied as DEGs. Clustering was performed using DEGs at each time point.
		Log2 fold change
Gene ID	Cluster	SK 0d/SD 0d	SK 6d/SD 6d	SK 12d/SD 12d	SK 18d/SD 18d	SK 30d/SD 30d	SK 42d/SD 42d	Description
Solyc06g064500.3.1	C3	0.13	0.49	1.04	0.93	0.28	-0.85	Myricetin O-methyltransferase 2 (AHRD V3.3 *** F2YTN5_SOLHA)
Solyc02g071010.1.1	C3	-0.03	1.12	1.29	0.78	0.22	-1.18	Chlorophyll a-b binding protein, chloroplastic (AHRD V3.3 *** A0A2G3A7J8_CAPAN)
Solyc06g066640.3.1	C3	0.19	0.58	1.08	0.51	0.13	-0.85	Photosystem I reaction center subunit VI, chloroplastic (AHRD V3.3 *** A0A2G2WLH8_CAPBA)
Solyc08g062760.1.1	C3	0.33	0.45	0.88	1.07	0	-0.49	leucine-rich repeat extensin-like protein 1 (AHRD V3.3 --* XP_010094960.2)
Solyc11g010290.2.1	C3	0.51	0.46	1.01	1.09	0.17	-0.69	Dicarboxylate transporter 2.1, chloroplastic (AHRD V3.3 *** A0A2G2Y5B9_CAPAN)
Solyc02g065570.1.1	C3	0.13	0.92	1.17	1.28	-0.03	-1.09	DVL1 (AHRD V3.3 *** Q6X5V0_ARATH)
Solyc06g059840.4.1	C3	0.25	0.8	0.57	1.04	-0.06	-0.8	branched chain alpha-keto acid dehydrogenase E1-alpha subunit
Solyc02g066920.3.1	C3	0.35	0.74	1.11	0.07	-0.14	-0.7	Chlororespiratory reduction 7 (AHRD V3.3 *** A0A2U1NIM3_ARTAN)
Solyc04g007950.4.1	C3	0.43	0.88	1.55	0.68	-0.48	-0.73	Cysteine-rich repeat secretory protein 60 (AHRD V3.3 *** A0A2G3CFE1_CAPCH)
Solyc05g009120.3.1	C3	1.03	0.44	1.11	0.31	0.02	-0.78	Core-2 i-branching beta-n-acetylglucosaminyltransferase family protein (AHRD V3.3 *** A0A2K3MN76_TRIPR)
Solyc02g036350.3.1	C3	0.99	1.4	1.94	0.56	0.05	-0.93	1-aminocyclopropane-1-carboxylate oxidase EF501822
Solyc02g078690.2.1	C3	1.87	1.75	2.61	0.5	-0.19	-0.81	Carboxypeptidase (AHRD V3.3 *** A0A1U8FL14_CAPAN)
Solyc04g050570.3.1	C3	-1.07	2.12	3.02	0.76	-1.15	-2.2	GDSL esterase/lipase (AHRD V3.3 *** A0A1U8GR17_CAPAN)
Solyc12g009650.2.1	C3	-0.65	0.35	2.06	0.35	-0.49	-1.12	Sl proline-rich protein
Solyc02g085933.1.1	C3	-0.18	0.85	1.73	0.6	0.51	-1.38	Unknown protein
Solyc02g085940.4.1	C3	-0.42	0.59	1.73	0.51	0.56	-0.89	Ribulose bisphosphate carboxylase small chain (AHRD V3.3 *** A0A2G2XBI7_CAPBA)
Solyc02g085950.4.1	C3	-0.35	0.72	1.99	0.56	0.65	-0.91	cell wall protein X77373
Solyc07g053540.1.1	C3	-0.76	0.18	1.56	0.54	0.41	-0.95	Fasciclin-like arabinogalactan protein 9 (AHRD V3.3 *** A0A1U8HBV4_CAPAN)
Solyc11g006890.2.1	C3	-0.48	0.23	1.16	0.6	0.25	-1.28	Unknown protein
Solyc03g005900.4.1	C3	0.26	0.65	1.18	-0.4	1.04	-1.63	GDSL esterase/lipase (AHRD V3.3 *** A0A2G2XF69_CAPBA)
Solyc08g044260.4.1	C3	0.66	0.62	1.43	0.23	0.17	-1.54	Fatty acid hydroxylase superfamily (AHRD V3.3 *** A0A2U1L8N4_ARTAN)
Solyc01g103030.3.1	C3	0.3	1.32	0.72	0.73	0.24	-1.66	Major facilitator superfamily protein (AHRD V3.3 *** A0A2U1PWN6_ARTAN)
Solyc02g070950.1.1	C3	0.31	0.85	0.81	0.71	0.15	-1.34	Chlorophyll a-b binding protein, chloroplastic (AHRD V3.3 *** A0A2G3A7J8_CAPAN)
Solyc05g046030.4.1	C3	0.01	0.29	0.88	0.61	0.68	-2.53	Peroxidase (AHRD V3.3 *** K4C0T6_SOLLC)
Solyc07g063610.4.1	C3	0.19	0.1	0.58	0.56	0.36	-1.24	Dynein light chain (AHRD V3.3 *** A0A2G3C370_CAPCH)
Solyc05g007480.1.1	C3	-0.06	0.38	0.85	0.47	0.47	-1.14	protein PHYTOCHROME KINASE SUBSTRATE 1-like (AHRD V3.3 *** A0A2I4EE26_9ROSI)
Solyc07g006020.3.1	C3	0.06	0.3	0.79	0.74	0.65	-1.12	Heptahelical transmembrane protein 2 (AHRD V3.3 *** A0A2G2XYZ3_CAPAN)
Solyc02g031740.3.1	C3	-0.08	0.21	0.86	0.68	0.12	-1.07	Phloem protein 2-like (AHRD V3.3 *** A0A200QPN3_9MAGN)
Solyc03g115900.4.1	C3	0	0.42	0.66	0.53	0.08	-1.06	Chlorophyll a-b binding protein, chloroplastic (AHRD V3.3 *** A0A1U8G3I4_CAPAN)
Solyc05g054315.1.1	C3	1.08	0	0.22	0.42	0.3	-0.81	Epoxide hydrolase (AHRD V3.3 *** Q41413_SOLTU)
Solyc10g083440.2.1	C3	1.06	0.12	0.25	0.57	0.69	-1.14	Glycosyltransferase (AHRD V3.3 *** A0A2G3BGM7_CAPCH)
Solyc08g066420.1.1	C3	0.58	0.32	0.47	1.14	0.3	-1.41	Polyketide cyclase/dehydrase and lipid transport superfamily protein (AHRD V3.3 *** A0A2U1PZR8_ARTAN)
Solyc10g086650.1.1	C3	0.78	0.01	0.89	0.79	0.06	-1.13	Glyoxal oxidase (AHRD V3.3 *** A0A200R4V9_9MAGN)
Solyc01g009430.3.1	C3	0.02	-0.39	-0.35	0.95	-0.08	-1.29	hypothetical protein (AHRD V3.3 *** AT2G27830.1)
Solyc04g050730.3.1	C3	0.15	0.72	-0.24	1.38	-0.02	-2.03	GDSL esterase/lipase (AHRD V3.3 *** A0A2R6PKD3_ACTCH)
Solyc07g062543.1.1	C3	0.21	0.33	-0.1	0.38	-0.14	-1.17	UDP-N-acetylglucosamine 1-carboxyvinyltransferase (AHRD V3.3 *** A0A318R3I0_9STAP)
Solyc10g006750.4.1	C3	0.41	0.29	0.15	0.69	-0.12	-1.31	Unknown protein
Solyc05g015320.3.1	C3	0.51	-0.15	-0.02	1.21	-0.41	0.15	65-kDa microtubule-associated protein 8 (AHRD V3.3 *** A0A2G2YEW9_CAPAN),Pfam:PF03999
Solyc11g006720.2.1	C3	0.35	0.85	0.29	1.24	0.07	-0.07	Transcription factor DIVARICATA (AHRD V3.3 *** A0A2G3AV26_CAPCH)
Solyc09g055900.4.1	C3	0.3	0.79	0.47	1.11	0.21	-0.26	Lipoxygenase (AHRD V3.3 *** K4CT85_SOLLC)
Solyc10g080620.1.1	C3	0.2	1.35	1.01	1.53	0.22	-0.52	Unknown protein
Solyc06g053620.4.1	C3	-0.56	0.29	0.21	1.55	-0.01	-0.71	phosphoenolpyruvate carboxylase kinase 2
Solyc09g007830.3.1	C3	-0.2	0.23	0.02	1.58	0.09	-0.54	Cytokinin riboside 5'-monophosphate phosphoribohydrolase (AHRD V3.3 *** A0A1U8E671_CAPAN)
Solyc03g119390.4.1	C3	-0.65	1.31	1.05	2.68	1.11	-0.93	bHLH transcription factor 026
Solyc07g007250.4.1	C3	-0.5	1.87	0.78	2.71	0.63	-0.93	Metallocarboxypeptidase inhibitor (AHRD V3.3 *** A0A2G3BXM1_CAPCH)
Solyc09g018280.1.1	C3	-0.07	0.61	0.31	1.19	0.8	-1.03	Non-specific serine/threonine protein kinase (AHRD V3.3 *** A0A2G3DDH8_CAPCH)
Solyc07g056704.1.1	C3	-0.22	0.82	0.26	1.24	0.55	-0.69	DUF239 domain-containing protein/DUF4409 domain-containing protein (AHRD V3.3 *** A0A1Q3CSL7_CEPFO)
Solyc07g056705.1.1	C3	-0.22	0.58	0.18	1	0.45	-0.67	Transmembrane protein, putative (DUF239) (AHRD V3.3 *** Q9SK38_ARATH)
Solyc01g080230.3.1	C3	-0.59	0.5	0.94	0.68	0.49	1.68	endo-1,31,4-beta-D-glucanase-like (AHRD V3.3 *** A0A2I4F2Y3_9ROSI)
Solyc03g115850.3.1	C3	-1.02	0.75	1.19	0.54	0.48	1.23	NAC domain-containing protein (AHRD V3.3 *** A0A2G3CZC4_CAPCH)
Solyc11g066250.2.1	C3	-1.12	0.54	1.34	0.82	0.53	1.25	Carboxypeptidase (AHRD V3.3 *** A0A1U8EWA6_CAPAN)
Solyc12g089220.3.1	C3	-0.64	1.34	1.83	1.18	1	1.14	Bifunctional nuclease 2 (AHRD V3.3 *** A0A2G2Y9Z2_CAPAN)
Solyc02g090630.4.1	C3	-0.98	2.55	3.13	3.21	2	2.4	Patatin (AHRD V3.3 *** A0A2G3D8S9_CAPCH)
Solyc05g041920.3.1	C3	-0.25	0.85	1.02	0.9	0.74	0.86	Dicer-like 3 (AHRD V3.3 *-* B3SRQ0_PHYPA)
Solyc05g051920.3.1	C3	-0.35	1.27	1.46	1.29	0.88	1.1	Major facilitator superfamily (AHRD V3.3 *** A0A200QUR2_9MAGN)
Solyc02g083720.4.1	C3	-1.47	2.65	2.29	2.45	2.69	3.37	MLO-like protein (AHRD V3.3 *** K4BAP0_SOLLC)
Solyc06g065900.4.1	C3	-0.53	0.99	1.01	1.15	0.73	1.13	Serine-rich protein (AHRD V3.3 *** Q8L8M8_ARATH)
Solyc01g098140.4.1	C3	-0.46	0.67	0.83	1.06	0.81	0.99	Alpha/beta-hydrolases superfamily protein (AHRD V3.3 *** A0A2U1LX98_ARTAN)
Solyc11g069580.2.1	C3	-0.64	0.95	1.12	1.33	1.07	1.11	Cyclic nucleotide-gated channel 15 (AHRD V3.3 *** A0A2U1M7X5_ARTAN)
Solyc06g069880.1.1	C3	-0.2	0.8	1.37	0.81	0.9	1.38	protein PHYTOCHROME KINASE SUBSTRATE 3-like (AHRD V3.3 *** A0A2I4FQS5_9ROSI)
Solyc07g006860.3.1	C3	-0.82	1.05	1.84	1.16	1.32	2.27	Xyloglucan endotransglucosylase/hydrolase (AHRD V3.3 *** A0A2G2WAA0_CAPBA)
Solyc01g109120.3.1	C3	0.04	2.45	3.01	3.57	2.55	4.35	Transducin/WD40 repeat-like superfamily protein (AHRD V3.3 *** A0A2U1MAA7_ARTAN)
Solyc01g107060.2.1	C3	-0.15	0.77	0.84	1.04	0.77	1.13	Unknown protein
Solyc06g011560.3.1	C3	-0.05	1.07	1.16	1.2	0.94	1.3	transmembrane protein (AHRD V3.3 *** AT1G10660.4)
Solyc01g108520.2.1	C3	-1.25	3.52	3.77	3.52	3.19	4.01	Alpha/beta-Hydrolases superfamily protein (AHRD V3.3 *** A0A2U1KK17_ARTAN)
Solyc08g006730.1.1	C3	-0.29	0.91	1.32	1.12	1.12	1.38	Tyramine N-feruloyltransferase 10/30 (AHRD V3.3 *** A0A2G2VBA1_CAPBA)
Solyc06g075550.3.1	C3	-0.24	0.68	1.08	0.89	0.54	1.1	Receptor-like cytoplasmic protein kinase 1 (AHRD V3.3 *** F6JSQ7_CAPAN)
Solyc02g089610.2.1	C3	-0.29	1.09	1.33	1.31	0.81	1.22	S-adenosylmethionine decarboxylase 2
Solyc02g150147.1.1	C3	-0.27	0.95	1.19	1.17	0.81	1.24	S-adenosylmethionine decarboxylase (AHRD V3.3 *-* Q6KC47_PRUPE)
Solyc09g007030.3.1	C3	-0.79	1.72	1	0.98	1.25	0.78	Kinesin-like protein (AHRD V3.3 *** A0A2G3BJP1_CAPCH)
Solyc09g014550.3.1	C3	-3.98	4.69	3.55	3.52	3.73	4.36	MLP-like protein 43 (AHRD V3.3 *** A0A2U1L1T0_ARTAN)
Solyc01g091250.3.1	C3	-1.18	1.29	0.88	1.53	0.67	1.95	DUF1442 domain-containing protein (AHRD V3.3 *** A0A1Q3BAQ3_CEPFO)
Solyc10g076460.2.1	C3	-0.59	0.79	0.36	1.08	1.02	0.98	Homeodomain-like superfamily protein (AHRD V3.3 *-* Q9SIZ5_ARATH)
Solyc12g007070.2.1	C3	-0.44	0.65	0.41	1.05	0.62	1.05	Heat shock transcription factor (AHRD V3.3 *-* A0A1Y1I763_KLENI)
Solyc03g006990.1.1	C3	0.39	0.64	1.21	1.2	1.46	1.72	Pentatricopeptide repeat (AHRD V3.3 *** A0A200PMS4_9MAGN)
Solyc05g008220.4.1	C3	0.27	0.53	1.3	1.34	1.47	1.67	Plastid movement impaired protein (AHRD V3.3 *** A0A072VEV4_MEDTR)
Solyc01g106060.3.1	C3	0.31	0.48	1.07	0.66	0.95	1.2	Glutamine amidotransferase (AHRD V3.3 *** A0A200PUF5_9MAGN)
Solyc07g043660.3.1	C3	0.15	0.64	1.87	1.25	1.95	2.31	AMP-dependent synthetase/ligase (AHRD V3.3 *** A0A200QNF3_9MAGN)
Solyc04g082940.3.1	C3	0.34	0.34	0.89	0.75	1.23	0.73	Cysteine/Histidine-rich C1 domain family protein (AHRD V3.3 *** F4HWC5_ARATH)
Solyc05g008910.3.1	C3	0.69	1.32	3.48	3.21	4.47	3.1	Class I glutamine amidotransferase-like superfamily protein (AHRD V3.3 *-* F4KA45_ARATH)
Solyc11g007730.2.1	C3	0.46	0.65	1.44	1.4	1.8	1.34	Bark storage protein A (AHRD V3.3 *** A0A1J3K1W0_NOCCA)
Solyc09g097770.3.1	C3	0.41	0.36	1.57	1.56	2.12	1.23	Cell wall protein (AHRD V3.3 *** Q40142_SOLLC)
Solyc12g011160.2.1	C3	0.27	0.25	0.66	0.81	1.04	0.73	3-hydroxyisobutyryl-CoA hydrolase-like protein 5 (AHRD V3.3 *** A0A2G2YT91_CAPAN)
Solyc02g077420.3.1	C3	0.33	1.6	4.1	4.78	4.52	3.43	Phospholipase A1-II 1 (AHRD V3.3 *** A0A2G3D5J6_CAPCH)
Solyc05g052280.3.1	C3	0.28	0.49	1.77	1.92	1.82	1.31	Peroxidase (AHRD V3.3 *** K4C1Q9_SOLLC)
Solyc06g007240.4.1	C3	0.54	0.89	1.78	2.6	2.33	1.65	BAG family molecular chaperone regulator 2-like (AHRD V3.3 *** A0A2I4GUW4_9ROSI)
Solyc03g045140.4.1	C3	0.44	1.08	2.29	2.71	2.82	1.75	Cyclopropane-fatty-acyl-phospholipid synthase (AHRD V3.3 *** A0A2U1PIS2_ARTAN)
Solyc11g012700.2.1	C3	0.23	0.62	1.19	1.43	1.49	1.12	Oligopeptide transporter (AHRD V3.3 *** A0A200RBP6_9MAGN)
Solyc01g103580.3.1	C3	0.12	0.35	1.04	0.96	1.17	1.05	DUF679 domain-containing protein (AHRD V3.3 *** A0A1Q3DCM8_CEPFO)
Solyc04g078410.4.1	C3	0.21	1.02	2.38	2.22	2.78	1.79	Pkinase domain-containing protein/S_locus_glycop domain-containing protein/B_lectin domain-containing protein (AHRD V3.3 *** A0A1Q3BH96_CEPFO)
Solyc10g083400.1.1	C3	-0.17	1.07	2.73	2.93	3.62	2.44	Cytochrome P450 (AHRD V3.3 *** A0A200Q6A4_9MAGN)
Solyc02g055440.4.1	C3	0.36	0.39	1.39	0.8	1.3	0.96	E3 ubiquitin-protein ligase%2C putative (DUF177) (AHRD V3.3 *** AT3G19800.2)
Solyc01g107790.2.1	C3	0.76	0.18	1.93	1.9	1.84	1.36	Leucine-rich repeat (AHRD V3.3 *** A0A200QZJ6_9MAGN)
Solyc02g072190.4.1	C3	0.22	0.24	1.37	1.4	1.3	1.15	WRKY transcription factor 79
Solyc12g056410.2.1	C3	0.06	0.17	1.15	1.07	0.91	0.79	F-box protein PP2-A15 (AHRD V3.3 *** A0A2G2Y8Y0_CAPAN)
Solyc03g119060.3.1	C3	0.47	0.52	0.75	1.01	0.55	1.11	divaricata
Solyc08g081690.3.1	C3	0.35	0.39	0.82	0.9	0.49	1.03	NADPH oxidase
Solyc03g119810.1.1	C3	0.47	0.5	0.7	1.09	0.59	0.87	At1g49000 (AHRD V3.3 *-* Q9M9A2_ARATH)
Solyc02g005606.1.1	C3	1.22	1.4	1.7	2.25	1.63	2.47	serine/threonine-protein phosphatase 7 long form homolog (AHRD V3.3 *-* XP_019069006.1)
Solyc08g061250.3.1	C3	0.72	0.81	0.96	1.54	0.98	1.44	Receptor-like serine/threonine-protein kinase (AHRD V3.3 *** A0A2G2W5C1_CAPBA)
Solyc12g010200.2.1	C3	0.41	0.46	1.01	1.36	1.23	1.27	Hexosyltransferase (AHRD V3.3 *** A0A2G3CCZ7_CAPCH)
Solyc06g060170.3.1	C3	0.44	0.47	0.82	1.3	0.98	1.12	Pectin lyase-like superfamily protein (AHRD V3.3 *** Q84K13_ARATH)
Solyc10g006610.4.1	C3	0.46	0.54	1.18	1.77	1.25	1.48	Auxin-responsive GH3 family protein (AHRD V3.3 *** A0A2U1LNK3_ARTAN)
Solyc05g050430.2.1	C3	1.85	2.08	3.95	5.11	3.86	3.77	Plant resistance protein (AHRD V3.3 *** O81136_SOLLC)
Solyc08g075210.2.1	C3	0.9	1.2	2.58	3.83	2.72	2.7	HXXXD-type acyl-transferase family protein (AHRD V3.3 *** F4JBC7_ARATH)
Solyc06g076520.1.1	C3	0.58	0.7	1.04	1.31	1.08	1.3	Class I heat shock protein (AHRD V3.3 *** A0A2K3M3P7_TRIPR)
Solyc09g014540.3.1	C3	3.45	4.01	6.36	8.46	8	7.9	MLP-like protein 43 (AHRD V3.3 *** A0A2U1L1Z2_ARTAN)
Solyc11g065930.3.1	C3	0.83	1.02	1.76	2.25	1.96	1.96	Xanthine dehydrogenase (AHRD V3.3 *** A0A2G2VNZ2_CAPBA)
Solyc03g094000.3.1	C3	2.03	2.4	4.04	4.23	3.43	3.65	Chlorophyll A-B binding protein (AHRD V3.3 *** A0A2U1NTI1_ARTAN)
Solyc06g072650.1.1	C3	1.62	1.42	3.21	3.73	2.84	3.45	Small auxin up-regulated RNA61
Solyc03g083420.4.1	C3	0.27	0.78	1.89	1.4	1.16	1.63	OBP3-responsive protein 1 (AHRD V3.3 *** AT5G53450.1)
Solyc03g112080.1.1	C3	0.14	0.37	1.01	0.69	0.51	0.92	Manganese-dependent ADP-ribose/CDP-alcohol diphosphatase (AHRD V3.3 *** A0A1U8FY22_CAPAN)
Solyc01g080010.2.1	C3	0.16	0.45	1.54	1.49	0.93	1.36	xyloglucan endoglucanase inhibitor
Solyc03g112100.3.1	C3	0.26	0.72	1.63	1.77	1.05	1.42	High-affinity nitrate transporter 3.2 (AHRD V3.3 *** A0A2G3CY81_CAPCH)
Solyc06g071060.1.1	C3	0.55	0.75	1.25	1.23	0.45	1.18	NAD(P)-binding Rossmann-fold superfamily protein (AHRD V3.3 *** A0A2U1Q367_ARTAN),Pfam:PF13561
Solyc12g094390.1.1	C3	1.03	0.99	1.95	1.8	1.01	1.41	Syringolide-induced protein 14-1-1 (AHRD V3.3 *** A0A2K3M7L2_TRIPR)
Solyc12g094550.2.1	C3	0.51	0.65	1.36	1.27	0.75	0.79	At1g76250 (AHRD V3.3 *** Q8GX25_ARATH)
Solyc04g007780.3.1	C3	0.07	1.08	2.61	2.35	1.39	1.75	Sn-1 protein (AHRD V3.3 *** Q42393_CAPAN)
Solyc07g044910.1.1	C3	-0.13	1.72	3.33	2.85	2.27	2.24	Unknown protein
Solyc10g050510.1.1	C3	0.22	0.9	1.7	1.98	1.45	1.43	Unknown protein
Solyc12g098770.2.1	C3	0.58	1.5	3.03	3.52	3.13	2.52	Unknown protein
Solyc04g080750.4.1	C3	0.34	1.41	2.04	2.38	1.82	1.5	TRAM, LAG1 and CLN8 (TLC) lipid-sensing domain containing protein (AHRD V3.3 *** F4HWQ7_ARATH)
Solyc12g017880.3.1	C3	0.27	1.01	1.43	1.73	1.36	1.24	Cytochrome b561 and DOMON domain-containing protein (AHRD V3.3 *** A0A2G3CV22_CAPCH)
Solyc12g094520.2.1	C3	0.2	0.93	1.27	1.68	1.33	1.27	4-coumarate--CoA ligase-like 4 (AHRD V3.3 *** A0A2G3B4I9_CAPCH)
Solyc02g092800.3.1	C3	-0.02	0.53	1.57	1.33	1.21	1.44	metal transporter AY196092
Solyc07g009290.3.1	C3	-0.13	1.18	2.09	2.1	2.13	1.79	defensin-like protein 1 (AHRD V3.3 *** A0A1U7W6X0_NICSY)
Solyc12g098805.1.1	C3	-0.23	2.26	4.09	3.81	4.15	3.2	Unknown protein
Solyc08g008290.3.1	C3	-0.17	0.41	1.03	1.01	0.97	0.77	Unknown protein
Solyc12g010570.1.1	C3	-0.18	0.72	1.66	1.5	1.36	1.08	Tetraspanin (AHRD V3.3 *** A0A200Q8V3_9MAGN)
Solyc02g070130.1.1	C3	-0.53	1.8	2.63	3.45	2.16	2.7	FAD-binding Berberine family protein (AHRD V3.3 *** A0A2U1LDC6_ARTAN)
Solyc03g005660.4.1	C3	-0.14	0.66	1.06	1.34	0.88	0.91	Disease resistance protein (AHRD V3.3 *** A0A2U1N8H9_ARTAN)
Solyc08g006330.3.1	C3	-0.57	1.12	2.09	2.6	1.83	1.87	UDP-xylose phenolic glycosyltransferase
Solyc09g089990.3.1	C3	-0.59	1.88	2.83	4.09	2.91	3.02	Germin-like protein subfamily 1 member 20 (AHRD V3.3 *** A0A2G3CSE3_CAPCH)
Solyc01g006530.1.1	C3	-0.59	3.75	4.63	4.94	3.83	3.88	Receptor-like protein kinase (AHRD V3.3 *** A0A2U1PPA0_ARTAN)
Solyc01g099160.4.1	C3	-0.23	1.54	2.14	2.15	1.5	1.63	lipoxygenase
Solyc12g044940.2.1	C3	-0.09	0.94	1.14	1.3	1.2	1.03	NAD(P)-binding Rossmann-fold superfamily protein (AHRD V3.3 *** Q94AL3_ARATH)
Solyc08g006360.3.1	C3	-0.13	2.23	3.44	3.7	2.85	3.02	Glycosyltransferase (AHRD V3.3 *** B9VJL9_9SOLA)
Solyc09g091990.3.1	C3	-0.09	1.12	1.71	2.02	1.6	1.35	Receptor like protein kinase S.2 (AHRD V3.3 *** A0A2G2ZTR0_CAPAN)
Solyc04g077990.3.1	C3	0.09	1.95	2.86	2.62	1.26	1.76	LOB domain-containing protein 37 (AHRD V3.3 *** A0A2G3CPS9_CAPCH)
Solyc11g012450.2.1	C3	0.13	0.89	1.1	1.04	0.62	0.76	Inositol transporter 4
Solyc03g006150.2.1	C3	0.14	2.23	3.14	2	1.54	2.24	Myb domain, Homeodomain-like protein (AHRD V3.3 *-* A0A2U1Q384_ARTAN)
Solyc10g084960.2.1	C3	0.61	2.43	3.49	2.61	1.44	2.6	Glutathione S-transferase (AHRD V3.3 *** C0LF68_CAPAN)
Solyc02g082900.3.1	C3	0.48	0.77	1.12	0.94	0.81	0.91	Protein STRICTOSIDINE SYNTHASE-LIKE 6 (AHRD V3.3 *** A0A2G2XFW5_CAPBA)
Solyc07g056420.4.1	C3	0.48	0.86	1.42	1.04	1.11	1.04	glutathione S-transferase AY082341
Solyc09g090350.3.1	C3	0.48	1.3	2.41	2.1	1.58	1.74	Long-chain-alcohol oxidase (AHRD V3.3 *** A0A1U8G4D7_CAPAN)
Solyc01g099150.5.1.1	C3	0.51	1.54	2.12	2.1	1.5	1.67	Lipoxygenase (AHRD V3.3 *** K4B0V2_SOLLC)
Solyc11g010930.2.1	C3	0.38	1.59	2.35	2.01	1.54	1.49	HVA22-like protein (AHRD V3.3 *** A0A2G3B0A8_CAPCH)
Solyc02g062710.1.1	C3	0.08	1.17	1.57	1.27	1.25	1	HXXXD-type acyl-transferase family protein (AHRD V3.3 *** A0A2K3MRI0_TRIPR)
Solyc05g050110.3.1	C3	0.05	1.09	1.6	1.38	1.28	0.95	DUF2358 domain-containing protein (AHRD V3.3 *** A0A1Q3BPE1_CEPFO)
Solyc07g009437.1.1	C3	0.14	1.15	1.46	1.16	1.07	1.05	Receptor protein kinase (AHRD V3.3 *-* Q40096_IPOTF)
Solyc07g007240.3.1	C3	0.41	2.51	3.77	2.96	2.49	2.77	Metallocarboxypeptidase inhibitor (AHRD V3.3 *** A0A2G3BXM1_CAPCH)
Solyc11g069350.2.1	C3	0.07	0.67	1.12	0.92	0.79	0.78	Zinc finger, RING-CH-type, Zinc finger, RING/FYVE/PHD-type (AHRD V3.3 *** A0A2U1QK69_ARTAN)
Solyc02g043810.4.1	C3	0.45	1.49	1.87	1.75	1.75	1.57	ENTH/ANTH/VHS superfamily protein (AHRD V3.3 *** A0A2U1N0Z9_ARTAN)
Solyc12g098790.1.1	C3	1.06	2.84	4	3.5	3.27	3.18	Unknown protein
Solyc03g019690.1.1	C3	0.19	2.18	3.35	3.04	2.76	3.19	Serine protease inhibitor 1 (AHRD V3.3 *** A0A2G2XWH1_CAPAN)
Solyc11g071550.2.1	C3	0.21	1.39	2.11	1.92	2	1.8	Amidase family protein (AHRD V3.3 *** A0A2U1LR37_ARTAN)
Solyc06g005465.1.1	C3	0.47	2.18	3.49	3.26	1.99	2.96	Metallothionein-like protein type 2 (AHRD V3.3 *** MT2Z_SOLLC)
Solyc12g056850.2.1	C3	0.22	0.66	0.98	1.02	0.57	0.93	Chaperone protein DnaJ (AHRD V3.3 *** A0A1J3GRV8_NOCCA)
Solyc03g080180.4.1	C3	0.17	0.88	1.27	1.84	0.8	1.37	O-methyltransferase, putative (AHRD V3.3 *** B9SIJ9_RICCO)
Solyc03g078830.1.1	C3	-0.03	0.74	1.36	1.6	0.64	1.06	UPF0481 protein At3g47200-like (AHRD V3.3 *** A0A2I4FE23_9ROSI)
Solyc10g083470.2.1	C3	0.01	0.57	1.04	1.18	0.69	0.89	E3 ubiquitin-protein ligase-like protein (AHRD V3.3 *** A0A1B1LUK2_VITPS)
Solyc09g074890.1.1	C3	0.14	0.9	0.89	1.02	0.33	1.17	Rapid ALkalinization Factor (AHRD V3.3 *** A0A200QWN9_9MAGN)
Solyc11g012705.2.1	C3	0.39	1.95	2.06	2.24	0.77	2.08	Pollen Ole e 1 allergen and extensin family protein (AHRD V3.3 *** Q58FY6_ARATH)
Solyc03g097390.3.1	C3	-0.09	1.12	1.78	1.86	0.4	1.92	Acyl-[acyl-carrier-protein] hydrolase (AHRD V3.3 *** A0A2G2VB33_CAPBA)
Solyc02g068400.3.1	C3	0.02	0.75	1.14	1.39	0.64	1.45	Pectin lyase-like superfamily protein (AHRD V3.3 *** AT4G20050.7)
Solyc04g078990.4.1	C3	0.12	0.69	1.33	1.51	0.55	1.33	Hexosyltransferase (AHRD V3.3 *** K4BUY3_SOLLC)
Solyc01g096560.3.1	C3	-0.23	0.74	1.53	0.99	0.4	1.1	Subtilisin-like protease (AHRD V3.3 *** A0A2I0XJ46_9ASPA)
Solyc07g055260.3.1	C3	0.1	0.68	2	0.93	0.48	1.6	Chaperone protein dnaJ (AHRD V3.3 *** A0A2K3MMT7_TRIPR)
Solyc09g011710.4.1	C3	0.28	0.75	1.54	1.12	0.08	0.87	Class I heat shock protein (AHRD V3.3 *** A0A2K3JRP0_TRIPR)
Solyc01g102890.4.1	C3	0.98	1.86	3.82	1.93	1.13	2.25	Germin-like protein subfamily 1 member (AHRD V3.3 *** A0A2K3JPE5_TRIPR)
Solyc08g075520.4.1	C3	0.45	0.67	1.11	0.77	0.29	0.7	transglutaminase family protein (AHRD V3.3 *** AT4G19160.2)
Solyc04g014480.3.1	C3	0.14	0.73	0.47	0.67	0.32	1.07	15.7 kDa heat shock protein, peroxisomal (AHRD V3.3 *** A0A1U8GLK8_CAPAN)
Solyc02g080030.2.1	C3	1.21	2.04	1.3	2.16	1.56	2.8	Cysteine-rich receptor-like protein kinase (AHRD V3.3 *** A0A2K3PK62_TRIPR)
Solyc12g009720.3.1	C3	1.22	2.85	1.56	2.97	1.96	4.11	receptor-like protein 12 (AHRD V3.3 *** A0A1U8E178_CAPAN)
Solyc12g045020.2.1	C3	1.04	3.54	2.98	3.48	2.83	4.1	Cytochrome (AHRD V3.3 *** A0A2G2Y725_CAPAN)
Solyc01g109330.3.1	C3	0.53	1.64	1.71	1.89	1.31	1.76	Cytochrome c biogenesis protein CCS1, chloroplastic (AHRD V3.3 *** A0A2G2VTA9_CAPBA)
Solyc10g007930.4.1	C3	0.77	1.77	1.86	1.88	1.55	1.94	Cytochrome (AHRD V3.3 *** A0A2G3BCL0_CAPCH)
Solyc02g089150.4.1	C3	1.11	2.66	2.69	2.62	1.45	3.55	PI-PLC X domain-containing protein (AHRD V3.3 *** A0A1U8FSV1_CAPAN)
Solyc10g007900.4.1	C3	0.7	2.07	1.49	1.7	1.15	2.26	Cytochrome (AHRD V3.3 *** A0A2G3BCL0_CAPCH)
Solyc03g117600.3.1	C3	0.3	0.66	0.87	1.06	0.7	1.12	Transferase (AHRD V3.3 *** A0A200QII6_9MAGN)
Solyc04g081230.3.1	C3	0.25	0.62	0.8	0.92	0.78	1.08	TLD-domain containing nucleolar protein (AHRD V3.3 *** A0A2U1P606_ARTAN)
Solyc05g009150.4.1	C3	0.43	1.04	1.3	1.1	0.96	1.62	Zinc finger protein (AHRD V3.3 *** A0A200QRC0_9MAGN)
Solyc06g073990.2.1	C3	0.56	0.9	1.48	1.37	1.04	1.66	hypothetical protein (AHRD V3.3 *** AT5G06270.2)
Solyc09g007860.4.1	C3	0.24	0.61	0.98	1.34	0.83	1.77	Calcium-dependent lipid-binding (CaLB domain) family protein (AHRD V3.3 *** A0A1P8BD17_ARATH)
Solyc08g075560.1.1	C3	0.82	2.01	2.4	2.71	2.68	4.13	Unknown protein
Solyc09g011590.4.1	C3	0.42	0.86	1.11	1.29	1.13	2.04	Glutathione S-transferase-like protein (AHRD V3.3 *** A8DUB0_SOLLC)
Solyc04g015520.3.1	C3	-0.16	1.45	1.08	2.12	1.6	1.55	Remorin (AHRD V3.3 *** A0A200Q6K8_9MAGN)
Solyc09g075210.3.1	C3	-0.06	3.13	2.65	4.58	2.78	3.96	Late embryogenesis abundant protein Lea5 (AHRD V3.3 *** A0A1J3JXG8_NOCCA)
Solyc02g077030.3.1	C3	0.12	1.83	1.98	2.92	1.94	2.1	Phospholipase A1-II 1 (AHRD V3.3 *** A0A2G2VBM1_CAPBA)
Solyc02g093890.1.1	C3	-0.13	1.79	1.78	2.94	2	2.21	hypothetical protein (AHRD V3.3 *** AT5G40800.1)
Solyc07g005420.2.1	C3	-0.2	1.25	1.27	1.68	0.83	1.07	Unknown protein
Solyc08g078040.4.1	C3	-0.06	1.05	1.06	1.36	0.76	0.87	FAD/NAD(P)-binding oxidoreductase family protein (AHRD V3.3 *** A0A2U1Q205_ARTAN)
Solyc04g071580.3.1	C3	0.24	1.79	1.86	2.19	1.51	1.94	Abscicic acid stress ripening 2
Solyc02g071430.3.1	C3	0.21	2.05	2.31	2.68	1.77	2	2-oxoglutarate (2OG) and Fe(II)-dependent oxygenase superfamily protein (AHRD V3.3 *** F4I629_ARATH)
Solyc04g076340.3.1	C3	0.1	1	0.96	1.31	0.87	0.94	hypothetical protein (AHRD V3.3 *-* AT4G38060.4)
Solyc12g098850.2.1	C3	-0.03	1.16	0.67	0.77	0.44	0.82	ethylene-forming enzyme
Solyc01g081480.3.1	C3	0.05	1.01	0.76	0.63	0.66	0.85	GPI inositol-deacylase PGAP1-like protein (AHRD V3.3 *** A0A2U1LZR3_ARTAN)
Solyc02g070110.1.1	C3	-0.05	3.1	2.28	2.13	1.81	2.56	FAD-binding Berberine family protein (AHRD V3.3 *** A0A2U1LDC6_ARTAN)
Solyc11g066420.1.1	C3	-0.19	2.08	1.71	1.86	1.26	2.17	Zinc finger protein STAR3 (AHRD V3.3 *** A0A2G3BBB9_CAPCH)
Solyc03g006010.3.1	C3	-0.13	1.56	1.43	1.52	1.19	1.62	calcium/calcium/calmodulin-dependent Serine/Threonine-kinase (AHRD V3.3 *** AT2G47010.2)
Solyc02g079550.3.1	C3	-0.22	1.87	1.6	1.74	1.4	1.88	G-type lectin S-receptor-like serine/threonine-protein kinase (AHRD V3.3 *** A0A2G3D6E9_CAPCH)
Solyc07g041000.4.1	C3	-0.22	1.71	1.37	1.51	1.22	1.69	Cleavage and polyadenylation specificity factor subunit 5-like protein (AHRD V3.3 *** A0A2K3PRX7_TRIPR)
Solyc01g007970.2.1	C3	-0.96	5.69	4.24	4.92	4.37	5.2	Cysteine-rich receptor-like protein kinase 2 (AHRD V3.3 *** A0A2G2YVX5_CAPAN)
Solyc11g068370.3.1	C3	-0.37	2.72	2.5	2.6	2.21	2.36	Transcription factor (AHRD V3.3 *** A0A2R4QNU7_9POAL)
Solyc01g066570.3.1	C3	1.09	0.78	1.7	0.61	1.42	2.14	FCS-Like Zinc finger 15 (AHRD V3.3 *-* FLZ15_ARATH)
Solyc03g119300.4.1	C3	0.38	0.34	0.83	0.33	0.57	1.36	Zinc finger protein (AHRD V3.3 *** A0A200QRC0_9MAGN)
Solyc09g098090.4.1	C3	0.42	0.53	0.7	0.31	0.46	1.08	NAD(P)-linked oxidoreductase, aldo/keto reductase family protein (AHRD V3.3 *** A0A1Y1HY98_KLENI)
Solyc03g026070.4.1	C3	-0.12	0.87	0.75	0.33	0.77	1.09	Homeobox-leucine zipper protein ROC5 (AHRD V3.3 *** A0A2G2X6G6_CAPBA)
Solyc07g008520.3.1	C3	0.08	1.44	1.09	0.09	1.69	2.04	Protein NRT1/ PTR FAMILY 8.1 (AHRD V3.3 *** A0A2G2WCL3_CAPBA)
Solyc03g098670.1.1	C3	-0.17	1.46	2.3	1.27	2.54	3.72	Kunitz-type protease inhibitor (AHRD V3.3 *** J9XUY3_TOBAC)
Solyc10g011930.1.1	C3	-0.13	0.85	1.8	0.22	1.53	3.1	Phenylalanine ammonia-lyase (AHRD V3.3 *-* B5LAW0_CAPAN)
Solyc01g080990.3.1	C3	-0.07	-0.02	0.56	1.14	1.82	1.15	S-adenosyl-L-methionine-dependent methyltransferases superfamily protein (AHRD V3.3 *** A0A2U1LGR9_ARTAN)
Solyc12g005720.1.1	C3	-0.06	0.07	0.54	0.73	1.35	0.67	Cysteine-rich receptor-like protein kinase (AHRD V3.3 *** A0A2K3JS14_TRIPR)
Solyc12g098210.3.1	C3	0.18	0.77	1.24	2.23	4.41	3.08	Pleiotropic drug resistance protein (AHRD V3.3 *** C8CA13_CUCSA)
Solyc02g085110.4.1	C3	-0.09	0.62	0.96	1.52	2.29	2.03	Laccase (AHRD V3.3 *** K4BB25_SOLLC)
Solyc08g005890.3.1	C3	-0.52	0.32	1.19	1.73	2.84	2.29	HXXXD-type acyl-transferase family protein (AHRD V3.3 *** A0A2K3L8P7_TRIPR)
Solyc06g071130.3.1	C3	-0.47	0.93	1.71	2.36	2.7	3.01	Zinc finger protein (AHRD V3.3 *** A0A200QF78_9MAGN)
Solyc12g088800.3.1	C3	-0.36	0.42	0.85	1.23	1.62	1.61	Lipase (AHRD V3.3 *** A0A1J3EVR4_NOCCA)
Solyc09g007420.4.1	C3	-0.14	0.09	0.74	1.4	1.37	1.2	Glycosyltransferases (AHRD V3.3 *** K4CQD1_SOLLC)
Solyc09g092390.2.1	C3	-0.03	0.08	0.72	1.01	1.06	0.97	Adenosylhomocysteinase (AHRD V3.3 *** A0A2G2W262_CAPBA)
Solyc08g068330.3.1	C3	0.09	0.32	0.68	0.98	1	0.98	Aspartate aminotransferase (AHRD V3.3 *** A0A1U8DSJ1_CAPAN)
Solyc10g049600.3.1	C3	0.08	0.58	1.3	1.96	1.97	2.1	3-oxo-Delta(4,5)-steroid 5-beta-reductase (AHRD V3.3 *** A0A2G3BY50_CAPCH)
Solyc04g005230.3.1	C3	-0.04	0.59	1.59	2.05	2.62	2.2	Alpha/beta-Hydrolases superfamily protein (AHRD V3.3 *** A0A2U1KK17_ARTAN)
Solyc09g008740.1.1	C3	0.3	1.42	2.28	3.11	3.91	3.45	VQ motif-containing protein 29 (AHRD V3.3 *** A0A2G2VXX9_CAPBA)
Solyc12g056990.1.1	C3	0.17	0.39	0.79	1.24	1.43	1.24	nucleolar GTP-binding protein (AHRD V3.3 *** AT1G78110.1)
Solyc08g005630.3.1	C3	-0.02	0.89	1.6	1.76	2.59	1.78	Long-chain-alcohol oxidase (AHRD V3.3 *** R9R6I9_SOLLC)
Solyc03g043920.4.1	C3	-0.55	0.84	1.88	2.33	3.04	2.35	Galactosyl transferase GMA12/MNN10 family protein (AHRD V3.3 *** A0A2U1NY56_ARTAN)
Solyc08g008420.3.1	C3	-0.39	0.94	1.63	1.69	2.8	2.32	Mitochondrial pyruvate carrier (AHRD V3.3 *** A0A1U8GCA8_CAPAN)
Solyc01g080100.3.1	C3	-0.08	-0.07	0.77	0.65	1.1	1.26	RING zinc finger protein (AHRD V3.3 *** AT3G06145.1)
Solyc09g007480.3.1	C3	-0.34	-0.03	0.95	1.04	3.08	2.73	transmembrane protein (AHRD V3.3 -** AT5G03120.1)
Solyc03g116700.4.1	C3	-0.37	-0.2	0.51	0.39	1.12	1.09	Umecyanin (AHRD V3.3 *** A0A2G3B789_CAPCH)
Solyc08g006740.3.1	C3	-0.35	-0.13	0.45	0.44	0.98	1.13	aromatic amino acid decarboxylase 2
Solyc04g007630.2.1	C3	-1.14	-0.27	2.66	2.11	2.69	3.21	Heavy metal-associated isoprenylated plant protein (AHRD V3.3 *** A0A2R6PB10_ACTCH)
Solyc06g052050.4.1	C3	-0.46	-0.04	0.83	0.81	1.01	0.87	Heat shock protein 70 family (AHRD V3.3 *** A0A200QNK9_9MAGN)
Solyc10g078720.2.1	C3	-0.83	0.21	1.61	2.16	2.37	2.73	Myb family transcription factor APL (AHRD V3.3 *** A0A2G2VWG6_CAPBA)
Solyc07g064650.3.1	C3	-0.61	0.32	1.25	1.13	1.52	1.46	Senescence regulator S40 (AHRD V3.3 *** A0A200PYV8_9MAGN)
Solyc09g083090.4.1	C3	-0.78	0.11	1.34	1.34	1.93	1.74	Non-specific serine/threonine protein kinase (AHRD V3.3 *** A0A2G2W162_CAPBA)
Solyc06g074360.4.1	C3	-0.32	-0.15	0.52	0.91	0.84	1.13	Zinc finger protein WIP3 (AHRD V3.3 *** A0A2G2ZDE0_CAPAN)
Solyc04g080650.4.1	C3	-0.54	-0.01	1.29	2.1	1.71	2.13	Cytochrome P450 (AHRD V3.3 *-* A0A200QE46_9MAGN)
Solyc11g005760.3.1	C3	-0.29	-0.05	0.79	1.78	1.5	1.99	Hexosyltransferase (AHRD V3.3 *** K4D4I9_SOLLC)
Solyc12g099730.3.1	C3	-0.01	-0.29	0.93	1.21	1.14	1.54	DUF604 domain-containing protein (AHRD V3.3 *** A0A1Q3CIC6_CEPFO)
Solyc04g150104.1.1	C3	-0.3	-0.21	1.43	1.86	1.57	1.83	Kirola (AHRD V3.3 *** A0A2G2WRW0_CAPBA)
Solyc10g048140.2.1	C3	-0.59	-0.19	2.62	3.16	2.69	2.96	Zinc finger protein (AHRD V3.3 *-* A0A200QFH3_9MAGN)
Solyc03g006910.3.1	C3	-0.73	0.72	1.38	1.63	1.36	2.97	bHLH transcription factor 019
Solyc11g006090.3.1	C3	-0.38	0.49	0.57	1.02	0.82	1.43	AT-hook motif nuclear-localized protein (AHRD V3.3 *** A0A2G2Y6T0_CAPAN)
Solyc01g057270.4.1	C3	-0.96	0.62	0.56	1.4	1.31	2.65	Calmodulin-binding transcription factor SR4 (AHRD V3.3 *** H8ZRY5_SOLLC)
Solyc07g026680.2.1	C3	-0.54	0.16	0.54	1	0.88	1.37	Transcription factor DIVARICATA (AHRD V3.3 *** A0A2G2X3T8_CAPBA)
Solyc07g063700.2.1	C3	-0.74	1.06	0.64	0.79	1.18	2.24	G-type lectin S-receptor-like serine/threonine-protein kinase (AHRD V3.3 *** A0A2G3C305_CAPCH)
Solyc01g109790.3.1	C3	-0.35	0.32	0.39	0.49	0.98	1	ADP-glucose pyrophosphorylase large subunit 1
Solyc06g009240.4.1	C3	-1.36	1.33	2.25	3.31	4.7	6.41	cation/H(+) antiporter 15-like (AHRD V3.3 *** A0A2I4F7D2_9ROSI)
Solyc06g083070.3.1	C3	-0.48	0.47	0.44	0.35	1.22	0.77	Fimbrin-2 (AHRD V3.3 *** A0A2G2WN11_CAPBA)
Solyc10g076250.2.1	C3	-0.83	0.85	0.89	0.47	1.66	1.49	Alanine--glyoxylate aminotransferase 2 (AHRD V3.3 *** B6U6Q5_MAIZE)
Solyc09g007710.3.1	C3	0.08	0.52	0.39	0.51	1.43	1.2	Disease resistance protein (TIR-NBS-LRR class) (AHRD V3.3 *** A0A2K3P6K1_TRIPR)
Solyc09g011080.3.1	C3	-0.3	0.48	1.41	1.04	2.4	1.49	Ribulose bisphosphate carboxylase/oxygenase activase, chloroplastic (AHRD V3.3 *** A0A2G2VP29_CAPBA)
Solyc02g079460.1.1	C3	-0.82	0.64	2.38	2.04	4.76	4.22	FAD-binding Berberine family protein (AHRD V3.3 *** A0A2U1MQE5_ARTAN)
Solyc05g052300.4.1	C3	-0.34	0.5	0.96	0.74	1.69	1.49	Amino acid transporter (AHRD V3.3 *** S8C1J4_9LAMI)
Solyc08g078300.4.1	C3	-0.13	1.17	0.98	1.2	1.44	0.31	Homeobox-leucine zipper protein HAT4 (AHRD V3.3 *** A0A2G2XL32_CAPBA)
Solyc05g012780.4.1	C3	0.25	1.08	0.9	1.16	1.51	0.15	Protein ENHANCED DISEASE RESISTANCE 2-like (AHRD V3.3 *** A0A1J3E5X3_NOCCA)
Solyc08g007210.4.1	C3	0.32	1.36	1.28	1.16	1.52	0.35	Transferase domain-containing protein (AHRD V3.3 *** A0A1Q3AZY6_CEPFO)
Solyc01g105610.1.1	C3	1.02	1.91	1.48	2.68	1.74	1.27	RING/U-box superfamily protein (AHRD V3.3 *-* A0A2U1LC40_ARTAN)
Solyc10g083380.2.1	C3	0.41	1.26	0.97	1.59	1.01	0.96	Basic-leucine zipper (BZIP) transcription factor family protein (AHRD V3.3 *-* Q8L5Y2_ARATH)
Solyc12g008380.1.1	C3	0.53	2.03	1.29	2.6	1.89	1.35	Avr9/Cf-9 rapidly elicited protein (AHRD V3.3 *** Q9ZU12_ARATH)
Solyc06g006100.3.1	C3	0.25	0.9	0.89	1.03	1	0.86	Anthranilate synthase (AHRD V3.3 *** A0A2U1KR52_ARTAN)
Solyc09g014350.3.1	C3	0.9	2.14	2.03	2.21	2.34	1.89	Glycerol-3-phosphate acyltransferase, expressed (AHRD V3.3 *** D8L9N9_WHEAT)
Solyc01g106340.3.1	C3	0.59	1.12	1.54	1.65	1.59	0.99	Glutamyl-tRNA(Gln) amidotransferase subunit A (AHRD V3.3 *** A0A2U1LC75_ARTAN)
Solyc05g013210.3.1	C3	0.47	1.05	1.44	1.47	1.42	0.84	Ribonuclease (AHRD V3.3 *** Q4ADQ2_9CARY)
Solyc06g008030.3.1	C3	0.47	1.32	1.8	2.01	1.67	1	bHLH transcription factor 041
Solyc01g104100.3.1	C3	2.21	3.95	5.5	6.43	5.61	2.83	11-S seed storage protein (AHRD V3.3 *** A0A2U1KM33_ARTAN)
Solyc07g018190.4.1	C3	0.63	1.2	1.6	2	1.65	0.96	Leucine-rich receptor-like kinase family protein (AHRD V3.3 *** G7KRB1_MEDTR)
Solyc06g066240.4.1	C3	1.41	4.67	4.45	5.23	4.08	2.76	Cytochrome (AHRD V3.3 *** A0A1U8F0H8_CAPAN)
Solyc03g117310.1.1	C3	0.62	1.17	1.21	1.62	1.17	0.73	Sterile alpha motif (SAM) domain-containing protein (AHRD V3.3 *** Q9M8M0_ARATH)
Solyc04g016210.4.1	C3	1.4	2.7	2.72	3.48	2.58	1.63	Glycosyltransferase (AHRD V3.3 *** A0A0A1WCD6_NICAT)
Solyc06g075330.3.1	C3	-0.25	1.69	1.19	1.84	1.44	0.82	LOB domain-containing protein 1 (AHRD V3.3 *** A0A2G2WK78_CAPBA)
Solyc04g077440.4.1	C3	0.2	1.11	1.2	1.2	0.97	0.67	Squalene epoxidase (AHRD V3.3 *** Q8GSM8_MEDTR)
Solyc06g051860.3.1	C3	0.22	1.75	2.01	2.08	1.79	1.31	mycorrhiza-inducible inorganic phosphate transporter 4
Solyc01g105860.3.1	C3	0.52	2.56	2.11	2.15	1.95	1.72	(-)-camphene/tricyclene synthase, chloroplastic (AHRD V3.3 *-* A0A2G3AWN9_CAPCH)
Solyc01g108780.4.1	C3	-0.13	5.71	4.5	5.24	5.17	3.66	Methylketone synthase Ia (AHRD V3.3 *** E0YCS4_SOLLC)
Solyc01g108800.4.1	C3	0.15	10.31	8.9	8.33	8.02	5	3-hydroxyisobutyryl-CoA hydrolase 1 (AHRD V3.3 *** A0A2G3BVS1_CAPCH)
Solyc12g042770.3.1	C3	0.49	0.66	1.54	1.12	1.08	0.84	Post-illumination chlorophyll fluorescence increase (AHRD V3.3 *** A0A2U1NCC2_ARTAN)
Solyc03g006980.4.1	C3	1.29	2.66	4.72	2.79	3.38	1.86	Alpha-L-fucosidase 1 (AHRD V3.3 *** A0A2G2X6A5_CAPBA)
Solyc05g012850.3.1	C3	0.19	0.59	1.14	0.73	0.77	0.42	transmembrane protein (AHRD V3.3 *-* AT3G11810.1)
Solyc05g054340.4.1	C3	0.39	0.73	1.11	1.1	0.9	0.28	Plant resistance protein (AHRD V3.3 *** O81136_SOLLC)
Solyc12g042470.2.1	C3	0.79	1.11	2.06	1.93	1.45	0.48	Non-functional NADPH-dependent codeinone reductase 2 (AHRD V3.3 *** A0A2G2YQM6_CAPAN)
Solyc08g005440.3.1	C3	0.64	0.9	1.57	1.48	1.15	0.62	Disease resistance protein (AHRD V3.3 *** A0A200QXA3_9MAGN)
Solyc12g015770.3.1	C3	0.73	1.41	2.42	1.96	1.69	0.68	Cellulose synthase (AHRD V3.3 *-* A0A200RAR0_9MAGN)
Solyc12g056440.2.1	C3	0.27	0.57	1.11	0.95	0.81	0.37	SPX domain-containing protein (AHRD V3.3 *** D7MDY2_ARALL)
Solyc01g108630.3.1	C3	0.28	0.65	1.4	1.11	1.01	0.27	nii1 nitrite reductase
Solyc04g009240.2.1	C3	0.68	1.12	2.21	1.58	1.44	0.34	Disease resistance protein (AHRD V3.3 *** A0A200PUC6_9MAGN)
Solyc06g007370.1.1	C3	1.55	2.59	4.48	3.22	3.11	0.95	6,7-dimethyl-8-ribityllumazine synthase (AHRD V3.3 *** A0A061GZ51_THECC)
Solyc01g103140.3.1	C3	0.48	0.79	0.96	0.99	1.09	0.54	Chloride channel protein (AHRD V3.3 *** K4B1P0_SOLLC)
Solyc08g076050.4.1	C3	0.95	1.3	1.94	1.9	1.86	1.1	Receptor-like kinase (AHRD V3.3 *** P93068_BRAOL)
Solyc09g092110.4.1	C3	1.48	2.19	3.27	3.32	2.64	1.78	Light-regulated protein (AHRD V3.3 *** A0A2G3CRI7_CAPCH)
Solyc05g055730.4.1	C3	1.12	1.42	1.55	1.79	1.52	0.97	Methylenetetrahydrofolate reductase (AHRD V3.3 *** A0A2G3CIX4_CAPCH)
Solyc01g005140.3.1	C3	1.47	2.18	2.63	2.87	2.45	1.54	Cytochrome b561/ferric reductase transmembrane (AHRD V3.3 *** A0A2U1MNP8_ARTAN)
Solyc01g105620.4.1	C3	0.81	1.33	1.53	1.71	1.43	0.93	RING/U-box superfamily protein (AHRD V3.3 *-* F4JJ02_ARATH)
Solyc05g011860.1.1	C3	1.44	1.3	2	2.4	1.98	0.96	Sulfotransferase (AHRD V3.3 *-* A0A2G3B6Y2_CAPCH)
Solyc01g079360.4.1	C3	1.09	0.82	1.44	1.67	1.58	0.75	WRKY transcription factor 37
Solyc02g084780.4.1	C3	0.91	0.68	1.28	1.54	1.38	0.75	Peroxidase (AHRD V3.3 *** K4BAZ3_SOLLC)
Solyc06g008270.2.1	C3	0.87	1.06	1.17	1.7	1.31	0.88	Cladosporium fulvum resistance 2.2
Solyc05g011850.1.1	C3	1.3	1.39	2.07	3	2.21	1.48	Sulfotransferase (AHRD V3.3 *** A0A2G3B6Y1_CAPCH)
Solyc09g092160.2.1	C3	0.53	0.66	0.87	1.36	1.01	0.66	beta-galactosidase 2
Solyc04g009280.1.1	C3	1.35	1.57	2.63	3.52	3.24	2.26	GTP-binding protein BRASSINAZOLE INSENSITIVE PALE GREEN 2, chloroplastic (AHRD V3.3 *-* A0A2I4ECT2_9ROSI)
Solyc12g098780.2.1	C3	1.33	1.66	2.92	3.34	3.16	2.62	extensin-2-like (AHRD V3.3 *-* A0A1U8ESB3_CAPAN)
Solyc01g010480.3.1	C3	0.91	1.05	1.51	1.93	2.02	1.49	Protein TWIN LOV 1 (AHRD V3.3 *** A0A2G3AIG6_CAPAN)
Solyc05g051360.1.1	C3	2.21	3.23	4.43	5.2	5.91	3.93	Glycosyltransferase (AHRD V3.3 *** A0A2U1PXH3_ARTAN)
Solyc06g005710.3.1	C3	1.04	1.49	2.05	2.04	2.32	1.79	Protein TIC 62, chloroplastic (AHRD V3.3 *** A0A1J3HBE9_NOCCA)
Solyc12g042240.2.1	C3	1.1	1.44	2.17	2.19	2.54	1.59	Major facilitator superfamily protein (AHRD V3.3 *-* F4IPF3_ARATH)
Solyc01g007920.2.1	C3	0.46	0.75	1.22	1.4	1.05	0.95	Isochorismatase-like (AHRD V3.3 *** A0A200QJT4_9MAGN)
Solyc06g071475.1.1	C3	0.74	1.77	2.94	3.32	2.46	2.34	Unknown protein
Solyc01g008650.3.1	C3	1.03	1.4	2.3	2.71	2.11	1.57	Cytochrome (AHRD V3.3 *** A0A1U8F0H8_CAPAN)
Solyc09g092420.2.1	C3	0.6	1.16	1.67	1.96	1.42	1.07	Amino acid/polyamine transporter I (AHRD V3.3 *** A0A200R6T7_9MAGN)
Solyc11g069870.1.1	C3	1.27	2.85	4.3	4.77	5.35	3.42	RlpA-like double-psi beta-barrel domain-containing protein (AHRD V3.3 *** A0A2U1KQ79_ARTAN)
Solyc12g096310.2.1	C3	0.61	1.73	2.92	2.9	2.78	2.01	plant/protein (Protein of unknown function%2C DUF599) (AHRD V3.3 *** AT5G10580.4)
Solyc05g013220.2.1	C3	0.47	1.21	1.67	1.68	1.74	1.04	3-ketoacyl-CoA synthase (AHRD V3.3 *** A0A2G2VLA8_CAPBA)
Solyc07g009440.2.1	C3	0.54	1.85	2.62	2.65	2.66	1.81	G-type lectin S-receptor-like serine/threonine-protein kinase (AHRD V3.3 *-* A0A1U8HJL6_CAPAN)
Solyc02g076690.3.1	C3	1.29	2.17	3.08	3.01	3.05	2.21	Cysteine protease CP14 (AHRD V3.3 *** T2BRA8_TOBAC)
Solyc04g009305.1.1	C3	0.85	2.06	2.67	2.52	2.86	2.18	transmembrane protein (AHRD V3.3 *-* AT5G08240.1)
Solyc08g077080.1.1	C3	1.18	2.03	2.69	3.08	2.66	2.36	Glycosyltransferase (AHRD V3.3 *** E5L3R9_SOLLC)
Solyc07g043120.1.1	C3	0.82	1.64	2.16	2.67	2.53	1.78	Glycosyltransferase (AHRD V3.3 *** A0A288W8G4_GARJA)
Solyc12g042250.3.1	C3	0.93	1.54	2.37	2.77	2.58	1.91	Major facilitator superfamily protein (AHRD V3.3 *-* A0A1P8AP16_ARATH)
Solyc06g083470.4.1	C3	0.73	1.97	1.47	2.76	3.16	2.46	NAD(P)-binding Rossmann-fold superfamily protein (AHRD V3.3 *** F4IKL5_ARATH),Pfam:PF13561
Solyc10g079750.2.1	C3	0.34	0.56	0.4	0.88	1.29	0.81	BTB/POZ ankyrin repeat protein (AHRD V3.3 *** G3LSH3_LOTJA)
Solyc07g008210.4.1	C3	0.67	1.75	2.35	2.19	4.47	3.14	Tetratricopeptide repeat (TPR)-like superfamily protein (AHRD V3.3 *-* F4K464_ARATH)
Solyc07g055780.3.1	C3	0.46	0.82	1.28	1.28	1.99	1.51	Protein trichome birefringence-like 43 (AHRD V3.3 *** A0A2G2WDQ2_CAPBA)
Solyc01g091630.3.1	C3	0.19	0.72	0.65	1.17	1.64	1.02	cutin deficient 2
Solyc08g074683.1.1	C3	0	1.05	1.33	2.2	3.21	1.93	Polyphenol oxidase (AHRD V3.3 *** Q41428_SOLTU)
Solyc03g006240.3.1	C3	0.15	1.77	1.9	2.45	2.85	2.49	GDSL esterase/lipase (AHRD V3.3 *** A0A2G2ZLG9_CAPAN)
Solyc08g079310.4.1	C3	0.41	1.94	2.81	3.7	4.19	3.43	Cytochrome P450 (AHRD V3.3 *** A0A1U9X605_THAGA)
Solyc01g065700.3.1	C3	0.51	1.7	2.24	2.58	2.5	2.58	Protein phosphatase 2C family protein (AHRD V3.3 *** A0A2U1N538_ARTAN)
Solyc02g089160.3.1	C3	0.4	0.66	1.22	1.39	1.49	1.37	dwarf
Solyc07g020790.4.1	C3	0.18	0.64	0.63	1.01	1	0.87	plastidic glucose translocator 3
Solyc11g012660.2.1	C3	1.04	2.18	2.89	4.48	4.41	3.9	Microtubule-associated protein 70 (AHRD V3.3 *** A0A200RBU6_9MAGN)
Solyc01g080570.4.1	C3	0.35	1.42	1.81	2.37	2.72	2.77	Inosine-uridine preferring nucleoside hydrolase family protein (AHRD V3.3 *** A0A2U1LEG5_ARTAN)
Solyc05g026570.3.1	C3	0.43	0.9	1.25	1.92	1.87	2.06	Chlororespiratory reduction 3 (AHRD V3.3 *-* A0A0F7CZ71_9ROSI)
Solyc12g042960.3.1	C3	1.94	1.31	3.41	3.67	4.46	4.35	PII%2C uridylyltransferase (DUF2921) (AHRD V3.3 *** AT1G52780.1)
Solyc08g074960.3.1	C3	0.37	0.41	0.82	0.9	1.17	1.07	Major facilitator superfamily protein (AHRD V3.3 *** F4KD53_ARATH)
Solyc09g075060.3.1	C3	0.4	0.37	0.75	0.72	1.01	0.87	Beta-glucosidase 10 (AHRD V3.3 *** A0A2G2ZW54_CAPAN)
Solyc10g006720.4.1	C3	0.38	0.6	0.67	1.22	1.41	1.18	G-type lectin S-receptor-like serine/threonine-protein kinase (AHRD V3.3 *** A0A2G3C305_CAPCH)
Solyc12g011200.3.1	C3	0.37	0.6	0.57	0.93	1.19	1.05	WRKY transcription factor 28
Solyc08g068130.1.1	C3	1.36	1.66	2.06	2.95	3.49	3.05	BURP domain-containing protein (AHRD V3.3 *-* A0A2U1NKA9_ARTAN)
Solyc08g068140.4.1	C3	1.35	1.62	1.99	3.07	3.49	3.61	BURP domain-containing protein 3 (AHRD V3.3 *-* A0A2G3BT77_CAPCH)
Solyc01g150163.1.1	C3	0.37	0.64	0.71	1.07	1.16	0.66	kinetochore protein NDC80 homolog (AHRD V3.3 *-* A0A2I4H4F2_9ROSI)
Solyc03g097230.1.1	C3	0.59	0.99	1.33	1.78	2.1	1.19	AIG2-like (Avirulence induced gene) family protein (AHRD V3.3 *** Q9FIQ3_ARATH)
Solyc06g065010.4.1	C3	0.49	0.52	1.06	1.5	1.85	0.87	GDSL esterase/lipase 2-like (AHRD V3.3 *** A0A2G2ZB04_CAPAN)
Solyc11g069270.2.1	C3	0.59	0.77	1.24	1.82	1.92	0.87	beta-galactosidase 5
Solyc07g017880.4.1	C3	0.58	0.82	1.48	2.17	2.03	1.19	Peroxidase (AHRD V3.3 *** K4CCK2_SOLLC)
Solyc02g071700.3.1	C3	0.48	0.54	0.92	1.56	1.52	0.81	GDSL esterase/lipase (AHRD V3.3 *** A0A2G3A7C5_CAPAN)
Solyc05g010590.4.1	C3	0.22	0.39	0.6	1.02	0.99	0.54	WPP domain-interacting tail-anchored protein 2 (AHRD V3.3 *** A0A1J3HWE7_NOCCA)
Solyc09g005840.2.1	C3	1.16	0.65	1.69	1.92	2.62	1.57	Exocyst subunit Exo70 family protein (AHRD V3.3 *** A0A2G2YQH8_CAPAN)
Solyc06g036110.1.1	C3	1.32	0.9	1.61	2.27	2.6	1.62	Calcium-dependent lipid-binding (CaLB domain) family protein (AHRD V3.3 *** A0A2U1LCI8_ARTAN)
Solyc12g019320.2.1	C3	0.54	0.31	0.67	1.02	1.21	0.77	Protein DETOXIFICATION (AHRD V3.3 *** A0A2U1NP73_ARTAN)
Solyc08g066890.4.1	C3	1.47	0.49	1.56	2.31	2.33	1.39	bark storage protein A-like (AHRD V3.3 *** A0A2I4E5T4_9ROSI)
Solyc09g007260.4.1	C3	0.63	0.24	0.63	1.11	1.3	0.54	AP2-like ethylene-responsive transcription factor TOE3 (AHRD V3.3 *** A0A2G2VZG0_CAPBA)
Solyc09g008760.1.1	C3	0.95	1.34	1.88	2.73	4.69	2.3	VQ motif-containing protein 29 (AHRD V3.3 *** A0A2G3BIN0_CAPCH)
Solyc12g011370.3.1	C3	0.43	0.19	0.44	0.73	1.45	0.8	Cationic amino acid transporter (AHRD V3.3 *** A0A2K3LDF0_TRIPR)
Solyc01g079150.4.1	C3	0.83	0.1	1.47	2.64	2.43	2.07	HCO3-transporter family (AHRD V3.3 *** A0A2U1KUW6_ARTAN)
Solyc04g049090.3.1	C3	0.32	0.19	0.68	1.02	1.1	0.8	SlMlo1
Solyc07g005150.3.1	C3	1.62	0.85	2.28	3.55	3.8	3.01	receptor-like protein 12 (AHRD V3.3 *** A0A1S3ZS92_TOBAC)
Solyc02g083400.3.1	C3	0.33	0.09	1.08	1.37	1.7	1.23	RING/U-box superfamily protein (AHRD V3.3 *** A0A2U1ML59_ARTAN)
Solyc07g018010.3.1	C3	0.26	0.09	0.48	0.69	1.02	0.68	bHLH transcription factor139
Solyc04g071080.2.1	C3	0.76	0.14	1.54	1.68	2.34	1.3	extensin-like, partial (AHRD V3.3 *-* XP_019067293.2)
Solyc05g008840.2.1	C3	0.7	0.08	1.16	1.83	2.42	1.23	RING/U-box superfamily protein (AHRD V3.3 *-* A0A2U1NS63_ARTAN)
Solyc03g080060.1.1	C3	-0.41	1.06	1.62	2.51	2.44	1.02	L-type lectin-domain containing receptor kinase VIII.2-like (AHRD V3.3 *** A0A2I4F917_9ROSI)
Solyc07g005770.2.1	C3	-0.31	0.62	0.97	1.25	1.44	0.48	Disease resistance protein (AHRD V3.3 *** A0A2U1Q881_ARTAN)
Solyc07g043500.1.1	C3	-0.4	0.68	1.41	1.65	1.88	0.68	Glycosyltransferase (AHRD V3.3 *** C5NN15_CATRO)
Solyc01g097540.4.1	C3	-0.1	0.35	0.66	0.77	1.01	0.39	annexin 4
Solyc05g005930.3.1	C3	-0.21	0.69	1.37	1.23	1.81	0.72	Glycosyltransferase (AHRD V3.3 *** A0A2I4G8J4_9ROSI)
Solyc08g068280.2.1	C3	-0.59	1.28	2.11	2.33	2.91	1.64	N-acetyltransferase (AHRD V3.3 *** B6T916_MAIZE)
Solyc04g071590.3.1	C3	-0.12	1.09	1.84	2.33	2.51	1.53	Abscisic acid stress ripening 3
Solyc09g064720.3.1	C3	-0.11	0.66	1.15	1.3	1.34	0.78	endo-1,31,4-beta-D-glucanase-like (AHRD V3.3 *** A0A2I4F2X5_9ROSI)
Solyc01g005680.4.1	C3	-0.35	0.97	1.45	1.14	2.12	0.77	Cytokinin riboside 5'-monophosphate phosphoribohydrolase (AHRD V3.3 *** A0A2I4FSE2_9ROSI)
Solyc09g008913.1.1	C3	-0.54	2.02	2.05	2.04	3.64	1.46	Cytochrome P450 (AHRD V3.3 *** Q8H0I8_PETHY)
Solyc09g031920.1.1	C3	-0.04	0.74	0.85	0.91	1.13	0.69	Late embryogenesis abundant protein, LEA-14 (AHRD V3.3 *** A0A2U1NFB4_ARTAN)
Solyc05g008890.3.1	C3	-0.05	0.75	0.86	0.74	1.28	0.67	Reticulon-like protein (AHRD V3.3 *** A0A1U8FER2_CAPAN)
Solyc09g092640.3.1	C3	0.01	1.13	1.58	1.24	2.2	1.17	Cytochrome (AHRD V3.3 *** A0A1U8G4E5_CAPAN)
Solyc02g087090.4.1	C3	-0.59	3.15	4.01	4.13	4.52	5.46	alpha-DOX2
Solyc07g053420.4.1	C3	-0.15	0.73	0.85	1.07	1.27	1.51	RING/U-box superfamily protein (AHRD V3.3 *-* A0A2U1LDD8_ARTAN)
Solyc04g008170.1.1	C3	-0.34	1.84	1.33	2.13	2.28	2.25	hero resistance 3
Solyc01g007960.3.1	C3	0.42	4.72	4.64	5.78	5.6	6.53	Cysteine-rich receptor-like protein kinase 2 (AHRD V3.3 *** A0A2G2YVX5_CAPAN)
Solyc06g083500.4.1	C3	0	3.98	3.9	3.97	4.5	5	Serine/threonine-protein kinase PBS1 (AHRD V3.3 *** A0A2G2WN41_CAPBA)
Solyc12g006860.2.1	C3	-0.48	0.9	1.15	1.71	1.78	1.41	brassinosteroid hydroxylase
Solyc01g111800.4.1	C3	-0.44	0.7	1.01	1.35	1.2	0.91	Polyamine transporter PUT1 (AHRD V3.3 *** A0A2G3AUC9_CAPCH)
Solyc06g050760.1.1	C3	-0.88	1.05	1.56	2.29	2.09	1.81	Wound-induced protein 1 (AHRD V3.3 *** A0A2G2Z8C8_CAPAN)
Solyc12g055700.3.1	C3	-0.59	0.91	1.76	2.8	2.15	2	LL-diaminopimelate aminotransferase (AHRD V3.3 *-* AT3G14280.1)
Solyc03g119200.4.1	C3	-0.4	0.51	1.33	1.72	1.51	1.2	L-Ala-D/L-amino acid epimerase (AHRD V3.3 *** A0A1U8FVL6_CAPAN)
Solyc02g069110.4.1	C3	-0.37	0.69	1.7	2.42	2.34	1.83	Cathepsin B-like cysteine proteinase (AHRD V3.3 *** Q40413_NICRU)
Solyc10g054670.3.1	C3	-0.29	0.32	1	1.27	1.18	1.09	Unknown protein
Solyc02g070090.1.1	C3	-0.38	1.23	2.36	2.27	2.74	2.46	FAD-binding Berberine family protein (AHRD V3.3 *** A0A2U1KT07_ARTAN)
Solyc03g098760.3.1	C3	-0.59	2.71	3.66	4.02	4.52	3.81	Serine protease inhibitor 1 (AHRD V3.3 *** A0A2G2XWX1_CAPAN)
Solyc03g006250.2.1	C3	-0.73	1.66	2.34	2.31	2.89	2.52	GDSL esterase/lipase (AHRD V3.3 *** A0A1U8GGV5_CAPAN)
Solyc04g008120.3.1	C3	-0.78	1.71	2.36	2.61	2.77	2.61	Hero resistance protein (AHRD V3.3 *** Q8GSM1_SOLLC)
Solyc03g113570.1.1	C3	-0.59	1.24	1.69	2.09	1.85	2.36	Germin (AHRD V3.3 *** A0A200QNF0_9MAGN)
Solyc11g042420.2.1	C3	-0.38	0.53	1.08	1.05	0.89	1.22	Cytochrome c (AHRD V3.3 *-* A0A314KZN8_NICAT)
Solyc02g077430.4.1	C3	0.27	1.3	3	4.06	3.71	1.63	Phospholipase A1-II 1 (AHRD V3.3 *** A0A2G3D5J3_CAPCH)
Solyc07g017780.4.1	C3	0.18	0.52	1.22	1.57	1.4	0.67	(DB226) meloidogyne-induced giant cell protein
Solyc01g065980.4.1	C3	0.06	0.42	1.31	1.93	1.87	0.75	Ethylene Response Factor E.4
Solyc08g014030.1.1	C3	0.15	0.7	2.08	2.6	2.53	1.36	Transcription factor GRAS (AHRD V3.3 *** A0A2U1MVT2_ARTAN)
Solyc09g007650.3.1	C3	-0.22	1.03	2.82	3.53	3.49	1.63	Fasciclin-like arabinogalactan protein 11 (AHRD V3.3 *** A0A2G3BJB7_CAPCH)
Solyc10g081770.3.1	C3	-0.06	0.8	1.64	2	1.73	1.04	Polyketide cyclase/dehydrase/lipid transport superfamily protein (AHRD V3.3 *** F4K3U5_ARATH)
Solyc08g078210.3.1	C3	0.03	0.75	1.11	1.57	1.34	0.74	Nudix hydrolase 8 (AHRD V3.3 *** A0A2G2XL67_CAPBA)
Solyc09g009530.4.1	C3	-0.01	0.7	1.3	1.94	1.62	0.82	Alpha/beta-Hydrolases superfamily protein (AHRD V3.3 *** Q9SJM9_ARATH)
Solyc08g082680.3.1	C3	0.25	0.53	1.37	2.05	1.35	0.81	RING/U-box superfamily protein (AHRD V3.3 *-* A0A2U1LC40_ARTAN)
Solyc10g080670.2.1	C3	0.02	0.62	1.31	2.1	1.44	0.77	Transmembrane protein, putative (AHRD V3.3 *** A2Q5V9_MEDTR)
Solyc12g096480.1.1	C3	-0.06	0.77	1.81	2.85	1.81	1.01	Protein GLUTAMINE DUMPER 4 (AHRD V3.3 *** A0A2G3B4X7_CAPCH)
Solyc01g005985.1.1	C3	-0.26	0.34	1.35	1.42	1.41	0.35	Bifunctional inhibitor/lipid-transfer protein/seed storage 2S albumin superfamily protein, putative (AHRD V3.3 *** A0A061GSH0_THECC)
Solyc07g006870.4.1	C3	-0.54	0.95	2.92	3.06	3.29	0.98	Xyloglucan endotransglucosylase/hydrolase (AHRD V3.3 *** A0A1U8HGQ4_CAPAN)
Solyc04g007530.3.1	C3	0.04	0.58	1.7	1.86	1.78	0.44	Protein DETOXIFICATION (AHRD V3.3 *** A0A328D6Y5_9ASTE)
Solyc09g061860.4.1	C3	-0.07	0.33	1.15	1.3	1.24	0.31	Sterol 3-beta-glucosyltransferase (AHRD V3.3 *** B6U4Q7_MAIZE)
Solyc02g068080.3.1	C3	-0.05	0.24	1.04	1.23	1.07	0.4	Chloride channel protein (AHRD V3.3 *** K4B7E0_SOLLC)
Solyc05g010450.1.1	C3	-0.01	0.57	1.66	1.92	1.78	0.7	micronuclear linker histone polyprotein-like protein (AHRD V3.3 *-* AT3G25590.1)
Solyc02g063420.3.1	C3	0.46	0.63	2.29	2.98	2.67	0.78	Hydroxyproline-rich glycoprotein family protein (AHRD V3.3 *** A0A2U1M3E1_ARTAN)
Solyc07g043420.3.1	C3	0.24	0.45	1.39	1.75	1.84	0.41	2-oxoglutarate-dependent dioxygenase 2
Solyc01g107340.4.1	C3	-0.03	0.4	1.13	1.54	1.52	0.23	classical arabinogalactan protein 9 (AHRD V3.3 *-* XP_004230717.1)
Solyc03g080150.3.1	C3	0.01	0.33	1.7	2.17	2.06	0.51	Peroxidase (AHRD V3.3 *** K4BHZ1_SOLLC)
Solyc05g006740.4.1	C3	0.45	1.48	2.72	2.08	2.89	0.97	Glutathione S-transferase (AHRD V3.3 *** A0A200QY01_9MAGN)
Solyc05g005920.4.1	C3	0.22	0.92	1.32	1.23	1.28	0.36	protein NRT1/ PTR FAMILY 1.2-like (AHRD V3.3 *** A0A2I4HMB7_9ROSI)
Solyc10g006900.3.1	C3	0.37	0.84	1.24	1.2	1.4	0.42	light dependent NADH:protochlorophyllide oxidoreductase 3 s2
Solyc05g007420.2.1	C3	0.14	0.77	0.95	1.17	1.18	0.52	TCP transcription factor 23
Solyc05g053400.3.1	C3	0.84	2.08	2.64	3.41	3.49	1.3	Glycosyltransferase (AHRD V3.3 *** A0A0A1WC49_NICAT)
Solyc06g064680.1.1	C3	0.56	1.63	2.39	3.07	3.69	1.56	NBS-coding resistance gene analog (AHRD V3.3 *-* B3V819_TOBAC)
Solyc08g066940.4.1	C3	0.21	0.41	0.8	0.99	1.02	0.42	Protein NRT1/ PTR FAMILY 1.2 (AHRD V3.3 *** A0A1J3FWJ0_NOCCA)
Solyc07g043550.3.1	C3	0.24	0.49	1.54	1.42	1.21	0.44	UDP-glucose 4-epimerase (AHRD V3.3 *** A0A1Y1ITM0_KLENI)
Solyc09g097850.1.1	C3	0.09	0.47	1.2	1.06	0.97	0.52	Cysteine proteinase inhibitor (AHRD V3.3 *** A0A2G3BAN0_CAPCH)
Solyc02g068660.3.1	C3	0.09	0.51	1.22	1.32	1.15	0.53	wall-associated receptor kinase-like 10 (AHRD V3.3 *** A0A2I4G978_9ROSI)
Solyc12g088760.1.1	C3	0.41	1.21	3.69	4.02	3.14	1.79	Subtilisin-like protease preproenzyme (AHRD V3.3 *** C7E4J6_TOBAC)
Solyc03g119190.3.1	C3	0.34	0.6	1.42	1.25	1.28	0.9	Reticulon-like protein (AHRD V3.3 *** A0A2G3D000_CAPCH)
Solyc10g047170.2.1	C3	0.78	2.18	4.48	4.31	4.43	2.75	sulfate transporter 1
Solyc08g082310.3.1	C3	0.04	0.62	1.19	1.08	1.18	0.63	RING/U-box superfamily protein (AHRD V3.3 *** F4KJ04_ARATH)
Solyc01g006900.3.1	C3	0.19	0.59	1.02	1.11	0.97	0.48	MD-2-related lipid recognition domain-containing protein / ML domain-containing protein (AHRD V3.3 *** A0A2U1NF61_ARTAN)
Solyc02g076630.1.1	C3	0.37	1.08	1.98	2.39	2.01	1.19	Unknown protein
Solyc06g082980.3.1	C3	0.35	0.46	0.97	1.12	0.85	0.32	Emopamil-binding (AHRD V3.3 *** A0A2U1L1I9_ARTAN)
Solyc02g078480.3.1	C3	0.32	0.32	0.78	1.06	0.92	0.28	CBS domain-containing protein (AHRD V3.3 *** A0A1Q3C2E1_CEPFO)
Solyc04g077150.3.1	C3	0.4	0.44	0.98	1.09	1.08	0.36	Ergosterol biosynthetic protein 28 (AHRD V3.3 *** A0A1U8GD02_CAPAN)
Solyc07g055280.4.1	C3	0.3	0.38	1.34	1.42	1.04	0.74	WRKY transcription factor 78
Solyc01g105660.4.1	C3	0.78	0.67	1.9	2.72	2.03	1.06	2-oxoglutarate (2OG) and Fe(II)-dependent oxygenase superfamily protein (AHRD V3.3 *** F4INZ9_ARATH)
Solyc04g079640.3.1	C3	0.65	0.73	1.66	2.06	1.77	0.87	Cytochrome P450 (AHRD V3.3 *** A0A2U1M7T5_ARTAN)
Solyc09g018490.4.1	C3	-0.22	1.14	0.96	2	1.48	1.2	G-type lectin S-receptor-like serine/threonine-protein kinase (AHRD V3.3 *** A0A1J3KAA6_NOCCA)
Solyc12g097080.2.1	C3	-0.16	1	0.84	2.12	1.44	1.09	Glutathione S-transferase (AHRD V3.3 *** A0A200PVK3_9MAGN)
Solyc08g061920.3.1	C3	-0.22	2.11	1.91	3.24	2	1.71	Cytokinin oxidase/dehydrogenase (AHRD V3.3 *** C3VPM8_SOLTU)
Solyc08g080090.3.1	C3	-0.01	1.32	1.27	2.29	1.29	0.91	green flesh
Solyc01g105600.3.1	C3	0.22	1.08	1	2.07	1.87	1.31	hypothetical protein (AHRD V3.3 *-* AT2G14095.1)
Solyc11g061960.2.1	C3	0.21	1.03	1.31	1.94	2.1	1.31	Protein kinase-like domain-containing protein (AHRD V3.3 *-* A0A2U1MAQ3_ARTAN)
Solyc02g065150.2.1	C3	0.19	1.07	1.28	1.87	1.81	1.46	LOB domain-containing protein 36 (AHRD V3.3 *** A0A2G3D2Y4_CAPCH)
Solyc06g065430.3.1	C3	0.4	1.17	1.58	2.45	2.3	1.78	Cytochrome P450 (AHRD V3.3 *** A0A2U1KTH1_ARTAN)
Solyc04g010200.1.1	C3	0.52	1.25	1.4	2.06	1.66	1.39	ABC transporter G family member (AHRD V3.3 *** A0A2K3PJ14_TRIPR)
Solyc10g009365.1.1	C3	0.45	1.21	1.41	2.28	1.85	1.28	Unknown protein
Solyc10g076710.3.1	C3	0.64	1.39	1.66	2.48	2.26	1.56	Phosphoinositide phospholipase C (AHRD V3.3 *** O49950_SOLTU)
Solyc01g087450.3.1	C3	0.19	0.91	1.35	1.96	1.66	1.24	Arm repeat superfamily protein (AHRD V3.3 *** A0A2K3NMK6_TRIPR)
Solyc01g094140.3.1	C3	0.67	1.73	2.35	3.58	2.5	2.11	Cytochrome P450 (AHRD V3.3 *** A0A200PMQ0_9MAGN)
Solyc04g150164.1.1	C3	0.43	1.82	2.12	3.99	2.79	2.11	Cytochrome P450 (AHRD V3.3 *-* A0A200Q069_9MAGN)
Solyc07g043240.4.1	C3	-0.09	0.52	0.3	1.18	1.1	0.35	Pectinesterase (AHRD V3.3 *** A0A1U8ETT4_CAPAN)
Solyc01g005400.3.1	C3	-0.01	0.69	0.53	1.44	1.14	0.49	Caleosin (AHRD V3.3 *** A0A200QL80_9MAGN)
Solyc11g066860.2.1	C3	0.09	0.62	0.46	1.49	1.05	0.62	hypothetical protein (AHRD V3.3 *** AT2G27830.1)
Solyc10g081680.1.1	C3	0.06	0.41	0.44	1.42	1.11	0.63	Unknown protein
Solyc02g082050.3.1	C3	0.05	0.34	0.73	1.63	1.09	0.67	Disease resistance protein (TIR-NBS-LRR class) (AHRD V3.3 *** A0A2K3PDT8_TRIPR)
Solyc05g007800.4.1	C3	0.01	0.31	0.52	1.12	0.86	0.42	cAMP-regulated phosphoprotein 19-related protein (AHRD V3.3 *-* Q9C787_ARATH)
Solyc04g006960.3.1	C3	-0.15	0.39	1.07	1.68	1.81	1.16	ABC transporter-like (AHRD V3.3 *** A0A200QID3_9MAGN)
Solyc12g098545.1.1	C3	-0.59	1.11	1.7	3.35	3.4	2.19	Apyrase (AHRD V3.3 *-* A0A2G2VJ46_CAPBA)
Solyc04g074110.4.1	C3	-0.09	0.55	0.53	1.01	1.07	0.54	Carbohydrate esterase, putative (DUF303) (AHRD V3.3 *** Q0WNN6_ARATH)
Solyc09g010970.4.1	C3	0.03	0.5	0.83	1.35	1.24	0.68	Carbonic anhydrase (AHRD V3.3 *** A0A2G3BK77_CAPCH)
Solyc03g005670.3.1	C3	0.03	0.75	1.23	1.88	1.97	1.26	Disease resistance protein (AHRD V3.3 *** A0A200R7W2_9MAGN)
Solyc06g071820.3.1	C3	0.03	0.56	0.82	1.58	1.46	1.04	BTB/POZ and TAZ domain-containing protein 1 (AHRD V3.3 *** A0A2G3BFP5_CAPCH)
Solyc07g065160.4.1	C3	0.33	0.86	0.44	1.39	1.13	1.17	Pirin-like protein (AHRD V3.3 *** A0A2G3C2M5_CAPCH)
Solyc02g088320.4.1	C3	0.32	0.72	0.99	2.01	1.5	1.71	Protein ENHANCED DISEASE RESISTANCE 2-like (AHRD V3.3 *** A0A1J3E5X3_NOCCA)
Solyc11g069390.1.1	C3	0.77	1.07	1.28	2.49	1.8	2.23	arabinogalactan protein 1 (AHRD V3.3 *** XP_004251131.1)
Solyc11g006640.3.1	C3	0.27	0.57	0.52	1.31	0.81	0.98	Disease resistance protein (AHRD V3.3 *** A0A2U1N8H9_ARTAN)
Solyc12g089240.2.1	C3	0.21	0.52	0.34	1.15	0.82	1.01	B-box zinc finger protein 22 (AHRD V3.3 *** A0A1U8F0C2_CAPAN)
Solyc01g073700.3.1	C3	0.34	0.56	0.03	1.01	0.66	0.8	Unknown protein
Solyc03g033280.1.1	C3	0.56	1.25	0.34	2.03	2.12	2.61	Tracheary element differentiation-related 6 (AHRD V3.3 *** C1PGW0_ZINVI)
Solyc04g014470.3.1	C3	-0.15	0.42	-0.04	0.86	1.01	1.3	R2R3MYB transcription factor 20
Solyc02g086700.4.1	C3	-0.16	1.69	0.22	1.49	1.8	3.17	Glucan endo-1,3-beta-glucosidase (AHRD V3.3 *** A0A2G3D9H7_CAPCH)
Solyc12g100270.2.1	C3	-0.18	0.64	0.18	0.79	0.7	1.14	Fatty acid hydroxylase superfamily (AHRD V3.3 *** A0A2U1L8N4_ARTAN)
Solyc03g111885.1.1	C3	0.22	0.33	0.36	0.66	0.86	1.38	Cytochrome P450 (AHRD V3.3 *** A0A2U1PEB2_ARTAN)
Solyc10g011790.3.1	C3	0.32	0.34	0.33	0.58	0.9	1.32	BTB/POZ domain-containing protein (AHRD V3.3 *** A0A1U8E4A8_CAPAN)
Solyc12g036800.1.1	C3	1.45	1.92	3.21	3.2	4.36	5.9	Receptor like protein (AHRD V3.3 *-* A2V882_TOBAC)
Solyc06g035760.4.1	C3	1.89	2.4	2.97	3.61	4.76	5.28	Cytochrome P450 (AHRD V3.3 *** A0A200R0H9_9MAGN)
Solyc07g045450.1.1	C3	0.58	0.84	0.91	1.12	1.45	1.75	hypothetical protein (AHRD V3.3 *-* AT2G04480.1)
Solyc11g007030.3.1	C3	-0.01	0.6	0.5	0.62	0.64	1.1	Alpha/beta-Hydrolases superfamily protein (AHRD V3.3 *** A0A2U1MAY4_ARTAN)
Solyc02g065490.4.1	C3	0.22	0.99	0.54	1.26	1.27	2.06	BEL1-like homeodomain protein 4 (AHRD V3.3 *** A0A2G3D326_CAPCH)
Solyc03g097510.1.1	C3	0.15	1.32	0.95	1.93	1.4	2.37	Small auxin up-regulated RNA38
Solyc07g018290.4.1	C3	0.02	0.81	0.55	1.43	1.61	2.07	AP2-like ethylene-responsive transcription factor (AHRD V3.3 *-* A0A2U1PB27_ARTAN)
Solyc12g098540.2.1	C3	0.01	1.45	1.85	3.42	3.5	4.26	Apyrase (AHRD V3.3 *** A0A2G3AV93_CAPCH)
Solyc02g087520.3.1	C3	0.12	1.05	0.63	1.28	1.96	2.02	Thaumatin (AHRD V3.3 *** A0A200QSK7_9MAGN)
Solyc08g042000.3.1	C3	0.07	0.49	0.4	0.71	1.02	1.44	Sucrose phosphate synthase (AHRD V3.3 *** I7EKT3_LITCN)
Solyc05g052450.3.1	C3	-0.33	0.03	0.39	2	0.59	1.31	Protein trichome birefringence-like 32 (AHRD V3.3 *** A0A1U8GQI0_CAPAN)
Solyc06g074800.1.1	C3	-0.24	0.56	0.27	1.76	0.48	1.49	Zinc finger protein (AHRD V3.3 *** A0A200R9U1_9MAGN)
Solyc07g065810.2.1	C3	-0.53	1.54	1.42	2.53	0.8	1.68	RING/U-box superfamily protein (AHRD V3.3 *** A0A2U1QJE6_ARTAN)
Solyc03g120500.4.1	C3	-0.39	0.45	0.62	1.14	0.45	0.58	auxin-regulated IAA27
Solyc11g073120.2.1	C3	-0.57	0.71	1.15	1.95	0.85	1.18	R2R3MYB transcription factor 58
Solyc06g084140.4.1	C3	-0.19	0.57	0.76	2.08	0.45	1.17	Sulfate transporter (AHRD V3.3 *** Q70BL1_BRAOL)
Solyc06g060010.4.1	C3	-0.27	1.16	1.8	3.86	1.38	1.37	Terpene synthase (AHRD V3.3 *** G5CV42_SOLLC)
Solyc08g006520.1.1	C3	-0.53	2.22	2.16	5.49	1.97	1.98	Protein GLUTAMINE DUMPER 4 (AHRD V3.3 *** A0A2G3BQN0_CAPCH)
Solyc01g111380.3.1	C3	-0.08	0.26	1.36	1.36	1.38	1.37	Actin-depolymerizing factor-like protein (AHRD V3.3 *** A0A2K3P088_TRIPR)
Solyc01g096420.3.1	C3	-0.07	0.17	0.78	0.97	0.93	1	NADPH quinone oxidoreductase (AHRD V3.3 *** A0A2K3LWY2_TRIPR)
Solyc09g005500.3.1	C3	-0.12	0.51	2.19	2.54	2.54	2.56	Kirola (AHRD V3.3 *** A0A2U1MSQ9_ARTAN)
Solyc09g007700.3.1	C3	0.1	0.16	0.67	1.01	0.62	0.65	RING/U-box superfamily protein (AHRD V3.3 *** A0A2U1PM96_ARTAN)
Solyc11g066330.2.1	C3	0.14	0.22	0.82	1.05	0.79	0.63	Major facilitator superfamily (AHRD V3.3 *** A0A2U1Q7R9_ARTAN)
Solyc01g108710.3.1	C3	-0.41	0.03	1.36	1.79	1.73	1.31	Unknown protein
Solyc04g076960.4.1	C3	-0.11	0.14	0.86	1.07	0.97	0.78	SlSUT4,Pfam:PF13347
Solyc06g051360.3.1	C3	-0.21	0.14	1.18	1.53	1.28	0.81	gibberellin 2-beta-dioxygenase 8 (AHRD V3.3 *** A0A2I4EQW7_9ROSI)
Solyc07g006850.3.1	C3	-0.44	0.16	1.69	2.09	1.71	1.15	Xyloglucan endotransglucosylase/hydrolase (AHRD V3.3 *** A0A2G2WAC4_CAPBA)
Solyc04g005910.3.1	C3	-0.55	0.45	1.6	1.9	1.72	1.07	Protein nsp-interacting kinase 2 (AHRD V3.3 *** A0A314KJ76_NICAT)
Solyc10g083700.4.1	C3	-0.37	0.24	1.17	1.29	1.28	0.68	Cytochrome P450 (AHRD V3.3 *** Q8H0I8_PETHY)
Solyc02g093090.1.1	C3	-0.34	-0.08	0.83	1.5	1.12	0.84	Glucuronoxylan 4-o-methyltransferase 1-like protein (AHRD V3.3 *** A0A2K3MTC9_TRIPR)
Solyc06g076820.1.1	C3	-0.33	-0.03	0.84	1.66	1.23	1.08	Zinc finger family protein (AHRD V3.3 *** A0A2K3LSG6_TRIPR)
Solyc03g122080.3.1	C3	-0.44	0.36	1.09	2.29	1.54	1.42	DUF936 domain-containing protein (AHRD V3.3 *** A0A1Q3B0V3_CEPFO)
Solyc12g056860.2.1	C3	-0.55	0.35	1.5	2.66	1.86	1.5	Transcription factor TGA7 (AHRD V3.3 *** A0A1U8F8B9_CAPAN)
Solyc10g007635.1.1	C3	-0.36	0.2	2.52	4.46	3.59	2.94	Glutathione S-transferase (AHRD V3.3 *** Q9FQE8_SOYBN)
Solyc12g014130.2.1	C3	-0.26	0.19	1.31	2.32	1.86	1.41	SUN-like protein 33
Solyc04g007400.4.1	C3	-0.23	0.32	1.31	2.12	1.77	1.26	NAD(P)-binding Rossmann-fold superfamily protein (AHRD V3.3 *** F4IKL5_ARATH),Pfam:PF13561
Solyc09g007660.1.1	C3	-0.29	0.46	1.61	3.18	2.83	2.03	Fasciclin-like arabinogalactan protein 11 (AHRD V3.3 *** A0A2G3BJB8_CAPCH)
Solyc12g013650.2.1	C3	-0.04	0.2	0.83	2.28	1.36	1.16	DUF1218 domain-containing protein (AHRD V3.3 *** A0A1Q3DB07_CEPFO)
Solyc09g089730.3.1	C3	-0.24	0.84	1.32	2.68	1.72	1.61	2-oxoglutarate (2OG) and Fe(II)-dependent oxygenase superfamily protein (AHRD V3.3 *** A0A2U1NTU8_ARTAN)
Solyc11g027840.2.1	C3	0.06	0.83	1.3	3.27	1.57	2.03	Alpha/beta-Hydrolases superfamily protein (AHRD V3.3 *** Q9C8P5_ARATH)
Solyc08g067510.1.1	C3	0.51	0.65	1.85	3.17	2.79	2.56	Non-specific lipid-transfer protein (AHRD V3.3 *** A0A1U8HFE5_CAPAN)
Solyc01g088760.4.1	C3	0.11	0.42	1.19	1.79	1.58	1.55	Cytochrome P450 (AHRD V3.3 *** A0A200RC30_9MAGN)
Solyc08g014000.3.1	C3	0.49	1.33	3.08	5.08	3.97	4.43	lipoxygenase A
Solyc08g066860.2.1	C3	-0.03	0.5	1.11	1.67	1.57	1.28	Auxin canalization protein (DUF828) (AHRD V3.3 *** Q9LUI0_ARATH)
Solyc12g010140.2.1	C3	-0.12	1.29	2.06	3.54	3.07	2.67	Unknown protein
Solyc02g005601.1.1	C3	-0.17	1.99	4.24	5.92	6.15	5.5	Eukaryotic aspartyl protease family protein (AHRD V3.3 *** Q9C6M0_ARATH)
Solyc02g032660.3.1	C3	0	0.84	1.59	2.91	3	2.43	Protein DETOXIFICATION (AHRD V3.3 *** A0A328DGG9_9ASTE)
Solyc07g041070.3.1	C3	0.07	0.54	0.67	1.58	1.37	1.29	Hydroxyproline-rich glycoprotein family protein (AHRD V3.3 *-* F4KAI4_ARATH)
Solyc10g076720.2.1	C3	0.08	0.39	0.55	1.49	1.36	1.35	glycine-rich protein DOT1-like (AHRD V3.3 *-* XP_019071531.1)
Solyc12g017380.3.1	C3	0.02	0.37	1.46	2.83	2.27	2.61	Organic cation/carnitine transporter 2 (AHRD V3.3 *** A0A2G3BN50_CAPCH)
Solyc08g076880.3.1	C3	-0.26	0.9	1.71	3.84	2.97	3.53	Succinate dehydrogenase [ubiquinone] iron-sulfur subunit, mitochondrial (AHRD V3.3 *-* A0A2G2XLC0_CAPBA)
Solyc09g014525.1.1	C3	-0.64	0.95	2.29	5.41	4.62	4.7	MLP-like protein 43 (AHRD V3.3 *** A0A2U1L1Z2_ARTAN)
Solyc01g087440.3.1	C3	0.04	0.73	1.19	1.88	1.3	1.35	Arm repeat superfamily protein (AHRD V3.3 *-* A0A2K3NTC9_TRIPR)
Solyc05g010720.4.1	C3	-0.01	0.55	0.99	1.39	0.81	1.19	Enoyl-CoA delta isomerase 1, peroxisomal (AHRD V3.3 *** A0A2G3B729_CAPCH)
Solyc12g014590.3.1	C3	0.08	0.83	1.59	2.25	1.73	2.15	Pirin-like protein (AHRD V3.3 *** A0A1U8G1E0_CAPAN)
Solyc07g048070.3.1	C3	-0.3	0.87	0.95	1.6	1.23	1.51	Cytochrome b561 and DOMON domain-containing protein (AHRD V3.3 *** A0A2G2WDB3_CAPBA)
Solyc09g007980.1.1	C3	-0.3	1.24	1.47	2.74	2.02	2.49	Unknown protein
Solyc04g074780.4.1	C3	-0.17	0.67	1.11	1.5	1.38	1.61	Plastid-targeted protein 3 (AHRD V3.3 *-* Q9ARH3_CRAPL)
Solyc03g093800.1.1	C3	-0.29	0.55	1.24	1.97	1.74	1.95	glycine-rich cell wall structural protein 2 (AHRD V3.3 *-* XP_004235193.1)
Solyc05g056450.3.1	C3	-0.17	0.5	1.09	1.7	1.23	1.59	Eukaryotic aspartyl protease family protein (AHRD V3.3 *** A0A061DK44_THECC)
Solyc02g064945.1.1	C3	-0.3	0.35	0.46	1.92	1.97	1.17	Glucuronoxylan 4-o-methyltransferase 1-like protein (AHRD V3.3 *** A0A2K3MTC9_TRIPR)
Solyc06g068770.3.1	C3	-0.14	-0.09	0.23	1.26	0.87	0.53	DB279
Solyc06g084130.3.1	C3	-0.52	-0.01	0.27	1.09	0.94	1.04	Bax inhibitor 1-related (AHRD V3.3 *** A0A200Q4J7_9MAGN)
Solyc08g007780.3.1	C3	-0.45	-0.14	0.54	1.06	1.14	0.93	Expansin (AHRD V3.3 *** K4CIR5_SOLLC)
Solyc08g007790.3.1	C3	-0.41	-0.06	0.57	1.01	1.02	0.73	3-hydroxy-3-methylglutaryl coenzyme A synthase
Solyc03g114900.3.1	C3	-0.58	0.46	1.27	2.85	2.52	2.08	COBRA-like protein (AHRD V3.3 *** K4BKZ2_SOLLC)
Solyc10g076830.2.1	C3	-0.9	0.26	1.14	2.29	2.09	1.74	Laccase (AHRD V3.3 *** K4D225_SOLLC)
Solyc12g014200.3.1	C3	-0.66	0.1	0.99	1.74	1.67	1.6	Protein trichome birefringence-like 31 (AHRD V3.3 *** A0A2G2X2L8_CAPBA)
Solyc06g062380.3.1	C3	0.23	0.08	0.33	0.98	1.05	0.83	acid phosphatase 1-like (AHRD V3.3 *** A0A1U7W9D3_NICSY)
Solyc06g061020.3.1	C3	0.08	0.22	0.63	1.47	1.34	1.09	SBP (S-ribonuclease binding protein) family protein (AHRD V3.3 *** Q8LCK5_ARATH)
Solyc04g026020.3.1	C3	0.43	0.47	1.08	2.73	2.79	1.92	Sieve element occlusion b (AHRD V3.3 *** E2FKJ9_9SOLN)
Solyc09g098160.3.1	C3	0.31	0.26	0.6	1.77	1.56	1.33	pirin
Solyc02g072490.3.1	C3	0.26	0.18	0.92	1.78	1.36	1.5	O-fucosyltransferase (AHRD V3.3 *** A0A2P5EP10_TREOI)
Solyc10g009480.4.1	C3	0.23	0.21	1.23	3.02	2.23	2.24	Cytochrome and DOMON domain-containing protein (AHRD V3.3 *** A0A2G2YKN9_CAPAN)
Solyc01g081340.4.1	C3	0.33	0.08	0.49	1.41	0.88	0.91	S-adenosyl-L-methionine-dependent methyltransferases superfamily protein (AHRD V3.3 *** A0A2U1PMX3_ARTAN)
Solyc01g094890.4.1	C3	0.33	0.33	0.66	1.62	1.02	0.99	Ferric reduction oxidase 2 (AHRD V3.3 *** A0A2G2W6D0_CAPBA)
Solyc02g078860.3.1	C3	0.25	-0.4	1	2.27	1.2	1.31	PAP-specific phosphatase HAL2-like (AHRD V3.3 *** A0A1U8FL20_CAPAN)
Solyc01g073680.4.1	C3	0.1	-0.07	0.57	1.29	0.53	1.02	Bifunctional inhibitor/lipid-transfer protein/seed storage 2S albumin superfamily protein (AHRD V3.3 *** A0A061DVR0_THECC)
Solyc05g013870.4.1	C3	0.02	0.05	0.68	1.41	0.77	1.08	Sieve element occlusion b (AHRD V3.3 *** E2FKJ9_9SOLN)
Solyc03g031730.3.1	C3	0.16	-0.51	0.83	1.61	1.28	1.18	Beta-glucosidase (AHRD V3.3 *** B6SYQ7_MAIZE)
Solyc10g050160.2.1	C3	0	-0.18	0.55	1.05	0.92	0.78	Caffeoyl CoA O-methyltransferase (AHRD V3.3 *** A0A2U1N686_ARTAN)
Solyc01g096880.4.1	C3	0.06	-0.08	0.39	1.25	0.84	0.85	Major facilitator superfamily protein (AHRD V3.3 *** A0A1P8AZ04_ARATH)
Solyc08g014280.3.1	C3	0.33	-0.1	0.41	1.35	1.05	0.94	SUN-like protein 21
Solyc03g120290.3.1	C3	0.66	-0.28	1.28	2.79	2.18	1.96	To encode a PR protein, Belongs to the plant thionin family with the following members:, putative (AHRD V3.3 *** A0A061GH02_THECC)
Solyc12g005070.2.1	C3	0.25	-0.04	0.72	1.73	1.25	1.18	CASP-like protein (AHRD V3.3 *** A0A2G3D0J5_CAPCH)
Solyc11g013810.3.1	C3	0.86	0.22	1.03	0.85	-0.09	1.38	Nitrate reductase (AHRD V3.3 *** Q8LT13_SOLTU)
Solyc10g085130.2.1	C3	0.31	0.1	0.58	0.7	0.23	1.25	RING/U-box superfamily protein (AHRD V3.3 *** F4JAD0_ARATH)
Solyc11g072890.1.1	C3	0.31	0.22	0.38	0.57	0.23	1.21	hypothetical protein (AHRD V3.3 *** AT5G02640.1)
Solyc06g053960.3.1	C3	0.67	0.25	0.58	0.97	0.6	1.39	Heat shock transcription factor (AHRD V3.3 *-* A0A1Y1I763_KLENI)
Solyc07g038120.1.1	C3	0.78	0.5	0.68	0.83	0.41	1.34	Beta-galactosidase (AHRD V3.3 *** A0A2G3BNT0_CAPCH)
Solyc01g065740.3.1	C3	0.72	-0.22	0.41	0.58	1.1	1.07	F-box/RNI-like superfamily protein (AHRD V3.3 *** F4KDV0_ARATH)
Solyc04g150160.1.1	C3	1.14	-0.25	0.32	1.04	1.56	2.22	Unknown protein
Solyc08g006750.4.1	C3	0.98	-0.45	0.66	0.25	1.11	1.6	Serine decarboxylase (AHRD V3.3 *** A0A1U8F8Y3_CAPAN)
Solyc12g042480.3.1	C3	0.56	-0.15	0.47	0.51	0.49	1.07	Cytochrome (AHRD V3.3 *** A0A2G2Y725_CAPAN)
Solyc06g053610.3.1	C3	0.44	-0.31	0.45	0.52	0.79	1.11	R2R3MYB transcription factor 14
Solyc08g007460.3.1	C3	0.84	-0.38	0.7	0.67	0.93	1.19	Bifunctional inhibitor/lipid-transfer protein/seed storage 2S albumin superfamily protein (AHRD V3.3 *** A0A2U1L4X0_ARTAN)
Solyc12g010960.2.1	C3	1.09	-0.42	1.89	-0.14	1.36	1.73	2-alkenal reductase (NADP(+)-dependent) (AHRD V3.3 *** A0A2G2WX40_CAPBA)
Solyc04g007430.2.1	C3	0.79	-0.42	2.28	1.14	1.97	4.69	bHLH transcription factor 031
Solyc05g055540.3.1	C3	0.19	-0.25	1.26	0.39	0.88	1.2	Major facilitator superfamily (AHRD V3.3 *** A0A2U1MQP6_ARTAN)
Solyc12g096810.2.1	C3	0.63	0.36	0.63	0.52	1.29	1.9	LETM1 domain-containing protein (AHRD V3.3 *** A0A1Q3BGI6_CEPFO)
Solyc04g015960.3.1	C3	0.41	0.3	0.14	0.29	0.8	1.01	NAC domain-containing protein 26 (AHRD V3.3 --* XP_007202186.2)
Solyc06g007950.2.1	C3	1.57	0.99	0.8	1.28	2.04	2.96	BTB/POZ domain-containing protein (AHRD V3.3 *-* A0A2G2Z754_CAPAN)
Solyc06g050250.1.1	C3	1.16	0.45	1.19	1.44	1.64	2.02	Adenine/guanine permease AZG1 (AHRD V3.3 *** A0A2G2WI90_CAPBA)
Solyc01g005300.4.1	C3	0.77	0.27	0.95	1.45	1.64	1.79	Adagio-like protein 1 (AHRD V3.3 *** A0A1U8H9V5_CAPAN)
Solyc04g007760.3.1	C3	1.26	0.47	1.71	2.67	2.79	3.09	Sn-1 protein (AHRD V3.3 *** Q42393_CAPAN)
Solyc03g044300.3.1	C3	0.77	0.45	0.56	1.46	1.59	2.05	APETALA2a
Solyc04g007330.3.1	C3	0.68	0.61	0.76	1.6	1.32	1.79	DNA-binding HORMA (AHRD V3.3 *** A0A200QG98_9MAGN)
Solyc05g008210.4.1	C3	0.76	0.51	0.69	1.45	1.35	1.43	Plastid movement impaired protein (AHRD V3.3 *** A0A2P5FK82_TREOI)
Solyc10g045240.2.1	C3	1.28	0.52	1.1	2.38	3.63	3.15	Beta-glucosidase (AHRD V3.3 *** F8R893_9MAGN)
Solyc03g112030.3.1	C3	0.87	0.75	0.44	1.05	1.84	1.51	Cytochrome P450 71A6 (AHRD V3.3 *** A0A2G3CY66_CAPCH)
Solyc11g065520.1.1	C3	0.96	0.62	0.76	0.99	1.79	1.89	Ribonuclease H (AHRD V3.3 *-* A0A2K3L3V1_TRIPR)
Solyc01g028807.1.1	C3	0.83	0.46	0.49	0.95	1.21	1.44	Unknown protein
Solyc04g040130.1.1	C3	0.8	0.63	0.76	1.18	1.48	1.71	Fatty acid desaturase (AHRD V3.3 *** E7CCD0_CAMMC)
Solyc11g044933.1.1	C3	1.71	1.28	0.82	1.09	1.1	1.29	Transposon, En/Spm-like, Transposase-associated domain protein (AHRD V3.3 *** A0A2U1M4R3_ARTAN)
Solyc04g016530.3.1	C3	1.27	1.01	0.52	0.74	0.79	1.15	DNA-(apurinic or apyrimidinic site) lyase (AHRD V3.3 *** A0A2G3CD81_CAPCH)
Solyc12g044440.2.1	C3	1.28	1.13	0.61	0.81	0.88	1.15	Zinc finger protein (AHRD V3.3 *-* A0A200QX85_9MAGN)
Solyc04g018100.4.1	C3	1.2	1.05	0.73	1.17	1.11	1.52	Sodium/hydrogen exchanger 8 (AHRD V3.3 *** A0A2G3CD66_CAPCH)
Solyc04g018090.2.1	C3	1.23	1.1	0.57	0.82	1.05	1.43	Sodium/hydrogen exchanger, putative, expressed (AHRD V3.3 *-* D8L9T1_WHEAT)
Solyc07g017660.3.1	C3	1.22	0.9	0.47	0.71	0.9	1.14	Alpha-aminoadipic semialdehyde synthase (AHRD V3.3 *-* A0A2G2Z2F6_CAPAN)
Solyc05g045670.4.1	C3	5.57	5.62	4.9	3.99	4.88	8.87	Glucose-6-phosphate/phosphate-translocator (AHRD V3.3 *** O64911_SOLTU)
Solyc11g065420.3.1	C3	0.98	0.73	0.7	0.56	0.8	1.18	Unknown protein
Solyc05g025907.1.1	C3	1.19	0.95	0.66	0.76	0.87	1.34	Unknown protein
Solyc09g064273.1.1	C3	3.39	2.68	2.13	2.27	2.78	3.61	DDE_4 domain-containing protein (AHRD V3.3 *** A0A1Q3CLP4_CEPFO)
Solyc02g077040.4.1	C3	1.27	1.09	0.72	0.54	1.01	1.43	phytophthora-inhibited protease 1
Solyc09g015085.1.1	C3	1.39	1.3	0.57	0.46	1.16	1.83	2-methyl-6-phytyl-1,4-hydroquinone methyltransferase, chloroplastic (AHRD V3.3 *-* NP_001310397.1)
Solyc05g051583.1.1	C3	2.45	1.45	1.4	1.02	2.01	3.03	F-box family protein (AHRD V3.3 *** A0A2U1L823_ARTAN)
Solyc06g064560.4.1	C3	2.92	1.99	1.61	0.96	2.9	2.88	DNA ligase-like protein (AHRD V3.3 *** AT1G12790.1)
Solyc08g021870.3.1	C3	0.93	0.97	0.6	0.83	1.47	1.52	Ankyrin repeat family protein (AHRD V3.3 *-* F8WLA0_CITUN)
Solyc09g097840.2.1	C3	0.68	0.63	0.54	0.52	1.14	0.9	Pentatricopeptide repeat-containing protein (AHRD V3.3 *** A0A2U1NT88_ARTAN)
Solyc05g021570.3.1	C3	1.99	2.17	1.54	1.83	2.94	2.32	Alcohol dehydrogenase (AHRD V3.3 *-* B3TM26_ELAGV)
Solyc05g150130.1.1	C3	1.51	1.39	0.85	1.22	2.06	1.78	Alcohol dehydrogenase (AHRD V3.3 *-* A0A2U1MN94_ARTAN)
Solyc06g019200.4.1	C3	0.71	1.18	1.2	0.95	1.05	1.65	Ethylene-dependent gravitropism-deficient and yellow-green-like 2 (AHRD V3.3 *** F4K0T6_ARATH)
Solyc05g008145.1.1	C3	1.64	1.81	2.42	2.64	2.68	3.6	DNA-directed RNA polymerase subunit beta (AHRD V3.3 *-* A0A2G2XEV3_CAPBA)
Solyc10g007360.4.1	C3	0.55	0.64	0.65	0.85	0.77	1.24	Protein DETOXIFICATION (AHRD V3.3 *** A0A2I4H3J9_9ROSI)
Solyc12g009790.2.1	C3	0.58	0.62	0.69	0.66	0.88	1.15	Calcium-dependent lipid-binding (CaLB domain) family protein (AHRD V3.3 *** A0A2U1MY23_ARTAN)
Solyc04g008400.1.1	C3	1.17	1.29	1.07	1.57	1.87	2.37	G-type lectin S-receptor-like serine/threonine-protein kinase (AHRD V3.3 *** A0A2G3CF44_CAPCH)
Solyc04g072200.3.1	C3	0.53	0.58	0.46	0.56	0.87	1.02	FRIGIDA-like protein (AHRD V3.3 *** A0A2G3CN98_CAPCH)
Solyc07g052250.4.1	C3	1.76	1.93	2.09	1.26	3.14	3.4	Unknown protein
Solyc01g095320.4.1	C3	1.38	0.93	1.08	1.1	1.69	2.16	Bag family molecular chaperone regulator 6-like protein (AHRD V3.3 *** A0A2K3PRI9_TRIPR)
Solyc01g095330.2.1	C3	1.37	0.97	1.34	0.89	1.52	2.16	Unknown protein
Solyc01g105850.3.1	C3	1.48	2.89	2.17	2.6	2.07	1.7	(-)-camphene/tricyclene synthase, chloroplastic (AHRD V3.3 *** A0A2G3AWS7_CAPCH)
Solyc01g106250.4.1	C3	1.16	2.03	1.94	2.06	1.66	1.32	B3 domain-containing protein (AHRD V3.3 *-* A0A1Q3CKL9_CEPFO)
Solyc05g055700.3.1	C3	0.61	1.1	0.98	1.01	0.88	0.62	Zinc-binding dehydrogenase (AHRD V3.3 *** A0A2U1MNF4_ARTAN)
Solyc03g111000.3.1	C3	1.07	1.8	1.51	1.43	0.91	1.08	Glyceraldehyde-3-phosphate dehydrogenase (AHRD V3.3 *** A0A2G2X869_CAPBA)
Solyc02g090350.4.1	C3	2.14	4.48	4.06	3.09	2.84	2.76	Geraniol 8-hydroxylase (AHRD V3.3 *** A0A2G2XIM9_CAPBA)
Solyc04g053130.4.1	C3	0.97	1.99	2	1.71	1.1	1.3	Stress enhanced protein 2, chloroplastic (AHRD V3.3 *** A0A1U8F0B2_CAPAN)
Solyc03g113840.3.1	C3	1.68	3.24	3.85	2.59	3.11	2.67	Alpha-N-acetylglucosaminidase (AHRD V3.3 *-* A0A200QV42_9MAGN)
Solyc09g098590.4.1	C3	0.54	1.14	1.12	0.96	0.87	0.8	Sucrose synthase (AHRD V3.3 *** E0Z1D1_SOLLC)
Solyc06g036470.3.1	C3	2.57	7.86	7.54	6.49	5.7	5.85	G-type lectin S-receptor-like serine/threonine-protein kinase (AHRD V3.3 *** A0A2G2Z943_CAPAN)
Solyc07g009443.1.1	C3	0.46	1.32	1.3	1	1	0.99	G-type lectin S-receptor-like serine/threonine-protein kinase (AHRD V3.3 *** A0A2G2Z069_CAPAN)
Solyc04g009130.4.1	C3	2.71	3.89	3.81	3.51	4.25	3.29	Disease resistance protein (AHRD V3.3 *** A0A200PUC6_9MAGN)
Solyc04g045660.4.1	C3	1.58	2.65	2.72	2.6	2.97	2.32	MLH1
Solyc06g007800.4.1	C3	0.83	1.1	1.22	1.08	0.95	1.01	Mitochondrial inner membrane translocase subunit Tim17/Tim22/Tim23/peroxisomal protein PMP24 (AHRD V3.3 *** A0A2U1PLN4_ARTAN)
Solyc10g076220.3.1	C3	1.49	2.28	2.25	2	1.78	1.95	Peroxidase (AHRD V3.3 *** K4D1W4_SOLLC)
Solyc10g073357.1.1	C3	4.24	5.42	5.71	5.79	5.06	4.85	Exocyst complex component SEC3A (AHRD V3.3 *-* A0A2G2VHQ3_CAPBA)
Solyc12g150123.1.1	C3	4.59	6.03	6.22	6.35	6.13	5.3	Retrovirus-related Pol polyprotein from transposon TNT 1-94 (AHRD V3.3 *-* A0A2I0WDP9_9ASPA)
Solyc06g009330.3.1	C3	0.71	0.89	0.96	1.03	0.87	0.92	Two-pore potassium channel 3 (AHRD V3.3 *** A0A2G2Z6E4_CAPAN)
Solyc12g150119.1.1	C3	3.75	5.57	5.66	5.94	5.58	5.57	Sulfite exporter TauE/SafE family protein (AHRD V3.3 *-* A0A1P8B1L3_ARATH)
Solyc05g009750.1.1	C3	1.62	3.2	2.79	4.35	3.74	3.03	Disease resistance protein (AHRD V3.3 *** A0A2U1N8H9_ARTAN)
Solyc05g013250.3.1	C3	2.62	4.27	3.66	5.72	5.18	5.11	Late blight resistance protein R1-A (AHRD V3.3 *-* A0A2G2Y9J2_CAPAN)
Solyc08g041700.1.1	C3	0.77	0.79	1.09	1.45	1.17	0.99	GRAS family transcription factor family protein (AHRD V3.3 *** AT5G19970.1)
Solyc01g108418.1.1	C3	0.74	0.92	0.96	1.31	1.14	0.88	CDPK-related kinase 5 (AHRD V3.3 *-* A0A2G3AU25_CAPCH)
Solyc11g043070.3.1	C3	2.86	3.7	3.95	4.71	4.19	3.74	CC-NBS-LRR type resistance protein (AHRD V3.3 *-* E3W9R7_CAPAN)
Solyc02g080040.4.1	C3	0.99	1.67	1.76	1.93	1.49	2.25	Cysteine-rich receptor-like protein kinase 29 (AHRD V3.3 *** A0A2G2XFA8_CAPBA)
Solyc02g080050.1.1	C3	1.46	1.66	2.22	2.09	1.74	2.13	Cysteine-rich receptor-like protein kinase (AHRD V3.3 *** A0A2K3NTV2_TRIPR)
Solyc10g045150.1.1	C3	4	4.76	4.99	5.62	4.86	6.35	Unknown protein
Solyc10g150115.1.1	C3	4.68	4.93	5.54	6.03	5.02	6.53	Plant transposase (Ptta/En/Spm family) (AHRD V3.3 *-* F4I6H5_ARATH)
Solyc10g008790.3.1	C3	0.77	1.23	1.48	1.58	1.28	1.3	SUN-like protein 28
Solyc03g078000.3.1	C3	1.16	1.55	1.81	1.93	1.63	1.77	Vacuolar glucose transporter 1
Solyc04g051150.3.1	C3	1.46	2.23	2.64	2.76	2.26	2.62	Sterol 3-beta-glucosyltransferase (AHRD V3.3 *** A0A2K3NV48_TRIPR)
Solyc04g050860.3.1	C3	2.33	3.81	4.1	4.82	4.96	5	Myo-inositol-1-phosphate synthase (AHRD V3.3 *** Q2MJR3_SOYBN)
Solyc04g071790.3.1	C3	1.47	2.3	2.6	2.97	2.87	3.1	Cytochrome P450 (AHRD V3.3 *-* A0A200Q069_9MAGN)
Solyc04g005870.1.1	C3	3.27	5.02	5.41	5.08	5.57	5.9	F-box/kelch-repeat protein (AHRD V3.3 *-* A0A2G2YDG5_CAPAN)
Solyc11g011770.3.1	C3	0.49	0.76	0.96	0.82	1.04	0.96	Homeodomain-like superfamily protein (AHRD V3.3 *-* A0A2U1PJR7_ARTAN)
Solyc01g095230.4.1	C3	0.86	1.02	1.04	0.76	0.86	0.88	U11/U12 small nuclear ribonucleoprotein 59 kDa protein (AHRD V3.3 *** A0A2G3BSX0_CAPCH)
Solyc08g065600.1.1	C3	6.79	7.55	7.63	5.79	6.02	7.18	Vacuolar-processing enzyme (AHRD V3.3 *** A0A2G3CTZ6_CAPCH)
Solyc12g038800.1.1	C3	5.35	6.04	5.69	5.07	4.87	5.7	Unknown protein
Solyc06g075350.3.1	C3	0.98	1.34	1.14	1.12	0.83	1.17	tRNA-splicing endonuclease subunit Sen2-2 (AHRD V3.3 *** A0A2G2V1D0_CAPBA)
Solyc10g076210.2.1	C3	1.75	2.31	2.18	1.87	1.69	2.04	Peroxidase (AHRD V3.3 *** K4D1W3_SOLLC)
Solyc12g082720.1.1	C3	4.91	6.38	5.28	5.23	5.01	5.52	Folate-biopterin transporter 1, chloroplastic (AHRD V3.3 *-* A0A2G2VPD9_CAPBA)
Solyc06g050130.3.1	C3	1.23	1.13	1.54	1.24	1.3	1.13	Alpha-galactosidase (AHRD V3.3 *** K4C5G0_SOLLC)
Solyc07g005100.4.1	C3	0.83	0.86	1.11	0.87	0.84	0.89	Chitinase/lysozyme (AHRD V3.3 *** Q43591_TOBAC)
Solyc04g079240.3.1	C3	1.51	1.81	1.88	1.94	2.06	1.85	Patatin (AHRD V3.3 *** A0A2G2X0P5_CAPBA)
Solyc06g009840.3.1	C3	3.36	3.9	3.74	4.21	4.49	4.15	Fumarate hydratase class II (AHRD V3.3 *-* A0A2T1B859_9BURK)
Solyc06g036490.3.1	C3	6.19	7.68	7.66	7.79	7.5	7.63	ABC transporter C family member 10 (AHRD V3.3 *** A0A2G2ZZN1_CAPAN)
Solyc06g036480.2.1	C3	4.37	5.57	5.7	5.3	5.4	5.81	ABC transporter C family member 10 (AHRD V3.3 *-* A0A2G3CWT9_CAPCH)
Solyc11g012560.3.1	C3	4.51	5.76	5.8	5.32	5.83	6.02	F-box protein CPR1 (AHRD V3.3 *-* CPR1_ARATH)
Solyc01g109010.3.1	C3	2.96	3.36	3.37	3.47	3.27	3.05	phox domain-containing protein (AHRD V3.3 *-* AT2G15900.1)
Solyc10g005120.2.1	C3	5.92	6.84	6.8	7.02	6.85	6.51	2-oxoglutarate (2OG) and Fe(II)-dependent oxygenase superfamily protein (AHRD V3.3 *** F4JLS2_ARATH)
Solyc02g005070.3.1	C3	6.25	6.19	6.84	6.41	6.74	6.37	Long chain base biosynthesis protein 2d (AHRD V3.3 *-* A0A2G2X885_CAPBA)
Solyc06g036620.1.1	C3	7.65	7.47	7.92	8.24	7.89	7.85	Ankyrin repeat (AHRD V3.3 *** A0A200PVW6_9MAGN)
Solyc06g036630.3.1	C3	6.04	6.28	6.62	6.63	6.27	6.17	Ankyrin repeat (AHRD V3.3 *-* A0A200PVW6_9MAGN)
Solyc12g042750.2.1	C3	5.47	5.68	5.94	5.9	5.42	5.12	Ubiquitin system component Cue (AHRD V3.3 *-* A0A200QTD9_9MAGN)
Solyc04g050820.3.1	C3	6.52	6.48	6.71	6.75	6.74	6.15	Myo-inositol-1-phosphate synthase (AHRD V3.3 *** Q2MJR4_SOYBN)
Solyc05g016250.3.1	C3	7.1	7.13	7.04	7.12	6.9	6.75	Cysteine proteinases superfamily protein (AHRD V3.3 *** F4J076_ARATH)
Solyc05g032670.3.1	C3	6.95	7.06	7.02	7.15	6.94	6.96	Unknown protein
Solyc03g093820.1.1	C3	3.42	3.45	3.47	3.61	3.03	3.62	Unknown protein
Solyc12g150108.1.1	C3	6.43	6.82	6.49	7.1	6.52	7.59	zinc finger BED domain-containing protein RICESLEEPER 2-like (AHRD V3.3 *-* A0A2I4EGG2_9ROSI)
Solyc02g077940.1.1	C3	5.15	5.71	5.49	5.61	5.91	5.92	Unknown protein
Solyc10g084605.1.1	C3	6.07	6.71	7.14	6.78	6.56	7.21	Retrovirus-related Pol polyprotein from transposon TNT 1-94 (AHRD V3.3 *-* A0A1J3EPT6_NOCCA)
Solyc06g036250.2.1	C3	8.78	9.06	9.45	8.86	9.08	9.56	stress response NST1-like protein (AHRD V3.3 *** AT4G25690.2)
Solyc01g056760.3.1	C3	5.46	5.82	5.95	6	5.91	6.23	Zinc finger, CCHC-type (AHRD V3.3 *-* A0A2U1MSA1_ARTAN)
Solyc04g078075.1.1	C3	5.58	5.77	5.85	5.85	5.8	5.93	FBD domain, Leucine-rich repeat domain, L domain-like protein (AHRD V3.3 -** A0A2U1MGG1_ARTAN)
Solyc02g005003.1.1	C3	7.86	7.42	7.49	7.26	7.16	7.98	Unknown protein
Solyc06g009830.3.1	C3	3.66	3.75	3.68	3.33	3.82	3.89	Fumarate hydratase class II (AHRD V3.3 *-* A0A318TWL7_9RHOB)
Solyc02g062815.1.1	C3	6.89	7.03	6.19	8.05	6.56	8.48	transcription initiation factor TFIID subunit (AHRD V3.3 *-* AT5G65540.1)
Solyc01g108416.1.1	C3	1.31	1.29	1.02	1.53	1.31	1.41	GATA transcription factor 26 (AHRD V3.3 *-* A0A2G3DC77_CAPCH)
Solyc01g108990.3.1	C3	2.94	3.25	2.86	3.66	3.14	3.22	B3 domain-containing protein At5g60140-like (AHRD V3.3 *-* XP_019067402.1)
Solyc02g090340.2.1	C3	1.42	1.82	1.68	2.39	1.9	2.06	Geraniol 8-hydroxylase (AHRD V3.3 *** A0A2G2XIM9_CAPBA)
Solyc11g068380.1.1	C3	1.91	2.44	1.85	2.81	2.8	2.8	hypothetical protein (AHRD V3.3 *-* AT3G52740.1)
Solyc04g054430.2.1	C3	4.37	6.06	5.57	6.33	6.56	6.7	Unknown protein
Solyc05g013260.3.1	C3	4.1	5.12	5.03	6.13	5.51	6.27	PRF (AHRD V3.3 *-* Q96485_SOLLC)
Solyc02g021067.1.1	C3	1.82	2.53	2.52	2.05	2.75	3.13	ABC transporter B family member 11 (AHRD V3.3 *-* A0A2G2VP62_CAPBA)
Solyc11g072605.1.1	C3	1.96	3.25	2.57	2.47	3.58	3.62	Serine/threonine-protein phosphatase 7 long form-like protein (AHRD V3.3 *-* A0A1J3EXQ7_NOCCA)
Solyc04g077755.1.1	C3	1.68	2.24	2.38	1.87	2.35	2.29	NADH dehydrogenase [ubiquinone] iron-sulfur protein 4, mitochondrial-like (AHRD V3.3 *-* A0A2I4GIJ5_9ROSI)
Solyc01g008050.4.1	C3	2.29	3.04	2.94	2.74	2.77	3.3	TRICHOME BIREFRINGENCE-LIKE 27 (AHRD V3.3 *** A0A2U1P3B7_ARTAN)
Solyc02g022890.3.1	C3	1.1	1.49	1.47	1.3	1.33	1.75	Fatty acid hydroxylase (AHRD V3.3 *-* A0A200Q3T8_9MAGN)
Solyc09g097780.2.1	C3	0.57	0.49	1.05	0.5	1.04	0.74	Glycine-rich protein (AHRD V3.3 *-* A0A2G2ZTB9_CAPAN)
Solyc11g066590.2.1	C3	0.91	0.78	1.62	0.78	1.09	0.96	Serine carboxypeptidase S28 family protein (AHRD V3.3 *** A0A2U1Q514_ARTAN)
Solyc12g087810.3.1	C3	0.85	0.96	1.52	0.85	0.89	0.82	K-box region and MADS-box transcription factor family protein (AHRD V3.3 *-* A0A2U1PLS4_ARTAN)
Solyc12g094720.3.1	C3	0.91	1.39	2.07	0.95	1.1	1.1	PsbP family (AHRD V3.3 *** A0A2U1P1U5_ARTAN)
Solyc11g070187.1.1	C3	0.32	0.54	1.08	0.52	0.78	0.8	Pectinesterase (AHRD V3.3 *-* A0A2G3BBX7_CAPCH)
Solyc01g066790.1.1	C3	0.92	1.87	2.47	1.12	1.93	2.09	Unknown protein
Solyc04g009790.4.1	C3	0.61	1.18	1.47	0.96	1.1	1.33	Protein DETOXIFICATION (AHRD V3.3 *-* A0A0K9R7X2_SPIOL)
Solyc06g005000.3.1	C3	1.14	1.79	2.19	1.31	3.34	1.83	RBR-type E3 ubiquitin transferase (AHRD V3.3 *** A0A2I4EHJ4_9ROSI)
Solyc08g005510.3.1	C3	1.4	2.45	2.39	2.07	3.31	2.48	Disease resistance protein (TIR-NBS-LRR class) (AHRD V3.3 *-* A0A2K3NQB9_TRIPR)
Solyc02g077140.3.1	C3	0.92	1.9	2.19	1.6	2.49	1.55	Phospholipase A1-II 1 (AHRD V3.3 *** A0A2G2XEC5_CAPBA)
Solyc04g077750.2.1	C3	0.85	1.8	2.06	1.59	2.36	1.62	Unknown protein
Solyc01g006390.2.1	C3	1.14	3.52	2.71	1.8	3.36	3.04	Pistil extensin like protein, partial CDS only (AHRD V3.3 *-* Q7DLN2_TOBAC)
Solyc11g032130.3.1	C3	0.24	0.77	0.73	0.64	0.93	1.06	12-oxophytodienoate reductase (AHRD V3.3 *** A0A2K3MVZ0_TRIPR)
Solyc04g016470.4.1	C3	0.74	2.67	3.31	2.63	3.8	3.8	LEQA L.esculentum TomQ'a beta(1,3)glucanase
Solyc06g009280.1.1	C3	0.36	1.36	1.65	1.44	1.56	1.82	ABC transporter B family member (AHRD V3.3 *** A0A2K3NLX3_TRIPR)
Solyc02g082850.3.1	C3	0.93	0.9	0.77	0.29	1.12	0.84	Serine acetyltransferase 2 (AHRD V3.3 *** A0A2G3D7B8_CAPCH)
Solyc05g007780.3.1	C3	0.65	1.31	1.11	0.17	1.02	0.69	Photosynthetic NDH subcomplex L 2 (AHRD V3.3 *** A0A0F7GYP0_9ROSI)
Solyc06g050360.3.1	C3	0.65	1.16	0.88	0.38	0.77	0.8	Unknown protein
Solyc09g011620.2.1	C3	0.69	1.47	2.3	1.24	1.06	2.38	Glutathione S-transferase-like protein (AHRD V3.3 *** A8DUB0_SOLLC)
Solyc03g098740.1.1	C3	1.4	1.88	2.81	0.66	1.05	2.55	Biotic cell death-associated protein (AHRD V3.3 *** Q850R9_NICGU)
Solyc06g065990.1.1	C3	0.45	1.14	1.13	0.4	0.57	1.27	ATP synthase subunit b', chloroplastic (AHRD V3.3 *** A0A1U8GUM8_CAPAN)
Solyc07g062970.3.1	C3	0.3	0.88	1.01	0.42	0.33	0.79	protein phosphatase 2C
Solyc01g109810.2.1	C3	0.93	1.32	1.04	0.75	0.48	1.13	tRNA-methyltransferase non-catalytic subunit trm6MTase subunit (AHRD V3.3 *** Q9FJZ5_ARATH)
Solyc03g070380.3.1	C3	0.79	1.16	0.97	0.72	0.5	1.16	Methyl esterase 1 (AHRD V3.3 *** A0A2U1LMY0_ARTAN)
Solyc04g009850.4.1	C3	0.92	1.27	1.16	0.76	0.64	1.45	2-oxoglutarate (2OG) and Fe(II)-dependent oxygenase superfamily protein (AHRD V3.3 *** A0A2U1NTU8_ARTAN)
Solyc10g011925.1.1	C3	2.16	1.42	2.09	0.79	1.1	2.7	Phenylalanine ammonia-lyase (AHRD V3.3 *** A0A2G3BJ62_CAPCH)
Solyc02g068260.3.1	C3	0.68	0.61	1.01	0.68	0.47	0.94	Vacuolar iron transporter-like protein 4 (AHRD V3.3 *** A0A2G3A6A6_CAPAN)
Solyc02g078285.1.1	C3	3.31	2.46	4.23	2.36	2.28	4.34	Transcription initiation factor TFIID subunit 13 (AHRD V3.3 *** A0A2G3D630_CAPCH)
Solyc03g098200.4.1	C3	0.43	0.85	0	0.63	1.22	0.63	Homeobox-leucine zipper protein HDG12 (AHRD V3.3 *** A0A2G2X830_CAPBA)
Solyc10g080840.1.1	C3	0.63	1.45	1.57	0.99	2.9	0.22	Cytochrome P450 (AHRD V3.3 *** A2PZD4_IPONI)
Solyc06g065380.4.1	C3	1.06	0.77	0.89	1.27	2.46	0.21	Calcium-dependent protein kinase (AHRD V3.3 *** Q6EE27_9ROSI)
Solyc01g103860.4.1	C3	1.43	1.02	1.39	1.26	2.83	0.44	COBRA-like protein (AHRD V3.3 *** K4B1W1_SOLLC)
Solyc08g077110.4.1	C3	0.51	0.37	0.41	0.32	1.01	0.13	NAC domain-containing protein 45 (AHRD V3.3 *** A0A2G2XLA5_CAPBA)
Solyc05g005840.4.1	C3	1.15	0.03	0.86	0.86	1.17	0.71	WAT1-related protein (AHRD V3.3 *** K4BWB1_SOLLC)
Solyc05g012740.2.1	C3	1.4	0.09	0.84	1.06	1.34	0.52	Disease resistance protein (AHRD V3.3 *** A0A2U1N8H9_ARTAN)
Solyc02g077100.3.1	C3	0.92	0.15	0.78	0.97	1.02	0.38	Phospholipase A1-IIgamma (AHRD V3.3 *** A0A2U1NY06_ARTAN)
Solyc06g005750.3.1	C3	1.43	0.45	1.3	1.76	1.9	0.46	Methylsterol monooxygenase 2-1 (AHRD V3.3 *** A0A1U8H5Y5_CAPAN)
Solyc02g068250.4.1	C3	1.39	0.15	1.7	1.39	1.62	0.27	Unknown protein
Solyc04g071070.2.1	C3	2.24	0.36	1.79	1.86	1.96	0.27	Unknown protein
Solyc03g045070.1.1	C3	0.93	0.29	1.17	0.52	1.02	0.63	ammonium transporter AF118858
Solyc02g063460.1.1	C3	0.95	0.44	1.39	0.7	1	0.31	S-adenosyl-L-methionine-dependent methyltransferases superfamily protein (AHRD V3.3 *** Q9XII4_ARATH)
Solyc12g087870.2.1	C3	1.01	0.23	1.15	0.65	1	0.33	purine permease 3-like (AHRD V3.3 *** A0A1U8F0C1_CAPAN),Pfam:PF16913
Solyc04g079210.3.1	C3	2.44	1.48	2.02	2.36	3.19	1.55	Patatin (AHRD V3.3 *** A0A2G2X0P8_CAPBA)
Solyc06g076160.4.1	C3	2.22	1.28	2.58	2.27	3.7	2.22	Cytochrome P450 (AHRD V3.3 *** A0A200RCX6_9MAGN)
Solyc08g079420.3.1	C3	2.04	1.02	2.35	2.36	3.16	1.6	Cytochrome P450 (AHRD V3.3 *** A0A200QB17_9MAGN)
Solyc01g103920.3.1	C3	1.44	0.64	2.08	1.78	2.9	0.94	Ferredoxin (AHRD V3.3 *** K4B1W7_SOLLC)
Solyc01g006400.4.1	C3	0.88	0.87	1.5	1.47	1.6	0.78	Pistil extensin like protein, partial CDS only (AHRD V3.3 *-* Q7DLN2_TOBAC)
Solyc09g042660.4.1	C3	1.28	1.15	2.29	2.4	2.65	1.19	Non-specific serine/threonine protein kinase (AHRD V3.3 *** A0MNK8_POPTR)
Solyc07g016210.1.1	C3	2.31	1.69	3.7	3.09	3.81	2.44	Specific tissue protein (AHRD V3.3 *** A0A2K3NKN8_TRIPR)
Solyc09g042665.1.1	C3	1.36	1.1	2.13	1.99	2.88	1.34	Unknown protein
Solyc07g056480.3.1	C3	0.97	0.43	0.83	0.73	0.85	1.36	glutathione S-transferase/peroxidase
Solyc02g014860.3.1	C3	1.22	0.75	1.2	1.39	1.43	1.94	Chaperone protein DnaJ (AHRD V3.3 *** A0A1J3ID64_NOCCA)
Solyc09g014580.3.1	C3	3.4	2.02	3	3.04	3.4	4.2	MLP-like protein 43 (AHRD V3.3 *** A0A2U1L1Z2_ARTAN)
Solyc04g071770.3.1	C3	2.22	1.29	2.76	2.5	2.98	2.6	Ethylene-responsive transcription factor (AHRD V3.3 *** A0A1U8GDL3_CAPAN)
Solyc11g017240.3.1	C3	0.95	0.7	1.29	1.24	1.16	1.25	chorismate mutase
Solyc12g027893.1.1	C3	1.15	0.87	1.47	1.46	1.41	1.47	Unknown protein
Solyc04g072000.4.1	C3	1.22	0.96	1.72	1.91	2.13	2.23	Chitinase (AHRD V3.3 *** A0A2U1LR12_ARTAN)
Solyc07g005090.4.1	C3	1.14	0.63	1.27	1.63	1.46	1.71	Glycosyl hydrolase family protein with chitinase insertion domain-containing protein (AHRD V3.3 *** A0A2U1N1A8_ARTAN)
Solyc09g007270.3.1	C3	0.81	0.58	1.03	1.14	1.03	1.37	Ascorbate peroxidase (AHRD V3.3 *** Q42941_TOBAC)
Solyc12g017480.3.1	C3	1.38	0.41	1.19	1.45	1.55	1.27	Plant intracellular Ras-group-related LRR protein (AHRD V3.3 *** A0A2R6R402_ACTCH)
Solyc02g079500.4.1	C3	1.19	0.37	0.94	1.34	1.41	1.52	Peroxidase (AHRD V3.3 *** M1C184_SOLTU)
Solyc11g006630.1.1	C3	1.14	0.24	0.64	1.11	1.19	1.2	Disease resistance protein (AHRD V3.3 *** A0A2U1M2V8_ARTAN)
Solyc02g062490.4.1	C3	2.2	0.65	1.96	1.48	3.46	2.58	2-oxoglutarate (2OG) and Fe(II)-dependent oxygenase superfamily protein (AHRD V3.3 *** A0A2U1LXD5_ARTAN)
Solyc05g009430.3.1	C3	2.58	1.08	1.45	1.63	2.77	1.99	Endonuclease 3 (AHRD V3.3 *** A0A2G3B636_CAPCH)
Solyc02g087070.4.1	C3	2.77	1.08	1.57	2.32	3.27	2.41	alpha-DOX1
Solyc11g071280.2.1	C3	1.77	0.87	1.03	1.48	2.02	1.47	4-amino-4-deoxychorismate lyase
Solyc05g010240.4.1	C3	2.11	1.6	1.99	2.21	3.32	2.4	Chaperonin-60 beta4 (AHRD V3.3 *** A0A0F7J500_9ROSI)
Solyc03g078150.3.1	C3	1.17	0.73	1.12	0.96	1.88	1.45	Amino acid transporter family protein (AHRD V3.3 *** S8E0T7_9LAMI)
Solyc09g082810.3.1	C3	4.26	2.26	3.96	3.47	5.4	4.61	Unknown protein
Solyc05g008870.3.1	C3	0.5	0.5	0.63	0.75	1.06	0.92	Nucleotidylyl transferase superfamily protein (AHRD V3.3 *** A0A2U1NI52_ARTAN)
Solyc04g009290.1.1	C3	1.84	1.71	2.52	2.84	3.77	2.83	Disease resistance protein (AHRD V3.3 *** A0A200PUC6_9MAGN)
Solyc12g027897.1.1	C3	1.5	1.26	1.75	1.95	2.4	2.05	Unknown protein
Solyc04g011690.4.1	C3	1.64	1.96	2.67	2.36	3.35	2.39	Cytochrome (AHRD V3.3 *** A0A2G3CDZ6_CAPCH)
Solyc12g008800.3.1	C3	1.27	1.66	2.7	2.17	3.15	2.72	Transcription factor DIVARICATA (AHRD V3.3 *** A0A2G3BNV9_CAPCH)
Solyc05g018880.1.1	C3	2.93	2.52	2.88	3.51	4.12	4.3	Amine oxidase (AHRD V3.3 *** A0A200PSW8_9MAGN)
Solyc05g041700.1.1	C3	4.37	4.44	4.87	4.83	5.51	5.84	Unknown protein
Solyc07g064370.1.1	C3	2.91	3.29	3.74	3.6	4.22	4.42	Aminotransferase-like, plant mobile domain-containing protein (AHRD V3.3 *-* A0A124SHR6_CYNCS)
Solyc04g150116.1.1	C3	4.64	4.15	4.5	4.96	5.27	6.23	ATP-dependent DNA helicase (AHRD V3.3 *-* A0A078F8C6_BRANA)
Solyc06g048530.4.1	C3	6.86	7.32	7.08	7.96	8.08	8.88	Hydroxyacylglutathione hydrolase, putative, expressed (AHRD V3.3 *** Q10LW8_ORYSJ)
Solyc02g150109.1.1	C3	3.07	2.2	2.61	2.14	3.66	3.31	DDE_4 domain-containing protein (AHRD V3.3 *** A0A1Q3CPS6_CEPFO)
Solyc06g009000.1.1	C3	4.4	3.24	4.28	3.47	5.38	4.47	DUF581 domain-containing protein (AHRD V3.3 *** A0A1Q3D4G2_CEPFO)
Solyc03g096250.3.1	C3	4.9	4.44	5.05	4.3	5.4	4.9	Protein yippee-like (AHRD V3.3 *** A0A1U8GAE4_CAPAN)
Solyc02g062725.1.1	C3	5.51	4.91	4.8	4.8	6.13	6.12	Retrovirus-related Pol polyprotein from transposon TNT 1-94 (AHRD V3.3 *-* A0A2K3LG19_TRIPR)
Solyc09g089570.4.1	C3	0.86	0.91	0.82	0.85	1.17	0.97	Agenet domain protein (AHRD V3.3 *-* G7JN46_MEDTR)
Solyc08g006500.4.1	C3	1.26	1.35	0.85	1.95	2.1	1.85	glutamate receptor-like 2.6
Solyc11g011290.3.1	C3	1.59	1.41	1.53	2.67	2.8	2.64	Rhamnogalacturonate lyase (AHRD V3.3 *** A0A200QXQ6_9MAGN)
Solyc06g016770.3.1	C3	1.14	0.94	1.29	1.86	1.81	1.6	Zinc finger protein (AHRD V3.3 *** A0A200QI18_9MAGN)
Solyc09g098180.4.1	C3	0.66	0.66	0.66	1.23	1.04	0.99	Pirin-like protein (AHRD V3.3 *** A0A2G3CR97_CAPCH)
Solyc06g035520.3.1	C3	2.33	3.62	2.61	3.52	4.92	2.8	Alpha/beta-hydrolases superfamily protein (AHRD V3.3 *** A0A2U1LX98_ARTAN)
Solyc03g058430.3.1	C3	1.04	0.95	1.12	1.37	1.48	0.79	Fatty acid desaturase (AHRD V3.3 *** E7CCC0_9BRAS)
Solyc08g079980.1.1	C3	1.97	2.05	2.02	2.49	2.46	1.41	Subtilisin-like protease (AHRD V3.3 *** Q9LWA3_SOLLC)
Solyc08g075640.4.1	C3	1.5	1.8	1.73	2.03	2.18	1.46	Disease resistance protein RGA2 (AHRD V3.3 *** A0A1U8GK21_CAPAN)
Solyc11g072120.2.1	C3	2.16	2.28	2.27	3.05	2.96	2.01	2-oxoglutarate (2OG) and Fe(II)-dependent oxygenase superfamily protein (AHRD V3.3 *** A0A2U1N5S2_ARTAN)
Solyc06g007160.4.1	C3	3.72	2.22	3.08	2.68	3.79	2.34	Alternative NAD(P)H dehydrogenase mitochondrial-like (AHRD V3.3 *** A0A2K3P845_TRIPR)
Solyc07g052900.1.1	C3	1.45	1.13	1.31	1.32	1.49	1.04	DNA-binding storekeeper transcriptional regulator (AHRD V3.3 *-* A0A2K3LQD1_TRIPR)
Solyc09g047920.2.1	C3	1.35	0.86	1	1.07	1.19	0.82	Mitogen-activated protein kinase kinase kinase YODA (AHRD V3.3 *-* A0A2G2X0X1_CAPBA)
Solyc12g011320.2.1	C3	1.41	0.83	1.69	1.21	1.27	1.03	Glutathione S-transferase (AHRD V3.3 *** Q9FQE8_SOYBN)
Solyc01g008300.2.1	C3	1.79	1.39	2.17	1.34	1.89	1.55	HXXXD-type acyl-transferase family protein (AHRD V3.3 *** F4JBC7_ARATH)
Solyc07g047710.3.1	C3	1.09	0.88	1.16	0.91	1.22	0.83	Glucan endo-1,3-beta-glucosidase 1 (AHRD V3.3 *** A0A2G2WCP3_CAPBA)
Solyc06g071570.3.1	C3	1.27	0.77	1.48	1.61	1.65	0.95	Protein NRT1/ PTR FAMILY 2.9 (AHRD V3.3 *** A0A2G3C9R5_CAPCH)
Solyc10g083690.3.1	C3	1.58	0.77	1.81	2.11	1.73	1.35	Cytochrome P450 (AHRD V3.3 *** Q8H0I8_PETHY)
Solyc09g074475.1.1	C3	2.6	1.52	1.96	2.78	2.61	2.49	Unknown protein
Solyc01g090410.3.1	C3	2.88	2.32	2.69	3.53	2.8	3.01	Alpha/beta-Hydrolases superfamily protein (AHRD V3.3 *** A0A2U1KLU2_ARTAN)
Solyc01g108570.3.1	C3	1	0.83	0.93	1.25	1.11	1.15	Alpha/beta-Hydrolases superfamily protein (AHRD V3.3 *** A0A2U1KC75_ARTAN)
Solyc04g008780.4.1	C3	2.21	1.65	1.94	2.21	2.63	2.18	Tetraketide alpha-pyrone reductase 1 (AHRD V3.3 *** A0A1U8GMD2_CAPAN)
Solyc08g082485.1.1	C3	2.04	1.43	1.94	1.93	2.07	1.83	F-box protein (AHRD V3.3 *-* A0A2G3DAV0_CAPCH)
Solyc00g500373.1.1	C3	3.8	3.04	3.89	3.55	4.24	3.67	Magnesium transporter CorA-like family protein (AHRD V3.3 *-* A0A2K3P294_TRIPR)
Solyc03g006100.4.1	C3	2.5	1.74	2.52	2.17	2.67	2.48	LRR receptor-like serine/threonine-protein kinase EFR (AHRD V3.3 *** A0A1U8GGG3_CAPAN)
Solyc11g006530.3.1	C3	1.44	1.16	1.54	1.72	1.56	1.48	Disease resistance protein (AHRD V3.3 *** A0A2U1M2V8_ARTAN)
Solyc07g047640.2.1	C3	2.24	1.89	2.33	2.47	2.13	2.24	F-box protein (AHRD V3.3 *** A0A2K3P6V3_TRIPR)
Solyc09g005580.4.1	C3	1.15	0.99	1.24	1.26	1.15	1.1	SelT-like protein (AHRD V3.3 *-* A0A2G3BKB5_CAPCH)
Solyc02g021490.1.1	C3	4.78	4.41	5.76	5.49	6.08	5.94	Magnesium transporter CorA-like family protein (AHRD V3.3 *-* A0A2K3P294_TRIPR)
Solyc08g015680.1.1	C3	5.48	5.57	6.73	6.81	6.52	6.34	Potassium transporter (AHRD V3.3 *** A0A2G2W316_CAPBA)
Solyc11g069260.2.1	C3	1.01	0.45	0.74	0.64	0.79	0.9	ABC transporter ATP-binding protein (AHRD V3.3 *** A0A1E7VIK9_9BURK)
Solyc10g047822.1.1	C3	4.23	2.79	2.81	2.84	2.93	3.34	Peptidyl-prolyl cis-trans isomerase PASTICCINO1 (AHRD V3.3 *-* A0A2G2Y582_CAPAN)
Solyc12g056675.1.1	C3	3.06	1.84	2.03	1.95	2.21	2.46	Alpha/beta-hydrolases superfamily protein (AHRD V3.3 *** A0A2U1LX98_ARTAN)
Solyc12g056678.1.1	C3	2.95	1.83	2.06	1.94	2.19	2.44	Alpha/beta-hydrolases superfamily protein (AHRD V3.3 *** A0A2U1LX98_ARTAN)
Solyc02g082720.4.1	C3	4.46	3.45	3.01	3.35	3.82	4.08	Protease Do-like 14-like protein (AHRD V3.3 *** A0A2K3MMS3_TRIPR)
Solyc04g016540.2.1	C3	2.09	1.29	1.29	1.65	1.8	1.8	Pentatricopeptide repeat (AHRD V3.3 *** A0A200R2G9_9MAGN)
Solyc02g037500.1.1	C3	1.84	1.04	1.67	1.89	1.17	1.52	Unknown protein
Solyc07g008440.3.1	C3	1.77	1.04	1.22	1.41	0.9	1.38	Purine permease (AHRD V3.3 *** A0A2R6QYE6_ACTCH),Pfam:PF16913
Solyc03g020010.1.1	C3	1.57	1.43	1.52	1.6	1.2	1.98	Lemir (AHRD V3.3 *** O48625_SOLLC)
Solyc06g051140.4.1	C3	5.75	4.38	5.14	4.76	4.22	5.87	ubiquitin-conjugating enzyme 23 (AHRD V3.3 *-* AT2G16920.2)
Solyc01g015000.3.1	C3	3.65	3.01	3.62	3.35	2.85	3.29	Nitrogen regulatory protein P-II (AHRD V3.3 *-* A0A2G2Z6U6_CAPAN)
Solyc09g075990.3.1	C3	1.26	1.09	1.17	1.27	0.94	1.29	5'-nucleotidase surE-like protein (AHRD V3.3 *** A0A2K3MS27_TRIPR)
Solyc02g080890.3.1	C3	1.12	0.61	0.84	1.13	0.72	1.32	WRKY transcription factor 6
Solyc09g089750.1.1	C3	1.25	0.71	0.89	1.64	0.75	1.19	1-aminocyclopropane-1-carboxylate oxidase-like protein 1 (AHRD V3.3 *-* A0A2G2W184_CAPBA)
Solyc05g007770.3.1	C3	1.85	0.51	1.01	1.58	1.28	1.27	NAC domain TF
Solyc09g089780.3.1	C3	2.72	1.38	1.1	2.21	2.08	2.64	2-oxoglutarate (2OG) and Fe(II)-dependent oxygenase superfamily protein (AHRD V3.3 *** O80851_ARATH)
Solyc12g089020.2.1	C3	1.73	0.79	0.81	1.38	1.5	1.37	Protein kinase domain (AHRD V3.3 *** A0A200R7I5_9MAGN)
Solyc07g008930.1.1	C3	-0.38	-0.74	0.96	0.9	1.23	0.1	DUF4228 domain protein (AHRD V3.3 *** G7JUB6_MEDTR)
Solyc04g007210.3.1	C3	-0.26	-0.01	1.19	0.74	1.21	-0.08	Zinc finger protein CONSTANS-LIKE 7 (AHRD V3.3 *** A0A2G2VK65_CAPBA)
Solyc06g069400.4.1	C3	-0.18	-0.27	1.7	1.66	2.15	-0.28	Isoaspartyl peptidase/L-asparaginase (AHRD V3.3 *** A0A1U8EDB4_CAPAN)
Solyc08g074480.1.1	C3	-0.14	-0.15	1.51	1.1	1.9	-0.3	Bifunctional inhibitor/lipid-transfer protein/seed storage 2S albumin superfamily protein (AHRD V3.3 *** A0A2U1PU47_ARTAN)
Solyc03g097570.3.1	C3	-0.74	-0.08	2.47	2.64	2.74	0.38	Bidirectional sugar transporter SWEET (AHRD V3.3 *** A0A142DVH6_SOLTU)
Solyc08g069040.3.1	C3	-0.57	-0.23	2.39	2.42	2.65	-0.01	Peroxidase (AHRD V3.3 *** K4CMC4_SOLLC)
Solyc03g121660.3.1	C3	-0.52	0.06	1.24	1.17	1.31	0.23	Protein indeterminate-domain 7 (AHRD V3.3 *** A0A2G2V8T0_CAPBA)
Solyc08g082640.2.1	C3	-0.3	-0.04	0.92	0.82	1.08	0.33	Cellulose synthase (AHRD V3.3 *** A0A200QCL6_9MAGN)
Solyc01g006290.4.1	C3	-0.81	-0.44	0.93	0.61	2.35	0.43	Peroxidase (AHRD V3.3 *** K4ASJ5_SOLLC)
Solyc01g058250.2.1	C3	-0.59	0.33	1.63	1.39	2.51	0.37	2-oxoglutarate (2OG) and Fe(II)-dependent oxygenase superfamily protein (AHRD V3.3 *** Q9SYM7_ARATH)
Solyc12g005430.1.1	C3	-0.63	0.12	0.89	0.56	1.37	0.03	HXXXD-type acyl-transferase family protein (AHRD V3.3 *** F4JBC7_ARATH)
Solyc09g066150.2.1	C3	0.08	0.1	1.84	0.53	3.16	0.92	Cytochrome P450 (AHRD V3.3 *** A0A200Q4A2_9MAGN)
Solyc01g079470.4.1	C3	-0.44	-0.17	1.38	0.86	2.08	0.84	Unknown protein
Solyc07g062480.2.1	C3	-0.36	-0.26	1.42	0.44	1.31	0.74	Epidermis-specific secreted glycoprotein EP1 (AHRD V3.3 *** A0A2G2Z4V8_CAPAN)
Solyc10g079650.2.1	C3	-0.17	-1.16	4.47	3.08	2.26	2.71	bHLH transcription factor 066
Solyc10g079680.3.1	C3	-0.59	-0.42	4.22	2.07	2.32	2.63	bHLH transcription factor 068
Solyc02g089720.3.1	C3	-0.4	-0.01	1.14	0.72	0.66	0.34	Beta-glucan-binding protein 1 (AHRD V3.3 *** A0EJF0_MEDTR)
Solyc02g093250.3.1	C3	-0.31	-0.1	1.09	0.62	0.48	0.47	Caffeoyl-CoA O-methyltransferase (AHRD V3.3 *** A0A1U8FPA5_CAPAN)
Solyc07g063860.4.1	C3	-0.08	-0.03	1.01	0.56	0.39	0.16	DUF538 domain-containing protein (AHRD V3.3 *** A0A1Q3D5N1_CEPFO)
Solyc02g092770.3.1	C3	-0.27	0.05	1.04	0.75	0.38	0.27	Sigma-B regulation protein RsbQ (AHRD V3.3 *** A0A2V2Z439_9BACL)
Solyc09g008560.4.1	C3	-0.81	0.6	4.57	3.22	1.89	1.26	2-oxoglutarate (2OG) and Fe(II)-dependent oxygenase superfamily protein (AHRD V3.3 *** F4INZ9_ARATH)
Solyc07g062470.4.1	C3	-0.14	-0.36	0.67	0.79	1.05	0.78	Protein LIGHT-DEPENDENT SHORT HYPOCOTYLS 6 (AHRD V3.3 *** A0A1U8HIW3_CAPAN)
Solyc11g072910.1.1	C3	-0.36	-0.48	1.21	1.45	1.09	0.61	Receptor-like protein kinase THESEUS 1 (AHRD V3.3 *** A0A2G2VN90_CAPBA)
Solyc04g064590.3.1	C3	-0.06	0.02	2.58	2.77	3.59	1.29	MAP kinase kinase kinase 33
Solyc05g054210.3.1	C3	-0.16	-0.08	1.47	1.79	1.92	0.48	Heavy metal transport/detoxification superfamily protein (AHRD V3.3 *-* B3H4A8_ARATH)
Solyc01g079960.2.1	C3	-0.01	-0.45	1.45	1.63	2.22	0.75	Eukaryotic aspartyl protease family protein (AHRD V3.3 *** A0A2U1ML86_ARTAN)
Solyc07g065290.3.1	C3	0.07	-0.29	1.36	1.09	1.44	0.65	Zinc finger transcription factor 51
Solyc01g100490.4.1	C3	0.01	0.01	1.59	1.77	1.53	0.66	chloronerva
Solyc01g108540.3.1	C3	0.02	0.12	1.18	1.35	0.89	0.48	Alpha/beta-Hydrolases superfamily protein (AHRD V3.3 *** A0A2U1KC75_ARTAN)
Solyc02g090490.3.1	C3	0.01	-0.26	1.44	1.05	0.96	0.41	Patatin (AHRD V3.3 *** A0A059P1E3_CAPAN)
Solyc01g150176.1.1	C3	-0.03	0.16	3.82	2.83	3.3	1.02	Gibberellin regulated protein (AHRD V3.3 *** A0A200Q364_9MAGN)
Solyc08g077370.4.1	C3	0.09	0.21	1.5	0.98	1.16	0.41	Purine permease (AHRD V3.3 *** A0A2P5BSS2_TREOI)
Solyc08g068710.1.1	C3	0.48	-0.59	1.41	0.97	1.86	0.39	Tyramine n-hydroxycinnamoyl transferase (AHRD V3.3 *** Q5D8C0_CAPAN)
Solyc01g087840.3.1	C3	0.6	-0.1	0.76	0.58	1.18	-0.2	Subtilisin-like protease (AHRD V3.3 *** O82006_SOLLC)
Solyc02g091000.4.1	C3	0.4	-0.14	0.91	0.96	1.5	-0.22	Late embryogenesis abundant protein (AHRD V3.3 *** A0A200QZD5_9MAGN)
Solyc04g009590.4.1	C3	0.69	0.13	1.5	2.21	4.19	1.1	Unknown protein
Solyc01g109500.4.1	C3	0.14	-0.08	0.9	1.33	2.29	0.5	BURP domain-containing protein (AHRD V3.3 *-* A0A1Q3C0F5_CEPFO)
Solyc08g074682.1.1	C3	0	0.11	0.87	1.21	2.41	0.43	Polyphenol oxidase (AHRD V3.3 *** Q41427_SOLTU)
Solyc09g008750.1.1	C3	0.23	-0.11	1.42	1.93	3.37	0.07	VQ motif-containing protein 29 (AHRD V3.3 *** A0A2G2VXX9_CAPBA)
Solyc02g085770.4.1	C3	0.32	-0.24	0.94	1.12	3	0.27	AWPM-19-like protein (AHRD V3.3 *-* A0A2U1MYT9_ARTAN)
Solyc12g096770.1.1	C3	0.27	-0.09	0.45	0.99	2.01	0.16	HXXXD-type acyl-transferase family protein (AHRD V3.3 *** F4JBC7_ARATH)
Solyc02g065280.3.1	C3	1.77	0.65	1.8	2.75	4.79	0.8	Methylesterase 1 (AHRD V3.3 *** A0A2G3D300_CAPCH)
Solyc09g090080.1.1	C3	0.88	0.11	0.84	1.09	1.72	0.26	Phosphate transporter (AHRD V3.3 *** Q9AYT3_TOBAC)
Solyc06g065420.2.1	C3	0.5	0.3	1.59	2.21	3.22	-0.26	Cytochrome P450 (AHRD V3.3 *** A0A2U1KTH1_ARTAN)
Solyc10g086500.1.1	C3	0.49	0.35	0.91	1.5	1.83	-0.05	steroid 5 alpha reductase DET2
Solyc07g065860.3.1	C3	0.44	0.13	1.15	2.31	3.14	0.15	Receptor protein kinase, putative (AHRD V3.3 *** B9T1Q4_RICCO)
Solyc09g011970.3.1	C3	0.7	0.57	1.01	2.25	3.61	0.37	Laccase (AHRD V3.3 *** K4CRM2_SOLLC)
Solyc07g006230.1.1	C3	1.3	-0.1	1.98	1.98	2.11	0.87	Unknown protein
Solyc11g009010.2.1	C3	0.65	0.07	0.97	1.08	1.16	0.33	Alpha/beta-Hydrolases superfamily protein (AHRD V3.3 *-* Q058J1_ARATH)
Solyc01g091030.3.1	C3	2.17	-0.34	2.21	2.94	2.98	2.02	Small auxin up-regulated RNA1
Solyc05g009180.1.1	C3	0.61	-0.25	0.88	1.07	1.15	0.56	Zinc finger protein 8 (AHRD V3.3 *** A0A2G3B641_CAPCH)
Solyc11g066120.3.1	C3	1	0	0.82	1.83	1.45	0.95	CLAVATA3/ESR (CLE)-related protein 46-like (AHRD V3.3 -** XP_022878632.1)
Solyc10g084240.3.1	C3	0.93	-0.07	1.12	1.62	0.95	0.96	Peroxidase (AHRD V3.3 *** K4D3L0_SOLLC)
Solyc11g007530.2.1	C3	0.73	0.07	0.79	1.5	0.81	0.62	RING/U-box superfamily protein (AHRD V3.3 *-* A0A178VMT5_ARATH)
Solyc06g069640.3.1	C3	1.02	-0.03	1.53	2.15	1.19	0.52	dCTP pyrophosphatase 1 (AHRD V3.3 *** A0A1U8FHZ8_CAPAN)
Solyc03g095940.1.1	C3	0.72	-0.38	0.82	1.42	1.1	0.33	LOB domain-containing protein 21 (AHRD V3.3 *** A0A2G2ZWR8_CAPAN)
Solyc05g056480.3.1	C3	0.54	-0.06	0.76	1.53	1.1	0.32	2-oxoisovalerate dehydrogenase subunit alpha 2, mitochondrial (AHRD V3.3 *** A0A2G2Y480_CAPAN)
Solyc01g112140.4.1	C3	0.16	-0.09	0.67	1.48	1.35	0.07	Flavin-containing monooxygenase (AHRD V3.3 *** A0A1U8E9P1_CAPAN)
Solyc02g092670.1.1	C3	0.17	0	1.04	1.9	1.48	-0.21	Subtilisin-like protease (AHRD V3.3 *** A9XG40_TOBAC)
Solyc11g006270.2.1	C3	0.31	0	1.16	1.43	1.45	0.38	3-oxo-5-alpha-steroid 4-dehydrogenase (AHRD V3.3 *** A0A200PYH0_9MAGN)
Solyc07g053590.4.1	C3	0.32	0.15	1.15	1.68	1.5	0.34	NAC domain (AHRD V3.3 *** A0A200QKZ2_9MAGN)
Solyc07g055470.3.1	C3	0.43	0.19	1.58	2.14	2.12	0.49	Cytochrome (AHRD V3.3 *** A0A2G2Z447_CAPAN)
Solyc03g114175.1.1	C3	0.47	0.02	0.63	0.99	1.21	0.06	Glycosyltransferase (AHRD V3.3 *** A0A2U1M9M1_ARTAN)
Solyc12g150131.1.1	C3	0.78	-0.01	1.48	2.07	2.16	0.23	extensin-2-like (AHRD V3.3 *-* A0A1U8ESB3_CAPAN)
Solyc01g079970.2.1	C3	0.81	-0.8	0.81	1.65	1.79	0.33	Eukaryotic aspartyl protease family protein (AHRD V3.3 *** A0A2U1KE41_ARTAN)
Solyc02g065470.1.1	C3	0.13	-0.4	0.43	0.98	1	0.24	Pathogenesis-related protein 1 (AHRD V3.3 *** A0A2K3L121_TRIPR)
Solyc03g031990.4.1	C3	0.19	-0.41	0.53	1.27	1.21	0.42	Auxin efflux carrier (AHRD V3.3 *-* A0A2U1MR93_ARTAN)
Solyc11g005280.1.1	C3	0.4	-0.07	0.24	1.37	1.54	0.34	RING-H2 finger protein ATL78 (AHRD V3.3 *** A0A2G3B1W2_CAPCH)
Solyc01g073670.3.1	C3	0.37	-0.26	0.54	1.43	1.6	0.16	Major facilitator superfamily protein (AHRD V3.3 *** A0A2U1LP11_ARTAN),Pfam:PF13347
Solyc12g015800.2.1	C3	0.26	-0.13	0.5	1.55	1.73	0.15	RING/U-box superfamily protein (AHRD V3.3 *** Q8LES9_ARATH)
Solyc01g087820.2.1	C3	0.62	-0.09	0.85	1.4	1.6	0.43	Subtilisin-like protease (AHRD V3.3 *** O82777_SOLLC)
Solyc01g150164.1.1	C3	0.3	-0.14	0.58	1.01	1.16	0.28	thionin-like protein (AHRD V3.3 *** AT1G25275.1)
Solyc02g076740.3.1	C3	0.3	-0.03	0.78	1.29	1.67	0.6	Unknown protein
Solyc02g076750.3.1	C3	0.29	-0.13	0.44	1.04	1.3	0.49	Cysteine protease CP14 (AHRD V3.3 *** T2BRA8_TOBAC)
Solyc08g078330.4.1	C3	0.2	-0.14	0.55	1.15	1.33	0.4	2-oxoglutarate (2OG) and Fe(II)-dependent oxygenase superfamily protein (AHRD V3.3 *** A0A2U1QFG6_ARTAN)
Solyc07g043130.3.1	C3	-0.17	0.65	0.93	1.11	0.66	-0.07	Phototropic-responsive NPH3 family protein (AHRD V3.3 *** A0A2U1NE60_ARTAN)
Solyc03g077920.1.1	C3	-0.23	0.77	1.43	1.34	0.7	-0.03	C2 calcium/lipid-binding plant phosphoribosyltransferase family protein (AHRD V3.3 *** A0A061EXN6_THECC)
Solyc05g054560.3.1	C3	-0.36	0.77	1.18	1.17	0.63	-0.1	CASP-like protein (AHRD V3.3 *** A0A2G3CIG5_CAPCH)
Solyc03g119540.3.1	C3	-0.25	0.45	0.97	1.08	0.71	-0.2	Zinc finger protein (AHRD V3.3 *** A0A200Q3F7_9MAGN)
Solyc05g006850.4.1	C3	-0.23	2.2	4.74	4.78	3.2	-0.44	Thioredoxin (AHRD V3.3 *** A0A1U8EXB1_CAPAN)
Solyc01g079170.3.1	C3	-0.55	0.95	2.24	3.04	1.95	-0.13	Hexosyltransferase (AHRD V3.3 *** A0A2G3DHC3_CAPCH)
Solyc04g071360.4.1	C3	-0.35	0.37	1.13	1.46	0.86	0.03	Trihelix transcription factor GTL1 (AHRD V3.3 *** A0A2G2WZ78_CAPBA)
Solyc01g150152.1.1	C3	-0.45	0.77	1.45	2.39	1.07	0.08	Unknown protein
Solyc09g010360.3.1	C3	-0.56	1	1.57	2.12	0.96	-0.01	WAT1-related protein (AHRD V3.3 *** K4CR63_SOLLC)
Solyc04g005610.3.1	C3	-0.93	1.72	2.65	3.99	1.65	0.43	NAC domain-containing protein 2 (AHRD V3.3 *** NAP2_SOLLC)
Solyc04g007540.3.1	C3	-0.37	0.73	1.14	1.53	0.77	0.22	Protein DETOXIFICATION (AHRD V3.3 *** A0A218W6C6_PUNGR)
Solyc10g055680.1.1	C3	-0.33	0.05	1.04	0.9	0.65	-0.12	Methyltransferase (AHRD V3.3 *** O24153_TOBAC)
Solyc04g074740.4.1	C3	-0.86	0.3	1.82	1.33	1.27	0.22	Blue copper protein (AHRD V3.3 *** A0A2G2ZQN6_CAPAN)
Solyc03g116530.3.1	C3	-0.35	0.45	1.76	1.18	0.98	0.07	Lactoylglutathione lyase / glyoxalase I family protein (AHRD V3.3 *** A0A2U1MV65_ARTAN)
Solyc09g018230.1.1	C3	-0.22	0.12	1.17	0.94	0.85	0.06	RING-type E3 ubiquitin transferase (AHRD V3.3 *** A0A2G3C1I1_CAPCH)
Solyc10g005100.3.1	C3	-0.56	0.51	1.78	2.03	1.61	0.47	Plasma membrane-associated cation-binding protein 1 (AHRD V3.3 *** A0A2G2YJZ6_CAPAN)
Solyc11g006910.3.1	C3	-0.36	0.13	1.25	1.2	1.1	0.2	Ferredoxin (AHRD V3.3 *** K4D4V2_SOLLC)
Solyc12g008740.1.1	C3	-0.59	0.6	3.12	2.92	2.75	0.9	1-aminocyclopropane- 1-carboxylate synthase
Solyc06g060830.3.1	C3	-0.64	1.13	2.31	2.09	2.12	0.19	Homeobox-leucine zipper protein HAT2 (AHRD V3.3 *** A0A2G2WJU4_CAPBA)
Solyc11g062350.2.1	C3	-0.3	0.55	1.2	1.41	1.47	0.04	Blue copper protein (AHRD V3.3 *** A0A2K3N6C5_TRIPR)
Solyc03g083360.3.1	C3	-0.73	0.05	1.37	1.56	1.48	-0.76	Pectinesterase (AHRD V3.3 *** A0A2G3CX60_CAPCH)
Solyc12g094620.3.1	C3	-0.45	0.07	0.94	1.37	1.21	-0.56	catalase
Solyc09g064910.1.1	C3	-1.58	0.73	2.5	2.35	3.05	-0.61	Adenylate isopentenyltransferase 3, chloroplastic (AHRD V3.3 *** A0A2G3CSB8_CAPCH)
Solyc02g084640.4.1	C3	-0.2	0.43	0.84	1.01	1.07	-0.28	Aldehyde dehydrogenase (AHRD V3.3 *** A0A1U8FMX3_CAPAN)
Solyc02g088100.3.1	C3	-0.47	0.56	1.21	1.2	1.28	-0.52	expansin precursor 5
Solyc08g066740.3.1	C3	-0.68	-0.31	1.52	1.49	1.49	-0.15	Early nodulin-like protein 1 (AHRD V3.3 *** A0A1J3CHP6_NOCCA)
Solyc08g014120.3.1	C3	-0.23	-0.2	0.89	1.01	0.79	0.01	ethylene responssive protein 33
Solyc02g084410.3.1	C3	-1.55	-0.78	3.57	4.61	2.9	-0.51	Lactoylglutathione lyase (AHRD V3.3 *** A0A2K3LFU2_TRIPR)
Solyc08g007070.2.1	C3	-1.2	-0.33	2.47	3.27	2.25	0	Unknown protein
Solyc06g068440.4.1	C3	-0.27	0.09	0.72	1.64	0.96	-0.29	cinnamoyl-CoA reductase
Solyc07g007950.1.1	C3	-0.19	0.01	0.58	1.31	0.95	-0.09	Calmodulin-like protein 5 (AHRD V3.3 *** A0A1U8FML3_CAPAN)
Solyc03g025290.3.1	C3	-0.47	0.28	1.1	1.53	1.23	-0.09	Hydroxyproline-rich glycoprotein family protein (AHRD V3.3 *** B6SWF0_MAIZE)
Solyc07g043050.1.1	C3	-0.24	0.27	0.89	1.18	0.85	-0.13	Glycosyltransferase (AHRD V3.3 *** A0A2I4FGA1_9ROSI)
Solyc05g005490.4.1	C3	-0.25	0.17	1.18	1.36	1.3	-0.03	carbonic anhydrase
Solyc05g050120.3.1	C3	-0.23	0.25	1.15	1.62	1.38	-0.24	cytosolic NADP-malic enzyme
Solyc01g099750.2.1	C3	-0.52	0.25	0.91	1.33	1.13	0.12	Heparan-alpha-glucosaminide N-acetyltransferase-like protein (DUF1624) (AHRD V3.3 *** Q94CC1_ARATH)
Solyc07g007980.3.1	C3	-0.37	0.15	0.77	1.34	0.97	0.06	Protein kinase 2B (AHRD V3.3 *** A0A2K3PCK5_TRIPR)
Solyc08g007060.4.1	C3	-1.32	0	2.52	3.08	2.79	0.07	Protein NRT1/ PTR FAMILY 7.3 (AHRD V3.3 *** A0A2G3BPK6_CAPCH)
Solyc06g076140.4.1	C3	-0.41	0.02	1.14	1.49	1.21	-0.14	Metallothionein-like protein (AHRD V3.3 *-* A8DUB1_SOLLC)
Solyc07g008545.1.1	C3	-0.3	0.03	0.68	1.08	0.91	-0.13	Purple acid phosphatase (AHRD V3.3 *** A0A2G2WCI9_CAPBA)
Solyc02g071440.3.1	C3	-0.22	0.29	0.65	1.52	1.26	0.2	2-oxoglutarate (2OG) and Fe(II)-dependent oxygenase superfamily protein (AHRD V3.3 *** Q9SB33_ARATH)
Solyc05g052680.1.1	C3	-0.89	0.83	1.72	3.57	2.69	1.04	HXXXD-type acyl-transferase family protein (AHRD V3.3 *** V5PZN5_9CARY)
Solyc06g060620.4.1	C3	-0.68	0.82	0.99	2.36	1.4	0.39	Protein NRT1/ PTR FAMILY 6.3 (AHRD V3.3 *** A0A2G2ZAG1_CAPAN)
Solyc01g099840.3.1	C3	-0.49	0.89	1.32	2.53	1.58	0.77	Dormancy/auxin associated protein (AHRD V3.3 *** A0A2K3MXX9_TRIPR)
Solyc01g100900.4.1	C3	-0.93	1.92	3.07	4.95	3.68	1.15	WAT1-related protein (AHRD V3.3 *** K4B1C1_SOLLC)
Solyc10g007310.1.1	C3	-0.12	0.4	0.71	1.18	0.77	0.25	Protein LIGHT-DEPENDENT SHORT HYPOCOTYLS 10 (AHRD V3.3 *** A0A2G3BCH5_CAPCH)
Solyc01g096250.2.1	C3	0.02	-0.11	0.59	1.3	0.7	0.43	proline-rich receptor-like protein kinase PERK2 (AHRD V3.3 *-* A0A2I4GSB7_9ROSI)
Solyc06g053290.1.1	C3	-0.01	0.02	0.48	1.09	0.55	0.31	SAUR-like auxin-responsive family protein (AHRD V3.3 *** A0A2K3LI44_TRIPR)
Solyc05g013850.2.1	C3	0.05	0.16	0.75	1.27	0.5	0.35	Sieve element occlusion b (AHRD V3.3 *** E2FKJ9_9SOLN)
Solyc08g079270.3.1	C3	-0.39	0.12	1.03	1.69	0.7	0.56	R2R3MYB transcription factor 42
Solyc11g007190.2.1	C3	-0.52	0.29	1.57	2.37	1.04	0.98	Unknown protein
Solyc02g083660.1.1	C3	-0.19	0.11	1.02	1.34	0.83	0.37	RING/U-box superfamily protein (AHRD V3.3 *-* Q9M176_ARATH)
Solyc11g012590.3.1	C3	-0.13	0.08	1.24	1.83	0.88	0.4	CASP-like protein (AHRD V3.3 *** A0A328E4A6_9ASTE)
Solyc05g053610.2.1	C3	-0.92	-0.14	1.3	2.02	2.36	0.8	Pleiotropic drug resistance protein (AHRD V3.3 *** C8CA13_CUCSA)
Solyc07g045180.4.1	C3	-0.46	0.01	0.64	1.01	1.15	0.25	Zinc finger protein CONSTANS-LIKE 9 (AHRD V3.3 *** A0A2G2WC44_CAPBA)
Solyc06g074820.3.1	C3	-0.22	0.05	0.64	1.05	1.07	0.26	tonoplast intrinsic protein 1.1
Solyc11g008880.2.1	C3	-0.4	0.15	0.82	1.43	1.56	0.19	CRIB domain (AHRD V3.3 *** A0A200PTZ8_9MAGN)
Solyc12g099360.2.1	C3	-0.47	0.05	0.72	1.46	1.22	0.56	AMP-dependent synthetase/ligase (AHRD V3.3 *** A0A200R265_9MAGN)
Solyc01g099020.3.1	C3	-0.33	0.03	0.63	0.99	1.05	0.5	GDSL esterase/lipase (AHRD V3.3 *** A0A199UFA2_ANACO)
Solyc12g056250.2.1	C3	-0.38	0.18	0.92	1.36	1.31	0.66	Glutathione S-transferase (AHRD V3.3 *** A0A200QUC6_9MAGN)
Solyc04g054260.4.1	C3	-0.32	0.09	0.83	1.42	1.25	0.7	Cytochrome p450 (AHRD V3.3 *** A0A2K3NDQ9_TRIPR)
Solyc08g066923.1.1	C3	-0.59	0.29	1.26	2.35	2.22	1.07	bark storage protein A-like (AHRD V3.3 *** A0A2I4HS28_9ROSI)
Solyc12g005880.2.1	C3	-0.88	0.24	2.19	3.06	2.12	0.98	Hexosyltransferase (AHRD V3.3 *** A0A2G3BMU2_CAPCH)
Solyc09g072590.3.1	C3	-0.32	0.09	1.04	1.41	1.23	0.25	actin-depolymerizing factor (AHRD V3.3 *** A0A2I4EMY6_9ROSI)
Solyc01g100920.3.1	C3	-0.26	0.08	1.14	1.83	1.47	0.53	WAT1-related protein (AHRD V3.3 *** K4B1C3_SOLLC)
Solyc08g014340.3.1	C3	-0.18	0	0.98	1.26	1.01	0.37	Cysteine synthase (AHRD V3.3 *** S6A7M4_NICAT)
Solyc03g097600.3.1	C3	0.71	0.47	2.92	5.67	3.66	1.72	Bidirectional sugar transporter SWEET (AHRD V3.3 *** M1D4D5_SOLTU)
Solyc08g013730.3.1	C3	0.15	0.26	1.12	1.95	1.28	0.3	NOD26-like intrinsic protein5.1
Solyc03g097590.4.1	C3	0.27	1.23	3.51	4.83	3.92	1.38	Bidirectional sugar transporter SWEET (AHRD V3.3 *** M1D4D4_SOLTU)
Solyc12g094385.1.1	C3	0.17	0.41	1.8	2.94	2.32	0.73	RING/U-box superfamily protein (AHRD V3.3 *** A0A2U1PXB9_ARTAN)
Solyc12g005670.2.1	C3	-0.17	0.4	1.62	2.53	1.66	0.55	HAK5
Solyc01g107910.4.1	C3	0.05	0.43	0.9	1.55	1	0.32	caffeoyl-CoA O-methyltransferase (AHRD V3.3 *** A0A2I4EET3_9ROSI)
Solyc12g014310.2.1	C3	-0.13	0.88	1.93	3.2	2.23	0.62	pathogenesis-related family protein (AHRD V3.3 *** AT1G78780.5)
Solyc08g079730.2.1	C3	-0.36	0	1.22	3	2.34	1.17	Protein DETOXIFICATION (AHRD V3.3 *** A0A2I4HQ16_9ROSI)
Solyc07g064160.3.1	C3	-0.36	0.39	1.38	2.93	2.55	1.03	Thiamine thiazole synthase, chloroplastic (AHRD V3.3 *** A0A2G2WFN7_CAPBA),Pfam:PF01946
Solyc12g006050.2.1	C3	-0.02	0.19	0.87	2.07	1.56	0.7	Protein NRT1/ PTR FAMILY 6.4 (AHRD V3.3 *** A0A2G2X304_CAPBA)
Solyc07g009410.4.1	C3	-0.03	-0.06	0.74	1.21	0.98	0.34	F-box/kelch-repeat protein (AHRD V3.3 *** A0A1J3E525_NOCCA)
Solyc03g115200.3.1	C3	0.19	-0.03	0.62	1.28	1.07	0.43	Carbohydrate-binding X8 domain superfamily protein (AHRD V3.3 *-* A0A1P8AZV6_ARATH)
Solyc09g010000.4.1	C3	0.17	-0.1	1.53	2.67	2.72	1.26	2-oxoglutarate (2OG) and Fe(II)-dependent oxygenase superfamily protein (AHRD V3.3 *** A0A2U1NTU8_ARTAN)
Solyc09g072650.4.1	C3	-0.06	0.45	0.94	1.13	1.41	0.21	tetratricopeptide repeat protein 7A-like (AHRD V3.3 *** A0A2I4F6F8_9ROSI)
Solyc02g091140.3.1	C3	0.03	0.87	1.89	2.01	2.65	0.78	S-adenosyl-L-methionine-dependent methyltransferases superfamily protein (AHRD V3.3 *** A0A1P8BFJ6_ARATH)
Solyc06g053150.1.1	C3	-0.09	0.3	0.74	0.81	1.23	0.28	P-loop containing nucleoside triphosphate hydrolases superfamily protein (AHRD V3.3 *** A0A2U1NSJ9_ARTAN)
Solyc07g006730.4.1	C3	-0.07	0.61	1.61	2.16	2.64	0.16	Protein DETOXIFICATION (AHRD V3.3 *** A0A2I4FHR8_9ROSI)
Solyc07g043490.1.1	C3	0.02	0.29	0.99	1.43	1.76	0.06	Glycosyltransferase (AHRD V3.3 *** P93789_SOLTU)
Solyc12g049550.2.1	C3	-0.51	0.5	1.32	1.95	2.58	0.31	GDSL esterase/lipase 5-like (AHRD V3.3 *** A0A1U8ER27_CAPAN)
Solyc01g080640.3.1	C3	-0.23	0.36	0.76	1.1	1.24	0.13	ABC transporter C family member 4 (AHRD V3.3 *** A0A2G3DI56_CAPCH)
Solyc04g063245.1.1	C3	-0.52	0.75	1.65	2.82	2.96	0.27	Cytochrome (AHRD V3.3 *** A0A1U8F0H8_CAPAN)
Solyc12g010980.3.1	C3	0.2	0.61	1.67	1.88	2.66	1.19	HXXXD-type acyl-transferase family protein (AHRD V3.3 *** F4JBC7_ARATH)
Solyc01g006055.1.1	C3	0.31	1.32	1.83	3.01	4.38	1.72	Dirigent protein (AHRD V3.3 *** K4ASH2_SOLLC)
Solyc03g063030.4.1	C3	0.1	0.33	0.67	0.84	1.36	0.45	Amino acid transporter (AHRD V3.3 *** A0A200R5Q3_9MAGN)
Solyc05g015150.3.1	C3	0.15	0.11	0.62	1.31	1.38	0.37	Receptor protein kinase-like protein (AHRD V3.3 *** A0A2R6QRC2_ACTCH)
Solyc10g084320.3.1	C3	0.4	0.51	0.98	1.96	2	0.79	Subtilisin-like protease (AHRD V3.3 *** O82777_SOLLC)
Solyc11g069250.2.1	C3	-0.14	0.6	1.2	2.24	2.32	0.84	Fasciclin-like arabinogalactan protein 12 (AHRD V3.3 *** A0A1J6K653_NICAT)
Solyc04g074880.2.1	C3	0.05	0.62	2.09	3.51	3.9	0.83	purine permease 3-like (AHRD V3.3 *** A0A2G2ZQS5_CAPAN),Pfam:PF16913
Solyc06g071500.3.1	C3	0.07	0.24	1.05	1.49	1.64	0.43	Boron transporter 1 (AHRD V3.3 *** A0A2G2WM36_CAPBA)
Solyc08g006770.3.1	C3	-0.1	0.19	1.15	1.74	2.16	0.77	2-oxoglutarate (2OG) and Fe(II)-dependent oxygenase superfamily protein (AHRD V3.3 *** A0A2U1MCV6_ARTAN)
Solyc12g099260.2.1	C3	-0.08	0.15	0.71	1.24	1.44	0.4	Citrate synthase-like (AHRD V3.3 *** A0A200R252_9MAGN)
Solyc03g006810.3.1	C3	-0.06	0.23	0.42	0.75	1.45	0.17	Peroxidase (AHRD V3.3 *** K4BEA4_SOLLC)
Solyc08g074680.3.1	C3	0.63	1.05	0.77	1.93	3.16	0.77	partialpolyphenol oxidase A
Solyc10g006860.4.1	C3	-0.31	0.57	0.48	0.66	1.18	0.18	NAD(P)-binding Rossmann-fold superfamily protein (AHRD V3.3 *** F4IPI3_ARATH)
Solyc06g076170.4.1	C3	-0.24	1.47	1.07	2.18	2.5	0	glucan endo-1,3-beta-glucosidase-like (AHRD V3.3 *** A0A2I4EV73_9ROSI)
Solyc06g082460.1.1	C3	-0.05	0.91	1.45	1.77	2.28	-0.22	ovate family protein 14
Solyc01g106460.4.1	C3	0.15	0.34	0.64	1.35	1.43	-0.06	bHLH transcription factor 007
Solyc10g008410.1.1	C3	0.29	0.57	0.98	2.51	2.51	-0.02	E3 ubiquitin-protein ligase RMA1H1 (AHRD V3.3 *** A0A2G3BCW2_CAPCH)
Solyc05g051660.1.1	C3	0.33	0.5	0.58	1.43	1.15	0.12	Alpha/beta-Hydrolases superfamily protein (AHRD V3.3 *** A0A2U1KK17_ARTAN)
Solyc02g077590.1.1	C3	0.13	1.22	1.49	3.22	2.48	0.04	Homeobox-leucine zipper-like protein (AHRD V3.3 *-* Q3HRT1_PICGL)
Solyc07g008010.4.1	C3	0.08	0.97	1.66	3.52	2.82	0.39	R2R3MYB transcription factor 82
Solyc04g015620.3.1	C3	0.67	0.59	0.92	1.31	1.41	0.49	DUF642 domain-containing protein (AHRD V3.3 *** A0A1Q3AUQ6_CEPFO)
Solyc10g007960.1.1	C3	1.92	1.51	2.87	5.09	5.42	1	cytochrome P450 CYP74C3
Solyc04g005070.3.1	C3	0.55	0.73	1.04	1.86	1.71	0.41	Major facilitator superfamily protein (AHRD V3.3 *** A0A2U1N7S7_ARTAN)
Solyc07g006570.4.1	C3	1.15	1.41	2.19	3.63	3.49	0.72	S-like ribonuclease (AHRD V3.3 *** Q9FQL6_PRUDU)
Solyc06g061023.1.1	C3	1	0.56	1.56	1.93	1.71	0.14	Cytochrome (AHRD V3.3 *** A0A2G3C7L0_CAPCH)
Solyc06g061027.1.1	C3	1.07	0.56	1.55	1.92	1.72	0.14	Cytochrome P450 (AHRD V3.3 *** A0A200PQ40_9MAGN)
Solyc07g043460.3.1	C3	0.69	0.33	0.91	1.15	1.4	0.02	Cytochrome P450 (AHRD V3.3 *** A0A200PQ40_9MAGN)
Solyc12g006460.2.1	C3	0.93	0.61	1.46	1.7	1.98	0.17	Cytochrome P450 (AHRD V3.3 *** A0A200PPF3_9MAGN)
Solyc04g014730.4.1	C3	0.43	0.39	0.65	1.1	1.04	-0.05	Fumarylacetoacetase (AHRD V3.3 *** A0A1U8GL68_CAPAN)
Solyc07g043390.4.1	C3	0.59	0.53	1.19	1.57	1.53	0.05	Cellulose synthase (AHRD V3.3 *** A0A200Q4F9_9MAGN)
Solyc07g043400.1.1	C3	0.51	0.55	1.23	1.69	1.55	0.07	Unknown protein
Solyc01g087970.3.1	C3	0.47	0.4	1.14	1.33	1.45	0.14	Carboxypeptidase (AHRD V3.3 *** A0A2G2XQG5_CAPBA)
Solyc11g066670.1.1	C3	0.65	0.52	1.21	1.7	1.79	0.17	Glycosyltransferase (AHRD V3.3 *** A0A288W8G2_GARJA)
Solyc07g043640.3.1	C3	-0.19	0.65	1.05	2.68	1.95	-0.64	AMP-dependent synthetase/ligase (AHRD V3.3 *** A0A200QNF3_9MAGN)
Solyc05g005940.3.1	C3	-0.27	0.62	0.69	1.71	1.54	-0.19	Protein NRT1/ PTR FAMILY 1.2 (AHRD V3.3 *** A0A1J3DU78_NOCCA)
Solyc12g009800.3.1	C3	-0.11	0.57	0.83	1.72	1.52	-0.23	Purple acid phosphatase (AHRD V3.3 *** M1AD80_SOLTU)
Solyc01g067870.3.1	C3	-0.59	2.37	2.06	3.82	2.73	-0.36	Peroxidase (AHRD V3.3 *** K4AX35_SOLLC)
Solyc09g082980.3.1	C3	-0.28	0.75	0.78	1.39	0.86	-0.12	DUF506 domain-containing protein (AHRD V3.3 *** A0A1Q3BNU4_CEPFO)
Solyc08g014240.4.1	C3	-0.59	1.01	1.94	3.01	2.6	-0.1	2-isopropylmalate synthase (AHRD V3.3 *** B2D157_BRAOL)
Solyc08g082120.2.1	C3	-0.72	1.26	2.14	4.26	3.23	-0.18	Methanol inducible protein (AHRD V3.3 *** D1MAX5_NICBE)
Solyc01g010390.3.1	C3	0.27	0.33	0.95	1.12	0.74	-0.24	Beta-glucosidase 34 (AHRD V3.3 *** A0A2G3DFM9_CAPCH)
Solyc12g005300.2.1	C3	0.62	0.79	3.2	3.54	3.01	-0.88	Chlorophyllase 2 (AHRD V3.3 *** C1JZ62_9ROSI),Pfam:PF12740
Solyc03g116590.3.1	C3	0.19	0.56	0.98	1.44	1.28	-0.05	Embryo-specific protein (AHRD V3.3 *** A0A2K3LFD9_TRIPR)
Solyc07g007790.3.1	C3	0.01	0.33	0.73	1.13	1.05	-0.03	sucrose-phosphate synthase
Solyc03g005760.1.1	C3	-0.04	0.34	0.8	1.12	0.93	-0.23	Chlorophyll a-b binding protein, chloroplastic (AHRD V3.3 *** A0A2G2W7Q4_CAPBA)
Solyc05g005950.3.1	C3	-0.04	0.45	0.8	1.13	0.92	-0.28	Protein NRT1/ PTR FAMILY 1.2 (AHRD V3.3 *** A0A1J3DU78_NOCCA)
Solyc01g105880.4.1	C3	0.15	1.04	1.45	2.09	1.76	-0.29	Monoterpenoid synthase 2
Solyc02g088560.4.1	C3	0.22	0.67	1.56	1.99	1.82	-0.33	Cyclic nucleotide-gated ion channel protein, putative (AHRD V3.3 *** G7L453_MEDTR)
Solyc12g006470.2.1	C3	0.05	0.7	1.48	1.77	1.49	-0.32	viroid RNA-binding protein
Solyc02g081850.4.1	C3	0.48	0.79	1.67	1.87	1.52	0.08	Cationic amino acid transporter 1 (AHRD V3.3 *** A0A1U8FM22_CAPAN)
Solyc06g035720.3.1	C3	0.39	0.83	1.45	1.51	1.26	-0.02	BAG family molecular chaperone regulator 1 (AHRD V3.3 *** A0A1U8H5I3_CAPAN)
Solyc03g096840.4.1	C3	0.55	0.58	0.92	1.28	0.9	0.11	hypothetical protein (AHRD V3.3 *** AT5G17165.1)
Solyc03g115220.4.1	C3	0.8	1.35	1.66	2.6	1.58	-0.22	Flavonoid 3'-monooxygenase (AHRD V3.3 *** A0A2G2WR53_CAPBA)
Solyc11g013110.2.1	C3	0.47	1.53	1.32	1.94	1.52	0.08	2-oxoglutarate (2OG) and Fe(II)-dependent oxygenase superfamily protein (AHRD V3.3 *** AT1G49390.1)
Solyc01g094080.4.1	C3	0.16	0.82	0.92	1.02	0.9	0	Cytochrome P450 (AHRD V3.3 *** A0A200PMP8_9MAGN)
Solyc05g052830.3.1	C3	0.51	1.7	2.13	2.4	1.83	0.28	Proline transporter 1 (AHRD V3.3 *** A0A1U8GQ37_CAPAN)
Solyc02g082870.4.1	C3	0.32	1.37	1.34	2.22	2.19	0.47	AMP-dependent synthetase/ligase (AHRD V3.3 *** A0A200QNJ1_9MAGN)
Solyc03g083100.3.1	C3	0.61	1.21	1.18	1.92	1.63	0.25	SUN-like protein 10
Solyc12g044200.3.1	C3	0.68	1.32	1.42	2.17	2.03	0.45	Disease resistance protein (AHRD V3.3 *-* A0A2U1P003_ARTAN)
Solyc09g082080.1.1	C3	0.05	-0.51	0.58	0.6	1.2	-0.23	ovate family protein 19
Solyc03g083560.1.1	C3	0.17	-0.79	0.24	0.87	1.08	-0.08	Protein EXORDIUM-like 7 (AHRD V3.3 *** A0A2G2X692_CAPBA)
Solyc11g010790.1.1	C3	0.21	-1.07	0.47	0.8	1.24	0.02	UDP-glycosyltransferase 91A1 (AHRD V3.3 *** A0A2G2Y5N3_CAPAN)
Solyc04g079470.3.1	C3	-0.56	-0.65	0.11	1.02	0.71	0.11	Serpin-ZX (AHRD V3.3 *** A0A2G2ZRV1_CAPAN)
Solyc05g010080.3.1	C3	-0.09	-0.45	0.27	1.08	0.95	-0.01	lysine-rich arabinogalactan protein 19 (AHRD V3.3 *-* XP_004238980.1)
Solyc05g052030.1.1	C3	-0.3	-0.73	0.53	1.22	1.21	-0.15	ethylene response factor 4
Solyc11g072570.2.1	C3	-0.36	-0.73	0.33	1.07	1.02	0.1	protein NRT1/ PTR FAMILY 2.7-like (AHRD V3.3 *** A0A2I4HW78_9ROSI)
Solyc04g076190.1.1	C3	-0.5	-1.36	0.38	1.15	1.18	-0.61	Eukaryotic aspartyl protease family protein (AHRD V3.3 *** F4K5B9_ARATH)
Solyc03g119080.4.1	C3	-0.62	-0.69	0.17	0.66	1.13	-0.34	beta-mannosidase enzyme
Solyc01g067850.2.1	C3	-0.59	-0.8	0.56	1.13	1.87	-0.57	Peroxidase (AHRD V3.3 *** K4AX33_SOLLC)
Solyc04g071150.3.1	C3	-0.69	-0.92	0.63	1.38	2.07	-0.09	Cytochrome P450 (AHRD V3.3 *** A0A2U1NTV8_ARTAN)
Solyc08g067500.1.1	C3	-0.3	-2.28	0.44	2.61	0.41	0.85	Non-specific lipid-transfer protein (AHRD V3.3 *** K4CLX6_SOLLC)
Solyc01g080490.2.1	C3	-0.1	-0.37	-0.14	1.03	0.48	0.31	DUF679 domain-containing protein (AHRD V3.3 *** A0A1Q3B6H0_CEPFO)
Solyc04g079910.4.1	C3	-0.3	-0.85	0.27	2.91	1.54	0.94	Calcium uniporter protein 4, mitochondrial (AHRD V3.3 *** A0A2G3CPZ7_CAPCH)
Solyc09g090360.3.1	C3	-0.48	-0.54	0.17	1.78	0.9	0.37	phosphate transporter PHO1-like (AHRD V3.3 *** A0A2I4DLD0_9ROSI)
Solyc06g075220.1.1	C3	-0.41	-0.87	-0.15	1.23	1.35	0.68	Fasciclin-like arabinogalactan protein 11 (AHRD V3.3 *** A0A2G2V1G2_CAPBA)
Solyc05g008670.3.1	C3	-0.67	-0.51	0.18	1.54	1.51	0.87	Zinc finger transcription factor 36
Solyc10g054910.1.1	C3	-0.27	-0.23	-0.02	1.07	1.05	0.46	Peptidyl-prolyl cis-trans isomerase (AHRD V3.3 *** A0A2G2W9L6_CAPBA)
Solyc03g034100.4.1	C3	1.56	-0.54	-0.49	1.63	2.96	0.8	ovate family protein 6
Solyc11g072580.2.1	C3	0.43	-0.34	-0.44	0.58	1.42	0.37	Protein NRT1/ PTR FAMILY 2.7 (AHRD V3.3 *** A0A1U8EMW8_CAPAN)
Solyc04g076660.3.1	C3	0.2	-0.22	-0.17	0.87	1.5	1.07	Rhamnogalacturonate lyase family protein (AHRD V3.3 *** A0A2U1NT41_ARTAN)
Solyc04g008830.1.1	C3	0.65	-0.59	0	1.07	2.03	1.21	Leucine-rich repeat receptor-like protein kinase (AHRD V3.3 *** A0A2R6PGF8_ACTCH)
Solyc06g073570.4.1	C3	2.03	-0.88	-0.26	2.66	5.93	4.08	Cytochrome P450 (AHRD V3.3 *** A0A2U1Q1Z2_ARTAN)
Solyc01g087540.4.1	C3	0.28	-0.53	-0.14	0.56	1.23	0.48	DUF642 domain-containing protein (AHRD V3.3 *** A0A1Q3AUQ6_CEPFO)
Solyc04g054950.3.1	C3	0.18	-0.34	0.01	0.53	1.21	0.48	NAD(P)-binding Rossmann-fold superfamily protein (AHRD V3.3 *** F4IKL5_ARATH),Pfam:PF13561
Solyc01g021600.4.1	C3	0.53	-0.35	-0.26	1.15	1.94	0.73	Dirigent protein (AHRD V3.3 *** K4AV41_SOLLC)
Solyc10g085670.2.1	C3	0.22	-0.38	-0.34	0.69	1.08	0.54	MAP kinase kinase kinase 79
Solyc04g057940.4.1	C3	0.6	0.13	0.33	0.88	1.04	0.66	RING-type E3 ubiquitin transferase (AHRD V3.3 *** A0A2G2WYB6_CAPBA)
Solyc06g082210.1.1	C3	0.6	-0.01	0.27	1.11	1.19	0.8	Protein LIGHT-DEPENDENT SHORT HYPOCOTYLS 6 (AHRD V3.3 *** A0A1J3GXN6_NOCCA)
Solyc02g089130.4.1	C3	0.41	-0.26	0.4	1.17	1.45	0.81	COBRA-like protein (AHRD V3.3 *** K4BC67_SOLLC)
Solyc07g062115.1.1	C3	0.38	-0.05	0.38	0.85	1.22	0.55	Unknown protein
Solyc03g120620.3.1	C3	0.42	0.11	0.36	1.24	1.43	0.61	Homeobox-leucine zipper protein GLABRA 2 (AHRD V3.3 *** A0A2G3A3K0_CAPAN)
Solyc06g007790.1.1	C3	0.58	0.05	0.3	1.25	2.03	0.62	acidic leucine-rich nuclear phosphoprotein 32 family B protein (AHRD V3.3 *-* AT3G25130.1)
Solyc06g075040.1.1	C3	1.85	-0.99	0.2	3.3	2.66	3.06	Unknown protein
Solyc11g066800.2.1	C3	0.37	-0.62	0.32	1.16	1.53	0.74	GABA transporter 1 (AHRD V3.3 *** A0A2G3BB89_CAPCH)
Solyc07g062810.4.1	C3	0.41	-0.32	0.13	1.03	1.21	0.68	D-amino-acid transaminase, chloroplastic (AHRD V3.3 *** A0A2G2Z4Z6_CAPAN)
Solyc11g006990.2.1	C3	0.53	-0.28	0.18	1.13	1.35	0.59	Protein trichome birefringence-like 36 (AHRD V3.3 *** A0A2G2Y6D1_CAPAN)
Solyc02g079530.4.1	C3	-0.68	-0.52	0.39	0.95	1.04	1.09	G-type lectin S-receptor-like serine/threonine-protein kinase (AHRD V3.3 *** A0A2G2VAF6_CAPBA)
Solyc04g080270.4.1	C3	-0.66	-0.66	-0.04	1.43	1.36	1.44	hypothetical protein (AHRD V3.3 *-* AT5G42710.3)
Solyc03g096030.3.1	C3	-0.43	-0.49	0.31	1.02	1.42	1.03	Protein trichome birefringence-like 28 (AHRD V3.3 *** A0A1J3CSC5_NOCCA)
Solyc08g068420.3.1	C3	-0.34	-0.5	0.56	1.48	1.89	1.56	L-gulonolactone oxidase (AHRD V3.3 *** A0A1U7V6W8_NICSY)
Solyc09g014240.4.1	C3	-0.46	-0.38	0.95	1.64	2.94	2.17	Laccase (AHRD V3.3 *** K4CRQ1_SOLLC)
Solyc10g081550.2.1	C3	-1.91	0.26	1.25	3.53	6.53	4.61	Cytochrome P450 (AHRD V3.3 *** A0A2U1Q1Z2_ARTAN)
Solyc08g008660.4.1	C3	-0.4	-0.02	0.52	1.75	2.35	2.41	NAC domain-containing protein, putative (AHRD V3.3 *** A0A061G3T7_THECC)
Solyc08g028690.4.1	C3	-0.31	0.12	0.71	1.55	2.32	2.39	NAD(P)-binding Rossmann-fold superfamily protein (AHRD V3.3 *** F4JI53_ARATH),Pfam:PF13561
Solyc05g054590.4.1	C3	-0.15	-0.33	0.49	1.44	1.83	2.08	UDP-glucuronic acid decarboxylase (AHRD V3.3 *-* G5DXR5_SILLA)
Solyc11g069840.3.1	C3	-0.27	-0.15	0.31	0.97	1.36	1.61	DUF547 domain-containing protein/Lzipper-MIP1 domain-containing protein (AHRD V3.3 *** A0A1Q3B3P9_CEPFO)
Solyc11g066970.3.1	C3	-0.36	-0.25	0.39	1.35	1.31	1.39	Transcriptional activator (DUF662) (AHRD V3.3 *** Q3EBM1_ARATH)
Solyc01g005500.3.1	C3	-0.13	0	0.46	1.96	2.06	2.27	NAD(P)-binding Rossmann-fold superfamily protein (AHRD V3.3 *** A0A2U1PL19_ARTAN),Pfam:PF13561
Solyc03g070440.4.1	C3	-0.31	-0.14	0.28	1.42	1.39	1.71	COBRA-like protein (AHRD V3.3 *** K4BHH3_SOLLC)
Solyc10g085090.3.1	C3	-0.39	-0.21	0.72	1.91	2.21	1.6	Laccase (AHRD V3.3 *** K4D3U3_SOLLC)
Solyc04g016000.3.1	C3	-0.2	-0.04	0.52	1.17	1.57	1.31	Heat shock transcription factor protein 8 (AHRD V3.3 *** A0A1W6LWG5_FRAAN)
Solyc10g006500.4.1	C3	-0.34	-0.1	0.78	1.95	2.1	1.96	Hexosyltransferase (AHRD V3.3 *** A0A2G3ATI8_CAPCH)
Solyc05g053170.3.1	C3	-0.59	-0.24	0.21	4.95	5.79	5.11	Chalcone synthase (AHRD V3.3 *** A0A2G2ZJX1_CAPAN)
Solyc11g069540.3.1	C3	-0.21	-0.4	0.09	1.2	1.38	1.16	Nucleotide/sugar transporter family protein (AHRD V3.3 *** A0A2U1QP35_ARTAN)
Solyc04g082710.4.1	C3	-0.14	-0.3	-0.12	0.75	1.16	1.13	Papaya proteinase 4 (AHRD V3.3 *** A0A2G2ZSW4_CAPAN)
Solyc12g094700.3.1	C3	-0.39	-0.3	-0.05	0.86	1.69	1.51	Xylem cysteine proteinase 1 (AHRD V3.3 *** A0A2G3B4G3_CAPCH)
Solyc03g005020.3.1	C3	-0.67	-0.43	-0.34	0.88	1.42	1.28	Lipase (AHRD V3.3 *** A0A2G2WWE2_CAPBA)
Solyc03g093390.4.1	C3	-0.51	-0.75	-0.61	0.87	2.18	1.74	beta expansin precursor 2
Solyc10g008660.2.1	C3	-0.08	-0.06	0.05	0.31	1.06	0.57	Anthocyanidin 3-O-glucoside-6''-O-malonyltransferase (AHRD V3.3 *-* Q6WB13_CHRMO)
Solyc03g114310.3.1	C3	-0.12	-0.09	0.19	0.6	1.1	0.47	MAP kinase kinase kinase 28
Solyc08g081890.4.1	C3	-0.21	-0.08	0.03	0.85	1.31	0.67	ABC transporter C family member 10 (AHRD V3.3 *** A0A1U8GDT9_CAPAN)
Solyc08g014490.1.1	C3	0.28	-0.14	0.79	2.98	6.42	3.75	HXXXD-type acyl-transferase family protein (AHRD V3.3 *** F4JBC7_ARATH)
Solyc02g082880.2.1	C3	0.14	-0.32	0.49	2.35	3.81	2.51	AMP-dependent synthetase/ligase (AHRD V3.3 *** A0A200QNF3_9MAGN)
Solyc07g042520.4.1	C3	-0.03	-0.39	0.26	1.69	2.7	1.71	Sucrose synthase (AHRD V3.3 *** K4CEB3_SOLLC)
Solyc10g049580.2.1	C3	0.06	-0.55	0.42	1.57	2.41	1.27	classical arabinogalactan protein 9-like (AHRD V3.3 *-* XP_004248771.3)
Solyc03g123670.3.1	C3	-0.03	-0.33	0.1	1.12	2.22	1.16	60S ribosomal protein L28-1 (AHRD V3.3 *-* A0A2G2WKZ6_CAPBA)
Solyc08g014350.1.1	C3	-0.03	-0.58	0.2	0.98	1.94	1.14	transmembrane protein (AHRD V3.3 *** AT5G16250.1)
Solyc02g080480.3.1	C3	-0.03	-0.74	0.3	0.87	1.01	1.14	Protein DETOXIFICATION (AHRD V3.3 *** A3KDM5_TOBAC)
Solyc09g097890.2.1	C3	0.32	-0.8	0.22	1.2	1.96	1.45	Cytochrome b561 and DOMON domain-containing protein (AHRD V3.3 *** A0A2G2YQA7_CAPAN)
Solyc08g081740.3.1	C3	0.41	-0.07	0.75	0.85	1.02	1.07	P-loop containing nucleoside triphosphate hydrolases superfamily protein (AHRD V3.3 *** A0A2U1Q760_ARTAN)
Solyc04g007750.4.1	C3	0.77	-0.61	0.61	1.64	1.81	1.73	Sn-1 protein (AHRD V3.3 *** Q42393_CAPAN)
Solyc09g009810.1.1	C3	1.14	-0.5	0.97	1.91	2.81	1.96	hypothetical protein (AHRD V3.3 *** AT3G10120.1)
Solyc11g008200.2.1	C3	0.45	-0.29	0.38	0.85	1.32	0.98	Major facilitator superfamily (AHRD V3.3 *** A0A2U1MQP6_ARTAN)
Solyc05g053020.3.1	C3	0.49	0.39	1.03	3.09	2.77	3.71	Thaumatin-like protein (AHRD V3.3 *** A0A1U8H124_CAPAN)
Solyc09g074630.3.1	C3	0.17	-0.11	0.31	1.18	1.09	1.62	BTB domain-containing protein/NPH3 domain-containing protein (AHRD V3.3 *** A0A1Q3CT76_CEPFO)
Solyc03g115690.1.1	C3	0.01	-0.11	0.62	1.41	1.54	1.64	transmembrane protein (AHRD V3.3 *** AT5G61340.2)
Solyc05g009700.4.1	C3	0.32	-0.12	0.59	1.38	1.22	1.41	Lysine histidine transporter-like 1 (AHRD V3.3 *** A0A2G2YN73_CAPAN)
Solyc01g150166.1.1	C3	0.07	-0.1	0.08	1.04	1.14	0.93	Unknown protein
Solyc01g150167.1.1	C3	0.16	0.05	0.07	1.13	1.41	1.15	MADS-box transcription factor 27 (AHRD V3.3 *** A0A2G2Y3D7_CAPAN)
Solyc06g053380.3.1	C3	0.35	-0.06	0.06	1.57	1.77	1.4	Chitinase (AHRD V3.3 *** A0A2U1LR12_ARTAN)
Solyc01g005320.2.1	C3	0.61	-0.51	0.29	1.83	2.76	2.31	3-oxo-5-alpha-steroid 4-dehydrogenase (DUF1295) (AHRD V3.3 *** O81042_ARATH)
Solyc07g065880.4.1	C3	0.55	-0.13	0.16	1.31	1.53	1.26	Kinesin KP1 (AHRD V3.3 *** A0A2G2WFS9_CAPBA)
Solyc02g076730.3.1	C3	-0.14	-0.33	0.49	1.13	1.33	0.19	Cysteine protease CP14 (AHRD V3.3 *-* T2BRA8_TOBAC)
Solyc08g078880.3.1	C3	-0.16	-0.2	0.78	1.56	1.83	0.32	Cation/H(+) antiporter 15 (AHRD V3.3 *** A0A2G3CC26_CAPCH)
Solyc02g091300.3.1	C3	-0.57	-0.21	0.9	1.73	2.48	0.41	Heavy metal-associated isoprenylated plant protein (AHRD V3.3 *** A0A2R6PA46_ACTCH)
Solyc07g063350.3.1	C3	-0.47	-0.41	0.89	2.24	3.48	0.58	COP1-interacting protein 7 (AHRD V3.3 *** CIP7_ARATH)
Solyc04g007670.1.1	C3	-0.67	-0.12	0.38	1.28	2.19	0.52	leucine-rich repeat extensin-like protein 3 (AHRD V3.3 --* XP_022878514.1)
Solyc11g010780.1.1	C3	-0.48	-0.29	0.29	0.91	1.24	0.45	UDP-glycosyltransferase 91A1 (AHRD V3.3 *** A0A2G2VDW8_CAPBA)
Solyc05g051870.3.1	C3	-0.62	-0.4	0.61	1.57	1.81	0.72	Pollen Ole e 1 allergen/extensin (AHRD V3.3 *** A0A200QVY0_9MAGN),Pfam:PF01190
Solyc09g091200.3.1	C3	-1.3	-0.49	0.91	2.48	2.94	1.08	Serinc-domain containing serine and sphingolipid biosynthesis protein (AHRD V3.3 *** A0A2U1P747_ARTAN)
Solyc02g088500.1.1	C3	0.04	-0.13	0.74	2.25	2.75	0.77	Glycosyltransferase (AHRD V3.3 *** A0A2I4FYE0_9ROSI)
Solyc09g008530.3.1	C3	0.27	-0.04	0.43	1.73	2.21	0.87	Purine-uracil permease NCS1 (AHRD V3.3 *** A0A2G2VXW0_CAPBA)
Solyc05g009890.1.1	C3	0.03	0.15	0.54	1	1.5	0.59	Eukaryotic aspartyl protease family protein (AHRD V3.3 *** A0A061EI23_THECC)
Solyc07g016215.1.1	C3	-0.1	-0.26	0.81	2.15	3.23	1.41	Organ specific protein (AHRD V3.3 *** A0A2U1PWC1_ARTAN)
Solyc10g017510.3.1	C3	0.41	-0.12	1.77	4.28	6.2	2.89	Cytochrome (AHRD V3.3 *** A0A1U8EF26_CAPAN)
Solyc01g099910.4.1	C3	-0.21	-0.36	0.56	1.06	1.52	0.76	Alpha/beta-Hydrolases superfamily protein (AHRD V3.3 *** Q9M9W5_ARATH)
Solyc02g079480.1.1	C3	-0.58	-0.52	0.7	1.46	2.44	1.26	FAD-binding Berberine family protein (AHRD V3.3 *** A0A2U1MQE5_ARTAN)
Solyc09g005630.3.1	C3	-0.37	-0.24	0.92	2.17	2.77	1.17	Protein trichome birefringence-like 3 (AHRD V3.3 *** A0A1U8EDH5_CAPAN)
Solyc06g066180.4.1	C3	-0.41	-0.16	0.39	1.17	1.56	0.77	Myb family transcription factor APL (AHRD V3.3 *** A0A1U8GUR4_CAPAN)
Solyc12g011300.2.1	C3	-1.2	-0.63	0.9	4.64	6.4	3.04	Glutathione S-transferase (AHRD V3.3 *** Q9FQE8_SOYBN)
Solyc04g080550.4.1	C3	-0.16	-0.28	0.37	1.75	1.98	1.2	Isoflavone reductase-like protein (AHRD V3.3 *** A0A2G2V5Y4_CAPBA)
Solyc07g005840.2.1	C3	-0.11	-0.26	0.27	1.66	1.77	0.88	Cellulose synthase (AHRD V3.3 *** K4CB55_SOLLC)
Solyc05g054480.3.1	C3	-0.06	-0.13	0.46	1.49	1.68	1.01	Actin (AHRD V3.3 *** A0A2G2VVS8_CAPBA)
Solyc06g050920.4.1	C3	-0.14	0	0.58	1.61	1.69	1.07	Protein trichome birefringence-like 32 (AHRD V3.3 *** A0A2G3C6N9_CAPCH)
Solyc09g072820.4.1	C3	-0.06	-0.17	0.4	1.66	1.87	1.36	Cellulose synthase (AHRD V3.3 *** K4CUV8_SOLLC)
Solyc01g103360.4.1	C3	-0.12	-0.25	0.62	1.77	1.89	1.35	Glucuronoxylan 4-O-methyltransferase 3 (AHRD V3.3 *** A0A1U8DVE2_CAPAN)
Solyc07g064050.3.1	C3	-0.04	-0.22	0.5	1.66	1.79	1.32	Hexosyltransferase (AHRD V3.3 *** A0A2G2WF78_CAPBA)
Solyc11g031950.1.1	C3	-0.15	0.07	0.36	1.36	1.7	1.21	Glucuronoxylan 4-O-methyltransferase 2 (AHRD V3.3 *** A0A2G2VV10_CAPBA)
Solyc02g072240.3.1	C3	0.1	-0.15	0.5	1.86	2.29	1.44	Cellulose synthase (AHRD V3.3 *** K4B8J8_SOLLC)
Solyc02g077400.4.1	C3	0.15	-0.14	0.58	1.71	2.38	1.44	Rac-like GTP binding protein (AHRD V3.3 *** Q9S821_PHYPA)
Solyc11g072920.2.1	C3	-1.5	-0.52	0.9	1.64	2.34	1.35	Peroxidase (AHRD V3.3 *** K4DAZ8_SOLLC)
Solyc02g071110.3.1	C3	-1.28	-0.52	1.21	1.99	2.05	1.02	Purine permease (AHRD V3.3 *** A0A2R6Q6Y9_ACTCH),Pfam:PF16913
Solyc12g096780.2.1	C3	-1.34	-0.49	1.66	1.84	2.57	1.21	Alcohol dehydrogenase superfamily (AHRD V3.3 *** A0A200R634_9MAGN)
Solyc02g071770.3.1	C3	-0.43	0.34	0.72	0.99	1.6	0.99	oil body-associated protein 2A-like (AHRD V3.3 *** A0A2I4FEE8_9ROSI)
Solyc02g079440.3.1	C3	-1.07	0.3	1.43	1.49	2.24	1.54	FAD-binding Berberine family protein (AHRD V3.3 *** A0A2U1MQE5_ARTAN)
Solyc11g068940.1.1	C3	-0.91	0.35	1.13	1.49	1.96	1.39	RING-type E3 ubiquitin transferase (AHRD V3.3 *** A0A2G2VPS7_CAPBA)
Solyc07g006590.1.1	C3	-0.55	0.3	1.02	1.37	1.67	1.27	hypothetical protein (AHRD V3.3 *** AT5G35732.1)
Solyc03g044790.3.1	C3	-0.64	0.11	1.13	1.4	1.64	1.2	methylesterase AY455313
Solyc03g114000.3.1	C3	-0.78	0.08	1.14	1.77	2.14	1.5	LIM domain-containing protein (AHRD V3.3 *** A0A1Q3BSR2_CEPFO)
Solyc02g005607.1.1	C3	-1.1	0.94	1.13	2.64	4.2	1.82	RWP-RK domain-containing protein (AHRD V3.3 *-* A0A1Q3AZ30_CEPFO)
Solyc09g009550.4.1	C3	-0.65	0.37	0.93	1.86	2.73	0.77	Alpha/beta-Hydrolases superfamily protein (AHRD V3.3 *** A0A2U1QP59_ARTAN)
Solyc12g056960.2.1	C3	-0.22	0.14	0.73	0.83	1.31	0.7	'putative glucan 1,3-beta-glucosidase (AHRD V3.3 *** Q5W708_ORYSJ)
Solyc02g077000.3.1	C3	-0.43	0.53	2.07	2.68	3.57	1.44	Phospholipase A1-II 1 (AHRD V3.3 *** A0A1U8FS88_CAPAN)
Solyc08g067620.2.1	C3	-0.37	0.34	1.69	2.25	3.28	1.34	Pleiotropic drug resistance protein (AHRD V3.3 *** C8CA13_CUCSA)
Solyc10g076240.3.1	C3	-0.65	-0.24	1.36	1.86	2.76	1.11	Peroxidase (AHRD V3.3 *** K4D1W6_SOLLC)
Solyc02g090930.3.1	C3	-0.28	0	1.07	1.76	2.08	1.1	Lipase (AHRD V3.3 *** A0A200QYW4_9MAGN)
Solyc05g010800.3.1	C3	-0.52	0.2	1.54	2.44	3.05	1.33	3-methyladenine DNA glycosylase (AHRD V3.3 *** A0A1Y0KLG3_9PSED)
Solyc03g031830.1.1	C3	-1.44	0.09	0.16	0.07	0.54	0.48	RING/U-box superfamily protein (AHRD V3.3 *** Q8GXD8_ARATH)
Solyc06g035490.3.1	C3	-2.17	0.27	0.57	0.7	1.25	1.33	bHLH transcription factor 042
Solyc09g082860.3.1	C3	-2.17	0.34	0.55	0.61	0.76	0.96	ATP sulfurylase (AHRD V3.3 *** Q8SAG1_SOYBN)
Solyc02g087800.3.1	C3	-0.86	0.08	0.08	0.23	1	0.3	Aldose 1-epimerase (AHRD V3.3 *** A0A1U8FRP0_CAPAN)
Solyc07g048060.3.1	C3	-1.74	0.47	0.67	0.23	1.49	-0.18	Cytochrome b561 and DOMON domain-containing protein (AHRD V3.3 *-* A0A2G3BZZ3_CAPCH)
Solyc06g053840.3.1	C3	-1.21	0.17	0.33	1.28	0.73	0.66	auxin-regulated IAA4
Solyc04g015010.4.1	C3	-2.85	0.88	1.07	2.32	1.26	1.88	Microtubule-associated protein 70-2 (AHRD V3.3 *** A0A2G2XYG4_CAPAN)
Solyc06g071290.3.1	C3	-1.07	-0.01	0.47	0.84	0.44	0.73	Aldehyde dehydrogenase (AHRD V3.3 *** A0A0K9R405_SPIOL)
Solyc02g081550.3.1	C3	-1.25	0.71	0.34	0.68	0.73	0.88	LeftsH6FtsH protease
Solyc01g067360.3.1	C3	-1.02	0.51	0.5	0.44	0.41	0.29	E3 ubiquitin-protein ligase MIEL1-like (AHRD V3.3 *** A0A1S4C6Z0_TOBAC)
Solyc03g006700.3.1	C3	-1.82	1.52	1.44	1.01	1.36	0.74	Peroxidase (AHRD V3.3 *** K4BE93_SOLLC)
Solyc02g065090.4.1	C3	-0.97	0.58	0.55	0.85	1.71	0.73	Patatin (AHRD V3.3 *** A0A2G2XCC6_CAPBA)
Solyc08g005950.2.1	C3	-1	0.49	0.67	0.96	1.66	0.67	guanine nucleotide-binding protein subunit gamma 2-like (AHRD V3.3 *** A0A2I4GP70_9ROSI)
Solyc01g106500.4.1	C3	-0.71	0.28	0.51	0.71	1.09	0.33	Receptor-like protein kinase (AHRD V3.3 *** A0A2R6Q659_ACTCH)
Solyc03g044200.3.1	C3	-1.07	0.27	0.79	1.1	1.51	0.73	Alcohol dehydrogenase-like protein (AHRD V3.3 *** A0A291L9M0_MENPI)
Solyc09g092430.3.1	C3	-1	0.32	1.22	0.8	1.4	1.17	Selenium-binding protein (AHRD V3.3 *** A0A200Q5C9_9MAGN)
Solyc07g055560.4.1	C3	-2.59	0.56	1.53	2.05	2.21	1.99	Cytochrome (AHRD V3.3 *** A0A2G3C1F9_CAPCH)
Solyc08g075570.4.1	C3	-2.26	0.79	2.32	1.91	1.93	1.71	Urea-proton symporter DUR3 (AHRD V3.3 *** A0A2G3AG00_CAPAN)
Solyc01g107050.3.1	C3	-1	0.62	1.03	1.06	0.8	1.12	HXXXD-type acyl-transferase family protein (AHRD V3.3 *** A0A2K3MRI0_TRIPR)
Solyc09g005400.3.1	C3	-2.46	1.41	2.32	2.53	2.65	2.91	MLP-like protein 43 (AHRD V3.3 *** A0A2U1KXS7_ARTAN)
Solyc06g050630.3.1	C3	-1.42	-0.54	0.66	0.51	0.55	0.68	Arogenate dehydrogenase 1, chloroplastic (AHRD V3.3 *** A0A2G3C5J6_CAPCH)
Solyc06g035920.3.1	C3	-1.06	-0.29	0.11	0.43	0.26	0.28	Remorin (AHRD V3.3 *** A0A1U8F3B7_CAPAN)
Solyc08g006410.4.1	C3	-3.1	-1.47	0.45	0.73	0.48	1.2	Glycosyltransferase (AHRD V3.3 *** B9VJL9_9SOLA)
Solyc02g065190.3.1	C3	-3.41	0.9	-0.1	-0.69	1.69	-0.07	Cytochrome P450 (AHRD V3.3 *** A0A1U9X5Y9_THAGA)
Solyc02g089080.2.1	C3	-1.39	0.01	0.73	-0.07	0.3	-0.25	Protein RALF-like 27 (AHRD V3.3 --* A0A2G3D352_CAPCH)
Solyc11g042560.1.1	C3	-2.35	-0.42	0.77	-0.05	0.07	-0.06	Ethylene-responsive transcription factor (AHRD V3.3 *** A0A1U8GKH8_CAPAN)
Solyc01g086640.2.1	C3	-1.63	0.71	0.73	0.34	-0.47	0.3	O-fucosyltransferase (AHRD V3.3 *** A0A2P5FQR3_TREOI)
Solyc09g011600.3.1	C3	-1.52	0.71	0.62	0.1	-0.53	0.4	glutathione S-transferase
Solyc04g015590.4.1	C3	-1.39	0.7	0.42	0.13	0.28	-0.15	Bifunctional polymyxin resistance protein, ArnA (AHRD V3.3 *** A0A2U1QHU7_ARTAN)
Solyc06g008580.3.1	C3	-1.46	1.22	0.51	0.68	0.26	0.17	auxin-regulated IAA22
Solyc03g113850.1.1	C3	-2	-0.7	1.36	0.79	0.45	0.09	Transducin/WD40 repeat-like superfamily protein (AHRD V3.3 *** A0A2U1QGB4_ARTAN)
Solyc02g088240.4.1	C3	-1.27	0.02	0.66	0.84	0.53	0.22	Phosphate transporter PHO1-like protein 5 (AHRD V3.3 *** A0A2G3D9P2_CAPCH)
Solyc05g053600.3.1	C3	-1.09	-0.07	0.82	0.77	0.86	0.14	Pleiotropic drug resistance protein (AHRD V3.3 *** C8CA13_CUCSA)
Solyc09g007520.3.1	C3	-2.2	-0.33	1.34	1.39	1.2	0.13	Peroxidase (AHRD V3.3 *** K4CQE1_SOLLC)
Solyc04g014800.3.1	C3	-1.02	0.29	0.19	0.76	0.39	-0.18	myo-inositol monophosphatase 1
Solyc07g006700.1.1	C3	-1.02	0.35	0.76	0.54	0.41	-0.5	Pathogenesis-related protein PR-1 (AHRD V3.3 *** A0A1U8H8G8_CAPAN)
Solyc06g035970.3.1	C3	-1.06	0.01	0.37	0.28	0.11	0.2	Tubulin beta chain (AHRD V3.3 *** A0A2G3C5Z8_CAPCH)
Solyc06g074750.1.1	C3	-1.77	0.2	0.31	0.76	0.11	0.15	Histone H2B (AHRD V3.3 *-* A0A200R5C1_9MAGN)
Solyc04g054256.1.1	C3	-3.89	0.87	0.86	1.63	1.16	0.33	Cytochrome p450 (AHRD V3.3 *** A0A2K3NDQ9_TRIPR)
Solyc04g054258.1.1	C3	-3.15	0.37	0.35	1.05	0.73	-0.15	Cytochrome p450 (AHRD V3.3 *** A0A2K3NDQ9_TRIPR)
Solyc02g084900.2.1	C3	-1.28	0.09	0.9	0.55	0.09	0.2	P-loop containing nucleoside triphosphate hydrolases superfamily protein (AHRD V3.3 *** A0A2U1NGS8_ARTAN)
Solyc07g007930.3.1	C3	-1.06	0.25	0.72	0.43	0.1	0.02	Raffinose synthase family protein (AHRD V3.3 *** F4K470_ARATH)
Solyc06g009140.3.1	C3	-1.61	0.43	0.94	1.05	-0.37	-0.13	Late embryogenesis abundant protein Lea5 (AHRD V3.3 *** A0A1J3JXG8_NOCCA)
Solyc06g009670.3.1	C3	-1.86	0.6	0.97	0.6	0.06	-0.16	Tetratricopeptide repeat (TPR)-like superfamily protein (AHRD V3.3 *** A0A2U1LZR6_ARTAN)
Solyc02g078320.3.1	C3	-0.57	0.3	0.52	1.08	0.55	0.11	E3 ubiquitin-protein ligase RMA1H1-like (AHRD V3.3 *** A0A2I4ELD1_9ROSI)
Solyc02g093740.3.1	C3	-1.18	0.68	0.89	1.68	0.79	0.13	R2R3MYB transcription factor 99
Solyc04g072780.4.1	C3	-0.59	0.46	0.63	1.03	0.48	0.1	FCS-Like Zinc finger 5 (AHRD V3.3 *** FLZ5_ARATH)
Solyc02g032800.1.1	C3	-0.57	0.57	0.65	1.45	0.71	-0.03	Senescence regulator S40 (AHRD V3.3 *** A0A200QJC6_9MAGN)
Solyc07g064320.3.1	C3	-0.42	0.63	0.45	1.05	0.69	0.01	hexon (AHRD V3.3 *** AT5G54850.1)
Solyc01g009300.3.1	C3	-1	0.14	0.51	1.36	1.04	0.57	Serine/threonine-protein kinase Nek2 (AHRD V3.3 *** A0A2G2XPS8_CAPBA)
Solyc05g013530.4.1	C3	-1.43	0.53	0.96	1.91	1.36	0.42	Octicosapeptide/phox/Bem1p domain kinase superfamily protein (AHRD V3.3 *-* A0A2K3NXA6_TRIPR)
Solyc04g064540.4.1	C3	-1.78	1.41	1.5	2.28	1.81	1.51	R2R3MYB transcription factor 115
Solyc06g010030.4.1	C3	-0.95	0.76	0.81	1.18	1.11	0.81	MLO-like protein (AHRD V3.3 *** K4C430_SOLLC)
Solyc05g052340.4.1	C3	-1.09	0.81	1.34	1.93	1.22	0.79	Laccase (AHRD V3.3 *** K4C1R5_SOLLC)
Solyc07g041900.3.1	C3	-0.72	0.55	1.01	1.35	1	0.47	cysteine proteinase
Solyc05g015480.3.1	C3	-1.12	0.63	0.98	1.6	0.95	0.5	molybdenum cofactor sulfurase-like (AHRD V3.3 *** A0A2I4FYP1_9ROSI)
Solyc07g065980.3.1	C3	-0.98	0.54	1.09	1.23	0.87	0.44	alkaline alpha-galactosidase seed imbibition protein
Solyc01g068000.4.1	C3	-0.46	0.44	1.08	0.88	0.44	0.5	Protein phosphatase-2C (AHRD V3.3 *** O82469_MESCR)
Solyc03g111310.3.1	C3	-0.34	0.66	1.51	1.15	0.36	0.54	Snf1-related protein kinase regulatory subunit gamma-1 (AHRD V3.3 *** A0A1J6IJ95_NICAT)
Solyc01g098950.3.1	C3	-0.23	0.15	0.93	1.06	0.18	0.76	Glyceraldehyde-3-phosphate dehydrogenase (AHRD V3.3 *** A0A2G3C9S8_CAPCH)
Solyc02g080790.4.1	C3	-0.97	0.32	2.46	2.1	0.38	1.25	Deoxyhypusine synthase
Solyc04g079070.4.1	C3	-1.23	0.36	1.66	1.64	0.6	1.27	Serine carboxypeptidase (AHRD V3.3 *** A0A2K3MSK4_TRIPR)
Solyc01g106690.3.1	C3	-0.93	0.49	1.52	1.78	0.61	0.45	DUF1005 domain-containing protein (AHRD V3.3 *** A0A1Q3BZI1_CEPFO)
Solyc04g005670.3.1	C3	-0.56	0.28	1.03	0.76	0.29	0.3	F-box/kelch-repeat protein (AHRD V3.3 *** A0A2G3CYH7_CAPCH)
Solyc01g111110.3.1	C3	-0.66	0.71	0.85	1.09	0.56	0.72	transmembrane protein (AHRD V3.3 *** AT2G21180.1)
Solyc07g056430.3.1	C3	-1.05	0.88	1.41	1.03	0.72	1.08	Glutathione S-transferase (AHRD V3.3 *** Q9FQE8_SOYBN)
Solyc01g111230.3.1	C3	-1.77	1.64	2.4	2.31	0.78	0.77	Dirigent protein (AHRD V3.3 *** K4B3Y5_SOLLC)
Solyc03g097170.3.1	C3	-1.11	1.66	1.95	1.61	0.75	0.87	NAD(P)-binding Rossmann-fold superfamily protein (AHRD V3.3 *** A0A2U1LGD5_ARTAN)
Solyc04g077260.3.1	C3	-0.77	1.37	1.6	1.66	0.82	0.95	blind-like3
Solyc02g090680.3.1	C3	-0.75	0.49	1.03	1.68	0.88	0.81	Cyclin-dependent kinase inhibitor (AHRD V3.3 *** A0A2G3D8Q2_CAPCH)
Solyc04g078640.3.1	C3	-0.75	0.53	0.86	1.51	0.81	0.62	Ethylene-responsive transcription factor RAP2-1 (AHRD V3.3 *** A0A1U8GBU2_CAPAN)
Solyc04g054320.4.1	C3	-0.45	0.3	0.83	1.11	0.51	0.52	leucine-zipper transcription factor
Solyc03g034000.3.1	C3	-0.51	0.35	1.17	1.79	0.98	0.73	bHLH transcription factor 020
Solyc09g010140.3.1	C3	-0.55	0.32	1.09	1.41	0.9	0.62	Senescence regulator (AHRD V3.3 *** A0A2U1NM20_ARTAN)
Solyc11g069900.3.1	C3	-1.16	0.23	1.08	2.52	1.66	1.62	Unknown protein
Solyc02g082960.3.1	C3	-1.38	0.6	1.34	3.08	2.23	1.11	Chitinase (AHRD V3.3 *** Q9FS45_VITVI)
Solyc08g078760.1.1	C3	-1.11	0.24	1.07	1.86	1.51	0.88	transmembrane protein (AHRD V3.3 *** AT4G17250.1)
Solyc02g079750.4.1	C3	-0.77	0.02	1.11	1.56	1.16	1.54	Quinone reductase (AHRD V3.3 *** F8WQS4_NICBE)
Solyc09g005425.1.1	C3	-0.88	-0.03	1.54	1.92	1.75	1.84	Kirola (AHRD V3.3 *** A0A2U1MSQ9_ARTAN)
Solyc02g079540.2.1	C3	-0.61	0.44	1.39	1.4	1.37	1.33	G-type lectin S-receptor-like serine/threonine-protein kinase (AHRD V3.3 *** A0A2G2VAF2_CAPBA)
Solyc09g005410.3.1	C3	-2.17	1	2.82	3.33	2.35	2.8	Kirola (AHRD V3.3 *** A0A1U8F0U0_CAPAN)
Solyc06g048570.3.1	C3	-0.9	0.15	1.42	1.35	1.1	0.86	Methyl esterase 17 (AHRD V3.3 *** A0A2U1M7F1_ARTAN)
Solyc01g109895.1.1	C3	-0.96	0.03	1.51	2.01	1.28	0.9	aspartate carbamoyltransferase (AHRD V3.3 *-* AT2G16385.1)
Solyc08g081535.1.1	C3	-1.04	0.21	1.46	1.97	1.32	0.95	1-aminocyclopropane-1-carboxylate synthase (AHRD V3.3 *** B2NIX1_CAPCH)
Solyc09g061250.4.1	C3	-0.73	0.01	0.72	1.01	1.01	0.76	BTB/POZ domain-containing protein (AHRD V3.3 *** A0A2G2Z754_CAPAN)
Solyc03g114600.4.1	C3	-0.87	-0.04	1.16	1.69	1.56	0.82	Alternaria stem canker resistance
Solyc04g078980.4.1	C3	-1.24	-0.08	2.3	2.47	2.31	1.63	Hexosyltransferase (AHRD V3.3 *** K4BUY2_SOLLC)
Solyc03g114800.1.1	C3	-0.91	0.68	1.52	2.14	2.24	0.7	Sulfotransferase (AHRD V3.3 *** A0A2G3CYQ4_CAPCH)
Solyc05g014120.1.1	C3	-1.11	0.49	1.42	1.66	1.91	0.7	S-adenosyl-L-methionine-dependent methyltransferases superfamily protein (AHRD V3.3 *** A0A2U1MVU3_ARTAN)
Solyc04g081020.3.1	C3	-1.2	0.58	1.33	1.25	1.33	0.54	B-box zinc finger protein 24 (AHRD V3.3 *** A0A2G3CQV9_CAPCH)
Solyc06g068520.3.1	C3	-3.2	1.87	4.54	4.16	4.55	2.6	Hydroxyproline-rich systemin (AHRD V3.3 *** HSY1_SOLLC)
Solyc03g070390.3.1	C3	-0.59	0.66	0.84	0.82	1.16	0.61	Alpha-1,4-glucan-protein synthase [udp-forming] 1 (AHRD V3.3 *** A0A1J6KRR6_NICAT)
Solyc09g018010.3.1	C3	-0.75	0.49	1.18	0.98	1.54	0.92	Non-specific lipid-transfer protein (AHRD V3.3 *** M0ZNZ5_SOLTU)
Solyc03g097840.3.1	C3	-0.41	0.4	1.17	0.81	0.87	0.7	Phosphate carrier protein, mitochondrial (AHRD V3.3 *** A0A2G3A0N1_CAPAN)
Solyc10g005300.3.1	C3	-1.18	1.6	2.57	2.26	2.54	2.18	Serine/threonine-protein kinase PBS1 (AHRD V3.3 *** A0A2G2VSF8_CAPBA)
Solyc02g070180.3.1	C3	-0.57	0.18	1.48	1.07	1.54	0.91	FAD-binding Berberine family protein (AHRD V3.3 *** A0A1P8BFF2_ARATH)
Solyc09g075720.4.1	C3	-0.65	0.31	1.28	1.1	1.45	0.66	Protein kinase superfamily protein (AHRD V3.3 *** Q0WSF6_ARATH)
Solyc02g070020.1.1	C3	-0.7	0.4	1.44	1.08	1.26	0.53	UDP-Glycosyltransferase superfamily protein (AHRD V3.3 *** A0A2U1N3R1_ARTAN)
Solyc02g020940.3.1	C3	-0.25	0.38	1.03	0.79	0.99	0.28	Glyceraldehyde-3-phosphate dehydrogenase (AHRD V3.3 *** A0A2G3D2C2_CAPCH)
Solyc03g043860.2.1	C3	-0.49	0.67	1.76	1.58	1.96	0.69	nudix hydrolase 1 (AHRD V3.3 *** A0A2I4ED83_9ROSI)
Solyc05g015950.3.1	C3	-0.11	0.4	0.89	1.07	0.64	0.54	Glucose-6-phosphate 1-dehydrogenase (AHRD V3.3 *** Q8H9C8_SOLTU)
Solyc06g073170.1.1	C3	-0.12	0.45	0.85	1.02	0.6	0.48	transmembrane protein (AHRD V3.3 *** AT2G43540.1)
Solyc12g096490.1.1	C3	-0.11	0.72	1.64	2	1.38	0.9	Protein GLUTAMINE DUMPER 3 (AHRD V3.3 *** A0A2G2VJB6_CAPBA)
Solyc12g099190.1.1	C3	-0.26	1.38	2.68	3.46	2.05	1.37	Pectinesterase inhibitor (AHRD V3.3 *** A0A2U1NF42_ARTAN)
Solyc04g071340.5.1	C3	-0.08	1.12	1.73	2.11	1.56	1.08	Fructose-1,6-bisphosphatase (AHRD V3.3 *** A6N9A0_FLALI)
Solyc09g065920.3.1	C3	0.02	0.69	1.12	1.29	1.08	0.75	Magnesium transporter MRS2-I (AHRD V3.3 *** A0A2G2VP57_CAPBA)
Solyc01g008100.3.1	C3	-0.15	0.48	1.14	1.15	0.88	0.63	Transferring glycosyl group transferase (AHRD V3.3 *** Q8L9Q7_ARATH)
Solyc04g007460.4.1	C3	-0.17	0.51	1.2	1.24	0.91	0.66	Phox/Bem1p (AHRD V3.3 *** A0A200QUY9_9MAGN)
Solyc05g008090.3.1	C3	-0.14	0.5	0.96	1.14	0.96	0.46	TPX2 (Targeting protein for Xklp2) protein family (AHRD V3.3 *-* A0A2U1NUC4_ARTAN)
Solyc08g080380.4.1	C3	-0.21	0.53	1.31	1.46	1.26	0.71	Cytochrome P450 (AHRD V3.3 *** A0A2U1Q499_ARTAN)
Solyc10g076190.2.1	C3	-0.59	0.71	1.43	1.91	1.35	0.91	Peroxidase (AHRD V3.3 *** K4D1W1_SOLLC)
Solyc03g113350.3.1	C3	-0.4	0.7	1.43	1.75	1.34	0.99	Zinc finger protein (AHRD V3.3 *** A0A200QF78_9MAGN)
Solyc06g062390.3.1	C3	-0.42	1	2.34	3.08	2.3	1.51	Acid phosphatase 1 (AHRD V3.3 *** A0A314KN17_NICAT)
Solyc01g091690.3.1	C3	-0.12	0.58	0.91	1.38	0.73	0.43	S-adenosyl-L-methionine-dependent methyltransferases superfamily protein (AHRD V3.3 *** A0A2U1NM08_ARTAN)
Solyc07g009130.4.1	C3	-0.14	0.49	1.15	1.9	0.91	0.67	Cadmium/zinc-transporting ATPase HMA2 (AHRD V3.3 *** A0A2G2WC04_CAPBA)
Solyc07g006600.1.1	C3	-0.21	0.96	1.8	2.85	1.57	1.49	Protein GLUTAMINE DUMPER 3 (AHRD V3.3 *-* A0A2G2WAS7_CAPBA)
Solyc01g068460.4.1	C3	-0.08	0.75	1.4	2.21	1.56	1.16	Plant calmodulin-binding-like protein (AHRD V3.3 *** G7IW85_MEDTR)
Solyc04g079520.3.1	C3	-0.12	1.22	2.77	4.62	3.14	2.05	Major facilitator superfamily protein (AHRD V3.3 *** A0A1P8AT47_ARATH)
Solyc01g007220.4.1	C3	-0.37	0.25	1.04	1.08	0.62	0.45	Late embryogenesis abundant (LEA) hydroxyproline-rich glycoprotein family (AHRD V3.3 *** Q9SVC8_ARATH)
Solyc12g007240.3.1	C3	-0.88	0.55	1.77	1.75	1.37	0.86	hypothetical protein (AHRD V3.3 --* AT2G20080.2)
Solyc12g098910.2.1	C3	-0.39	0.34	1.14	1.21	0.93	0.67	Non-specific serine/threonine protein kinase (AHRD V3.3 *** A0A2G2VIL4_CAPBA)
Solyc02g094180.3.1	C3	-0.52	0.64	1.81	1.6	0.96	1.13	Peroxidase (AHRD V3.3 *** K4BDL3_SOLLC)
Solyc09g057710.4.1	C3	-0.32	0.21	0.89	1.03	0.57	0.63	bHLH transcription factor 057
Solyc02g089650.3.1	C3	-1.25	1.46	2.9	3.47	2.11	1.03	hypothetical protein (DUF1262) (AHRD V3.3 *** AT1G13520.1)
Solyc11g065820.3.1	C3	-0.71	0.8	1.72	2.27	1.18	0.65	Protein DETOXIFICATION (AHRD V3.3 *** S6BP63_TOBAC)
Solyc07g061800.4.1	C3	-1.51	1.72	2.89	2.94	2.15	1.27	Heme-binding-like protein (AHRD V3.3 *** A0A2I0X1C8_9ASPA)
Solyc02g071950.1.1	C3	-1.24	1.65	2.92	3.18	1.67	1.84	Unknown protein
Solyc04g081460.2.1	C3	-0.67	1.04	1.45	1.57	0.96	0.82	F-box protein (AHRD V3.3 *-* XP_012084459.1)
Solyc02g083760.4.1	C3	-0.66	0.16	0.99	2.05	0.87	0.45	Thaumatin-like protein 1 (AHRD V3.3 *** A0A2G3D7H3_CAPCH)
Solyc02g080410.3.1	C3	-0.48	-0.03	0.98	1.31	0.67	0.28	18.8 kDa class V heat shock protein (AHRD V3.3 *** A0A2G2VBF1_CAPBA)
Solyc06g071370.1.1	C3	-1.07	0.42	1.6	2.36	1.19	0.36	NHL domain protein (AHRD V3.3 *** AT5G14895.1)
Solyc07g065330.3.1	C3	-0.49	-0.21	0.78	1.47	0.48	-0.12	Germin-like protein 11-1 (AHRD V3.3 *** A0A2G2WFI2_CAPBA)
Solyc11g013300.2.1	C3	-0.21	0.05	0.77	1.41	0.35	0.14	Thaumatin-like protein (AHRD V3.3 *** A0A1J3EIZ2_NOCCA)
Solyc10g055410.2.1	C3	-0.89	0.18	0.23	1.48	0.39	0.39	R2R3MYB transcription factor 32
Solyc06g059990.4.1	C3	-0.8	0.57	0.95	3.65	1.52	0.87	Alkyl transferase (AHRD V3.3 *** K7W9N9_SOLLC)
Solyc07g066190.3.1	C3	-0.32	0.22	0.18	1.01	0.42	0.17	PRA1 family protein (AHRD V3.3 *** A0A2G2Z637_CAPAN)
Solyc01g006585.1.1	C3	-1.29	-0.55	1.01	2.11	1.22	0.2	2-oxoglutarate (2OG) and Fe(II)-dependent oxygenase superfamily protein (AHRD V3.3 *** A0A2U1LXD5_ARTAN)
Solyc11g013150.1.1	C3	-0.82	-0.44	0.42	1.03	0.69	-0.15	Nodulation-signaling pathway 2 protein (AHRD V3.3 *** A0A2G3CLP6_CAPCH)
Solyc03g120470.4.1	C3	-0.88	-0.15	0.62	0.94	1.11	-0.28	tonoplast intrinsic protein 2.2
Solyc10g074540.1.1	C3	-1.02	-0.18	0.5	1.25	0.99	-0.28	Protein EXORDIUM-like 3 (AHRD V3.3 *** A0A1U8DVK9_CAPAN)
Solyc06g073560.4.1	C3	-2.9	-0.44	1.71	2.77	3.17	0.74	Isovaleryl-CoA dehydrogenase (AHRD V3.3 *** B4FQ64_MAIZE)
Solyc02g090940.3.1	C3	-1.19	-0.34	0.42	1.37	1.28	0.07	Alpha/beta-Hydrolases superfamily protein (AHRD V3.3 *** F4K4J2_ARATH)
Solyc08g061490.3.1	C3	-0.89	-0.07	0.39	1.09	0.85	0.03	MTD1 (AHRD V3.3 *** A0A2K3PL64_TRIPR)
Solyc02g089640.3.1	C3	-1.07	0.09	0.93	1.07	0.37	-0.41	Cellulose-synthase-like C4 (AHRD V3.3 *** A0A2U1LSH2_ARTAN)
Solyc05g006510.2.1	C3	-1.26	0.24	1.01	1.13	0.42	-0.6	Hexosyltransferase (AHRD V3.3 *** A0A1U8EZ74_CAPAN)
Solyc01g099980.4.1	C3	-1	-0.25	0.74	1.03	0.56	-0.35	Enolase (DUF1399) (AHRD V3.3 *-* F4I3L9_ARATH)
Solyc03g121620.1.1	C3	-0.8	-0.13	0.83	1.28	0.63	-0.56	Late embryogenesis abundant (LEA) hydroxyproline-rich glycoprotein family (AHRD V3.3 *** A0A2U1MMJ0_ARTAN)
Solyc01g095610.4.1	C3	-0.62	0.1	1.15	1.37	0.67	-0.37	Protein trichome birefringence-like 25 (AHRD V3.3 *** A0A2G2W6P1_CAPBA)
Solyc01g102310.3.1	C3	-0.66	0.14	0.99	1.09	0.72	-0.41	60S ribosomal protein L34 (AHRD V3.3 *-* A0A2G2VNY7_CAPBA)
Solyc02g079780.1.1	C3	-0.66	0.1	0.88	1.11	0.71	-0.29	hypothetical protein (AHRD V3.3 *** AT1G11440.1)
Solyc02g083670.4.1	C3	-0.59	-0.07	0.65	1.04	0.47	-0.19	Histidine kinase 1 (AHRD V3.3 *** A0A2G3AA52_CAPAN)
Solyc05g054860.1.1	C3	-0.75	-0.05	0.82	1.06	0.55	-0.07	Receptor-like protein kinase HERK 1 (AHRD V3.3 *** A0A1U8GR51_CAPAN)
Solyc01g080460.3.1	C3	-0.74	0.25	0.81	1.37	0.8	-0.48	Pyruvate, phosphate dikinase (AHRD V3.3 *** A0A0M8KRU1_NICAT)
Solyc08g082190.3.1	C3	-0.9	0.31	1.18	2.52	1.19	-0.68	Unknown protein
Solyc11g069430.2.1	C3	-0.7	0.13	0.96	1.6	0.85	-0.37	plasma membrane intrinsic protein 2.6
Solyc09g007150.3.1	C3	-0.9	0.3	0.65	1.3	0.65	-0.63	Glutathione S-transferase (AHRD V3.3 *** A0A200QHH9_9MAGN)
Solyc04g071520.3.1	C3	-1.46	0.29	0.85	1.77	0.99	-0.5	Transcription elongation factor (TFIIS) family protein (AHRD V3.3 *** A0A1P8BE77_ARATH)
Solyc08g079200.1.1	C3	-2.12	0.6	1.39	2.94	2.05	-0.68	Bifunctional inhibitor/lipid-transfer protein/seed storage 2S albumin superfamily protein (AHRD V3.3 *** A0A2U1PU47_ARTAN)
Solyc03g080120.1.1	C3	-0.21	0.43	1.04	0.96	-0.33	0.21	Unknown protein
Solyc09g075890.3.1	C3	-0.88	0.91	1.43	1.67	-0.42	0.09	Haloacid dehalogenase-like hydrolase (HAD) superfamily protein (AHRD V3.3 *** A0A2U1N6A2_ARTAN),Pfam:PF13419
Solyc09g011190.1.1	C3	-0.95	0.71	1.44	2.01	-0.15	1.07	Legume-specific protein (AHRD V3.3 *-* S5VL86_9FABA)
Solyc01g106310.3.1	C3	-0.51	0.69	1.31	1.51	0.14	0.29	Unknown protein
Solyc11g066510.3.1	C3	-0.54	0.28	0.89	1.26	-0.03	0.18	RING/U-box superfamily protein (AHRD V3.3 *-* A0A2U1KVX7_ARTAN)
Solyc08g082130.3.1	C3	-1.34	0.69	0.61	1.65	-0.27	0.22	Unknown protein
Solyc02g084570.4.1	C3	-0.69	0.29	0.81	1.16	-0.07	-0.24	Cytochrome P450 (AHRD V3.3 *** A0A2U1M5X8_ARTAN)
Solyc02g082450.3.1	C3	-1.12	0.22	1.08	1.24	-0.05	0.07	Auxin efflux carrier (AHRD V3.3 *** A0A200PYL2_9MAGN)
Solyc03g116490.1.1	C3	-0.6	0.03	0.72	1.02	0.17	0.16	hypothetical protein (AHRD V3.3 *** AT1G15400.3)
Solyc02g076830.1.1	C3	-0.96	1.07	1.31	0.55	-0.27	0.56	Cell attachment protein in somatic embryogenesis (AHRD V3.3 *** Q6I6Y6_DAUCA)
Solyc06g082240.2.1	C3	-3.54	2.38	3.02	1.69	0.7	0.74	Laccase (AHRD V3.3 *** K4CA83_SOLLC)
Solyc09g082270.4.1	C3	-2.1	1.99	1.9	1.48	0.3	1.33	Lipid transfer protein (AHRD V3.3 *** G7K520_MEDTR)
Solyc03g113690.1.1	C3	-2.29	2.55	2.83	2.15	0.2	1.12	ABC transporter G family member 23 (AHRD V3.3 *** A0A2G2WRI2_CAPBA)
Solyc10g008960.1.1	C3	-1.04	1.03	1.47	0.72	0.26	0.59	Protein kinase domain (AHRD V3.3 *** A0A200QKV2_9MAGN)
Solyc08g065610.3.1	C3	-0.69	1.07	0.69	1	0.18	-0.03	Vacuolar-processing enzyme (AHRD V3.3 *** A0A2G2VI36_CAPBA)
Solyc11g067180.2.1	C3	-1.15	1.63	1.73	1.26	-0.08	0.13	Fatty acyl-CoA reductase (AHRD V3.3 *** A0A2G2XZ88_CAPAN)
Solyc05g006920.4.1	C3	-0.6	1.09	0.75	0.73	-0.2	-0.33	Protein NRT1/ PTR FAMILY 2.13 (AHRD V3.3 *** A0A1U8EVJ4_CAPAN)
Solyc09g092260.4.1	C3	-0.67	0.74	1.03	0.93	-0.13	-0.37	Chaperone protein DnaJ (AHRD V3.3 *** A0A2G3AV72_CAPCH)
Solyc05g051220.3.1	C3	-1.04	1.12	1.54	1.24	1.37	0.12	Potassium channel GORK (AHRD V3.3 *** A0A1U8GYE0_CAPAN)
Solyc05g051240.1.1	C3	-0.75	0.36	1.14	0.82	0.87	-0.1	aspartic proteinase PCS1 (AHRD V3.3 *** A0A1U8GYE6_CAPAN)
Solyc06g008620.1.1	C3	-0.59	0.48	1.13	0.54	0.7	-0.1	TolB protein-related protein (AHRD V3.3 *** A0A2U1LVX5_ARTAN)
Solyc06g007430.3.1	C3	-0.61	0.33	1.07	0.94	0.37	0.04	Non-specific serine/threonine protein kinase (AHRD V3.3 *** A0A2G2WHP7_CAPBA)
Solyc03g118820.4.1	C3	-0.7	0.55	1.09	0.82	0.49	-0.07	Ras-related protein RABA6a (AHRD V3.3 *** A0A1U8FCD3_CAPAN)
Solyc08g006590.2.1	C3	-0.92	0.67	1.69	1.45	1.03	0	protein ENHANCED DISEASE RESISTANCE 2-like (AHRD V3.3 *** A0A2I4G6J8_9ROSI)
Solyc04g078420.1.1	C3	-0.98	0.65	1.17	1.36	0.42	-0.15	R2R3MYB transcription factor 70
Solyc06g007620.3.1	C3	-1.08	0.74	1.55	1.49	0.62	-0.15	DUF538 domain-containing protein (AHRD V3.3 *** A0A1Q3BSI7_CEPFO)
Solyc01g087020.2.1	C3	-0.75	0.25	0.86	1.03	0.62	0.05	Unknown protein
Solyc02g079390.4.1	C3	-1.15	0.42	0.99	1.37	0.5	0.08	Protein PLANT CADMIUM RESISTANCE like (AHRD V3.3 *** A0A2R6QA13_ACTCH)
Solyc03g033410.4.1	C3	-3.27	0.82	2.92	3.29	1.68	-0.5	Ubiquitin-conjugating enzyme (AHRD V3.3 *** A0A200QCU7_9MAGN)
Solyc09g010940.4.1	C3	-1	0.69	1.26	1.29	0.5	-0.77	Haloacid dehalogenase-like hydrolase (HAD) superfamily protein (AHRD V3.3 *** A0A1P8BF18_ARATH)
Solyc10g078600.3.1	C3	-0.4	0.59	1	1.35	0.16	-0.79	Jacalin-related lectin 3 (AHRD V3.3 *** A0A2G2Y0W6_CAPAN)
Solyc06g068500.3.1	C3	-0.55	0.75	1.15	1.52	0.19	-0.44	Chaperone protein DnaJ (AHRD V3.3 *** A0A2G2WQF7_CAPBA)
Solyc12g088360.2.1	C3	-0.78	0.63	1.1	1.33	0.06	-0.52	RING-type E3 ubiquitin transferase (AHRD V3.3 *-* A0A2I4H694_9ROSI)
Solyc01g079530.4.1	C3	-0.11	0.25	1.09	1.86	0.84	-0.23	RING/FYVE/PHD zinc finger superfamily protein (AHRD V3.3 *** A0A2U1LZL6_ARTAN)
Solyc06g061280.3.1	C3	-0.1	0.37	0.85	1.21	0.55	-0.16	NAD(P)-binding Rossmann-fold superfamily protein (AHRD V3.3 *** A0A2U1LGD5_ARTAN)
Solyc12g098320.3.1	C3	-0.31	0.95	2.61	3.81	1.85	-0.37	cytochrome b5 (AHRD V3.3 *-* A0A2I4EQ08_9ROSI)
Solyc02g092810.4.1	C3	0.06	0.65	1.34	1.72	0.9	-0.41	RING/U-box superfamily protein (AHRD V3.3 *-* B3H489_ARATH)
Solyc06g069420.3.1	C3	-0.07	0.49	1.26	1.76	0.5	-0.3	Adenine nucleotide alpha hydrolases-like superfamily protein (AHRD V3.3 *** Q9M9P7_ARATH)
Solyc04g025040.1.1	C3	-0.38	0.55	1.37	2.49	0.78	-0.64	RNA-binding protein FUS (AHRD V3.3 *** XP_004237241.1)
Solyc04g080010.4.1	C3	-0.44	0.45	1.06	1.78	0.63	-0.72	Glycosyltransferase (AHRD V3.3 *** A0A2I4F4T3_9ROSI)
Solyc10g083340.3.1	C3	-0.46	0.32	1.14	2.07	0.71	-0.74	Myb family transcription factor APL (AHRD V3.3 *** A0A2G2YMX5_CAPAN)
Solyc04g014510.3.1	C3	-0.47	0.49	0.9	1.35	0.37	-0.51	glutamine synthase
Solyc03g005820.3.1	C3	-0.18	0.53	1.02	1.22	0.29	-0.52	Purine permease (AHRD V3.3 *** A0A2U1LZ77_ARTAN),Pfam:PF16913
Solyc08g078670.2.1	C3	-0.19	0.52	1.07	1.43	0.57	-0.57	Eukaryotic aspartyl protease family protein (AHRD V3.3 *** A0A061G3B8_THECC)
Solyc02g093750.3.1	C3	-0.37	0.47	0.84	1.29	0.23	-0.05	C3H4 type zinc finger protein (DUF23) (AHRD V3.3 *** Q9FM26_ARATH)
Solyc02g083620.3.1	C3	-0.28	0.37	1.01	0.94	0.22	-0.01	Ascorbate peroxidase (AHRD V3.3 *** Q39780_GOSHI)
Solyc01g067680.3.1	C3	-0.26	0.49	0.91	1.11	0.4	-0.04	Tubby-like F-box protein (AHRD V3.3 *** A0A2G3DFX8_CAPCH)
Solyc02g069290.3.1	C3	-0.57	0.78	1.52	1.62	0.63	-0.02	RING-type E3 ubiquitin transferase (AHRD V3.3 *-* A0A218W8P0_PUNGR)
Solyc01g104910.3.1	C3	-0.14	1.19	1.38	1.72	0.11	-0.49	protein kinase family protein (AHRD V3.3 *-* AT4G12020.3)
Solyc03g113620.3.1	C3	-0.33	0.91	1.3	1.67	0.1	-0.15	Transcription factor MYB1R1 (AHRD V3.3 *** A0A2G2WRC4_CAPBA)
Solyc07g055330.3.1	C3	0.03	0.45	1.24	1.26	0.38	-0.5	RING/U-box superfamily protein (AHRD V3.3 *-* F4J5Z1_ARATH)
Solyc03g098290.4.1	C3	0.08	0.43	0.83	1.01	0.26	-0.13	Sucrose synthase (AHRD V3.3 *** K4BJP4_SOLLC)
Solyc04g080420.4.1	C3	-0.09	0.52	0.97	1.1	0.19	-0.16	agglutinin-like isoform X1 (AHRD V3.3 *** A0A1U8GRQ9_CAPAN)
Solyc02g083280.4.1	C3	-0.03	0.86	1.45	1.52	-0.22	-0.71	Rhodanese-like domain (AHRD V3.3 *** A0A200R010_9MAGN)
Solyc08g081450.4.1	C3	0.14	0.78	1.54	1.01	-0.25	-0.52	Nuclear transport factor 2 (NTF2) family protein (AHRD V3.3 *-* F4JYE8_ARATH)
Solyc10g086310.1.1	C3	0.09	0.5	1.05	0.91	-0.07	-0.22	RAB GTPase (AHRD V3.3 *** A0A2U1PC99_ARTAN)
Solyc03g117800.4.1	C3	-0.5	1.35	2.21	1.39	0.34	-0.23	Protein ECERIFERUM 3 (AHRD V3.3 *** A0A2G2WQK1_CAPBA)
Solyc05g052610.3.1	C3	-0.21	0.91	1.35	0.84	0.23	-0.29	Transcription factor DIVARICATA (AHRD V3.3 *** A0A1U8GX57_CAPAN)
Solyc05g006700.4.1	C3	-0.06	1.05	1.6	0.81	0.13	-0.43	Wall-associated receptor kinase-like protein (AHRD V3.3 *** A0A2K3NTT9_TRIPR)
Solyc08g080570.4.1	C3	-0.17	1.09	2.28	1.5	0.24	-0.79	UDP-glucose 4-epimerase-like protein (AHRD V3.3 *** A0A2K3NI12_TRIPR)
Solyc09g083030.1.1	C3	-0.1	0.75	1.35	1	0.08	-0.47	inactive protein RESTRICTED TEV MOVEMENT 1-like (AHRD V3.3 *** A0A1S3ZEZ8_TOBAC)
Solyc03g119630.4.1	C3	0.01	0.65	1.74	1.03	0.88	-0.17	Unknown protein
Solyc07g007160.3.1	C3	0.05	0.58	1.3	0.8	0.67	-0.04	RING/U-box superfamily protein (AHRD V3.3 *-* A0A1P8AQV3_ARATH)
Solyc06g064750.1.1	C3	-0.04	1.01	1.53	1.38	0.7	-0.09	Reistance protein F (AHRD V3.3 *** I7AL54_SOLLC)
Solyc04g058100.3.1	C3	0.27	1.49	2.34	2.03	1.3	-0.17	Metallothionein-like protein (AHRD V3.3 *** A8DUB1_SOLLC)
Solyc12g056190.2.1	C3	0.17	0.77	1.2	1	0.75	-0.09	Nuclear transport factor 2 (NTF2) family protein (AHRD V3.3 *** F4JYE8_ARATH)
Solyc02g071020.3.1	C3	0.08	1.15	1.58	1.26	0.81	-0.16	Unknown protein
Solyc02g071030.2.1	C3	0.08	1.15	1.58	1.26	0.81	-0.16	Chlorophyll a-b binding protein, chloroplastic (AHRD V3.3 *** A0A2G3A7J8_CAPAN)
Solyc05g006830.3.1	C3	0.1	1.4	2.22	1.79	1.21	-0.33	Thioredoxin (AHRD V3.3 *** A0A2G2VM05_CAPBA)
Solyc10g005500.3.1	C3	0.17	0.9	1.41	1.11	0.81	-0.2	Metal tolerance protein 10 (AHRD V3.3 *** A0A2G2VR41_CAPBA)
Solyc03g117690.3.1	C3	-0.19	0.83	1.48	1.17	0.71	-0.45	Eukaryotic aspartyl protease family protein (AHRD V3.3 *** A0A2U1P524_ARTAN)
Solyc07g062710.4.1	C3	-0.18	1.1	1.58	1.56	0.99	-0.64	Basic-leucine zipper (BZIP) transcription factor family protein (AHRD V3.3 *-* A0A1I9LST2_ARATH)
Solyc06g074200.4.1	C3	0.01	0.52	1.13	0.81	0.63	-0.27	Photosystem I subunit O (AHRD V3.3 *** A0A1U8H3A3_CAPAN)
Solyc12g042890.2.1	C3	0.3	1.34	2.19	1.86	1.13	-0.64	Alpha/beta-Hydrolases superfamily protein (AHRD V3.3 *** A0A2U1Q9V2_ARTAN)
Solyc01g090710.3.1	C3	-0.13	0.58	1.09	0.5	0.4	-0.29	cytosolic malate dehydrogenase
Solyc02g063150.3.1	C3	-0.13	0.67	1.36	1	0.53	-0.27	RuBP carboxylase small subunit
Solyc11g071560.2.1	C3	-0.15	0.76	1.28	0.95	0.4	-0.23	Protein RESTRICTED TEV MOVEMENT 2 (AHRD V3.3 *-* A0A1J3D687_NOCCA)
Solyc02g077270.4.1	C3	-0.39	0.88	1.73	1.49	0.69	-1.02	Calcium-binding EF-hand family protein (AHRD V3.3 *-* A0A2U1MZJ3_ARTAN)
Solyc07g062220.3.1	C3	-0.59	0.87	1.66	1.58	0.95	-1	Protein trichome birefringence-like 41 (AHRD V3.3 *** A0A2G2Z532_CAPAN)
Solyc03g121540.3.1	C3	-0.19	0.45	1.15	0.99	0.4	-0.4	beta-galactosidase 3
Solyc04g074870.3.1	C3	-0.31	0.4	1.17	1.17	0.53	-0.29	Purine permease 3 (AHRD V3.3 *** A0A1U8GDH3_CAPAN),Pfam:PF16913
Solyc04g058150.3.1	C3	-0.25	0.94	1.94	2.13	1.02	-0.66	Metallothionein-like protein (AHRD V3.3 *** A8DUB1_SOLLC)
Solyc08g067370.1.1	C3	-0.18	0.4	1.27	1.32	0.68	-0.38	serine/arginine repetitive matrix protein (AHRD V3.3 *-* AT2G46630.1)
Solyc11g005350.2.1	C3	0.01	1.93	3.13	2.12	1.04	-1.33	WAT1-related protein (AHRD V3.3 *** K4D4E8_SOLLC)
Solyc11g032100.2.1	C3	-0.24	1.06	1.63	1.08	0.47	-1.1	Tomato AGAMOUS 12
Solyc07g047850.3.1	C3	-0.01	0.48	1.1	0.71	0.61	-0.75	Chlorophyll a-b binding protein, chloroplastic (AHRD V3.3 *** A0A1U8HAX7_CAPAN)
Solyc01g097770.4.1	C3	-0.03	0.96	1.19	1.15	0.72	-0.74	phototropin 2
Solyc02g071000.1.1	C3	-0.02	1.17	1.9	1.4	1.1	-0.78	Chlorophyll a-b binding protein, chloroplastic (AHRD V3.3 *** A0A2G3A7J8_CAPAN)
Solyc09g091530.2.1	C3	0.26	1.89	3.37	2.64	1.99	-1.76	S-adenosyl-L-methionine-dependent methyltransferases superfamily protein (AHRD V3.3 *** Q9FJZ6_ARATH)
Solyc11g066050.1.1	C3	-0.03	1.43	0.85	1.05	0.85	-0.47	Dof zinc finger protein DOF2.4 (AHRD V3.3 *** A0A2G2VP28_CAPBA)
Solyc09g090900.4.1	C3	0.16	1.56	1.44	0.78	0.61	-0.11	3-isopropylmalate dehydratase large subunit (AHRD V3.3 *** A0A2G3CJZ4_CAPCH)
Solyc02g070980.1.1	C3	0.26	1.33	1.43	1.23	0.73	-0.53	Chlorophyll a-b binding protein, chloroplastic (AHRD V3.3 *-* A0A2G3A7J8_CAPAN)
Solyc06g073000.4.1	C3	-0.01	1.29	1.43	1.17	0.4	-0.23	Thaumatin-like protein 1 (AHRD V3.3 *** A0A2G2ZDD9_CAPAN)
Solyc02g069020.3.1	C3	-0.12	1.26	1.18	1.74	0.48	-0.21	Phloem protein 2-like protein (AHRD V3.3 *** A0A2U1PTN1_ARTAN)
Solyc06g072845.1.1	C3	0.3	3.98	3.77	4.39	1.6	-0.64	hypothetical protein (AHRD V3.3 *** AT5G17165.1)
Solyc07g062040.3.1	C3	0.1	0.78	0.83	1.08	0.33	-0.03	Receptor-like serine/threonine-protein kinase (AHRD V3.3 *** A0A1U8HKL5_CAPAN)
Solyc01g091050.4.1	C3	0.19	2.06	2.31	3.75	1.91	-0.81	Pectinesterase (AHRD V3.3 *** A0A2G2XP44_CAPBA)
Solyc01g097510.4.1	C3	0.08	1.02	1.42	1.93	0.91	-0.24	annexin 3
Solyc01g111260.2.1	C3	0.2	1.24	1.47	1.84	1.11	-0.54	1-phosphatidylinositol phosphodiesterase (AHRD V3.3 *** A0A1J3JKG9_NOCCA)
Solyc10g075100.2.1	C3	0.23	0.97	1.05	1.42	0.63	-0.27	Non-specific lipid-transfer protein (AHRD V3.3 *** Q4A1N1_SOLLC)
Solyc10g075107.1.1	C3	0.21	0.95	1.03	1.43	0.62	-0.29	Non-specific lipid-transfer protein (AHRD V3.3 *** Q4A1N1_SOLLC)
Solyc01g105320.4.1	C3	-0.03	1.02	1.36	2.25	0.49	-0.05	Metacaspase-1 (AHRD V3.3 *** A0A2G3AV17_CAPCH),Pfam:PF00656
Solyc03g121300.2.1	C3	0.41	0.77	1.4	1.97	0.41	-0.07	jacalin-related lectin 19 (AHRD V3.3 *** A0A2G2XW42_CAPAN)
Solyc10g051373.1.1	C3	0.22	0.55	1.31	1.79	0.43	0.08	RNA-binding protein (AHRD V3.3 *-* O24106_NICGU)
Solyc04g077010.4.1	C3	0.14	1.34	1.88	1.85	0.81	0.24	Receptor-like protein kinase haiku2 (AHRD V3.3 *** A0A1J6JYR4_NICAT)
Solyc10g009020.3.1	C3	0.25	0.78	1.27	1.25	0.43	0.19	RING/U-box superfamily protein (AHRD V3.3 *** F4JAD0_ARATH)
Solyc04g005250.4.1	C3	0.36	1.5	1.44	1.93	0.57	0.39	cytosine-5 DNA methyltransferase1
Solyc06g084770.2.1	C3	0.08	1.39	1.57	2.26	0.66	0.33	cytochrome P450 CYP72A219 (AHRD V3.3 --* XP_004244272.1)
Solyc01g099340.3.1	C3	0.35	0.61	0.78	1.15	0.42	-0.04	Protein indeterminate-domain 12 (AHRD V3.3 *** A0A2G2W7U4_CAPBA)
Solyc02g071310.3.1	C3	0.25	0.78	1.28	1.18	0.35	-0.15	Awpm-19-like family protein (AHRD V3.3 *** A0A2K3KYB6_TRIPR)
Solyc04g076990.3.1	C3	0.18	0.5	0.91	1	0.26	-0.02	Receptor-like protein kinase (AHRD V3.3 *** A0A2R6RNH0_ACTCH)
Solyc07g007180.4.1	C3	0.4	0.95	1.39	1.7	0.5	0.04	RING U-box superfamily protein (AHRD V3.3 *-* A0A0U9HLC9_KLENI)
Solyc03g117050.4.1	C3	-0.28	0.88	0.51	1.04	0.3	0	NOD26-like intrinsic protein 6.1
Solyc01g006790.3.1	C3	-0.15	1.47	1.21	1.99	0.73	0.39	hypothetical protein (AHRD V3.3 *-* AT2G27180.1)
Solyc03g120060.2.1	C3	-0.57	1.87	1.41	2	0.93	0.29	castasterone 26-hydroxylase
Solyc01g065690.3.1	C3	-0.32	1.12	1.16	1.12	0.57	0.17	Heavy metal-associated isoprenylated plant protein (AHRD V3.3 *-* A0A2R6PJM0_ACTCH)
Solyc07g044970.1.1	C3	-0.68	1.56	1.94	1.87	1.06	0.27	P-loop containing nucleoside triphosphate hydrolase (AHRD V3.3 *** A0A2U1P4X5_ARTAN),Pfam:PF13671
Solyc10g085890.1.1	C3	-0.59	1.43	2.21	2	1.32	0.41	Unknown protein
Solyc12g089385.1.1	C3	-0.78	2.52	2.71	2.94	2.17	0.49	FAD/NAD(P)-binding oxidoreductase family protein (AHRD V3.3 *** A0A2U1M9H9_ARTAN)
Solyc02g092140.1.1	C3	-0.53	0.92	0.93	1.18	0.38	0.13	PHLOEM 2-LIKE A10 protein (AHRD V3.3 *** A0A2K3MSF3_TRIPR)
Solyc02g092930.1.1	C3	-0.42	0.85	1.05	1.48	0.49	0.22	R2R3MYB transcription factor 44
Solyc03g082670.3.1	C3	-0.29	0.61	0.89	1.12	0.47	0.28	F-box-like domain-containing protein (AHRD V3.3 *** A0A1Q3CRF0_CEPFO)
Solyc03g044100.4.1	C3	-1.12	-1.05	0.28	0.5	1.67	-0.76	Peroxidase (AHRD V3.3 *** K4BG30_SOLLC)
Solyc09g005180.4.1	C3	-0.82	-0.64	0.39	0.28	1.41	-0.51	L-gulonolactone oxidase (AHRD V3.3 *** A0A2R6RCF4_ACTCH)
Solyc05g046010.4.1	C3	-1.81	-0.82	0.69	2	2.73	-1.37	Peroxidase (AHRD V3.3 *** K4C0T4_SOLLC)
Solyc02g092580.3.1	C3	-1.59	-0.92	1.75	1.89	2.85	-1.45	Peroxidase (AHRD V3.3 *** K4BD54_SOLLC)
Solyc10g078580.1.1	C3	-0.69	-0.52	0.64	0.85	1.13	-0.78	arabinogalactan protein 14 (AHRD V3.3 *** XP_004249150.1)
Solyc03g026000.4.1	C3	-1.04	-0.4	0.91	0.42	0.89	-0.01	bromodomain-containing protein DDB_G0271118-like (AHRD V3.3 *** XP_021765153.1)
Solyc05g005680.3.1	C3	-2.32	-0.81	2.12	1.5	2.3	-0.54	Xyloglucan endotransglucosylase/hydrolase (AHRD V3.3 *** K4BW96_SOLLC)
Solyc01g099050.3.1	C3	-2.7	-1.11	0.47	0.92	2.4	-0.74	GDSL esterase/lipase At5g03980-like (AHRD V3.3 *** A0A1U8DUA9_CAPAN)
Solyc08g006765.1.1	C3	-1.9	-0.27	0.82	0.42	2.05	-0.56	N-acetyltransferase (AHRD V3.3 *** B6T916_MAIZE)
Solyc08g062950.4.1	C3	-0.19	-0.37	0.28	0.79	1.17	-0.14	Cytochrome P450 family protein (AHRD V3.3 *** G7I9V8_MEDTR)
Solyc10g009150.3.1	C3	-0.2	-0.67	0.26	1.11	1.93	-0.24	Organ specific protein (AHRD V3.3 *-* A0A2U1PW62_ARTAN)
Solyc07g062210.4.1	C3	-0.25	-0.51	-0.01	1.26	1.72	-0.15	Protein trichome birefringence-like 43 (AHRD V3.3 *** A0A2G2WER8_CAPBA)
Solyc07g063720.1.1	C3	-0.16	-0.71	0.22	2.14	3.38	-0.6	G-type lectin S-receptor-like serine/threonine-protein kinase (AHRD V3.3 *** A0A2G3C305_CAPCH)
Solyc02g086430.4.1	C3	0.11	-0.15	0.51	1.72	2.4	-0.12	Zinc finger transcription factor 21
Solyc02g083700.4.1	C3	0.02	-0.44	0.25	1.81	2.18	-0.77	Alpha-mannosidase (AHRD V3.3 *** A0A1U8FVM7_CAPAN)
Solyc04g078110.1.1	C3	0.12	-0.51	0.62	1.91	2.94	-0.85	serine protease SBT1
Solyc05g056550.3.1	C3	-0.68	-0.08	0.87	2.62	2.45	0.46	Protein kinase (AHRD V3.3 *** O65765_CRAPL)
Solyc10g086030.2.1	C3	-0.4	-0.09	0.34	1.24	1.38	0.06	Interactor of constitutive active ROPs (AHRD V3.3 *** A0A2K3PRJ7_TRIPR)
Solyc01g006580.4.1	C3	-0.64	-0.3	1.23	2.22	1.94	-0.11	2-oxoglutarate (2OG) and Fe(II)-dependent oxygenase superfamily protein (AHRD V3.3 *** A0A2U1LXD5_ARTAN)
Solyc09g090600.3.1	C3	-0.84	-0.12	0.76	1.76	2.03	-0.12	acid phosphatase 1-like (AHRD V3.3 *** A0A1U7W5M1_NICSY)
Solyc02g065600.3.1	C3	-0.96	-0.14	1.28	1.87	2.71	-0.45	Protein trichome birefringence-like 19 (AHRD V3.3 *** A0A2G3D385_CAPCH)
Solyc03g093360.3.1	C3	-0.3	-0.2	0.43	0.8	1.04	-0.3	PLAT/LH2 domain (AHRD V3.3 *** A0A200QDT2_9MAGN)
Solyc04g007240.1.1	C3	-0.36	0.23	0.81	1.49	2.15	-0.46	Adenylate isopentenyltransferase (AHRD V3.3 *** A0A2G3B611_CAPCH)
Solyc06g074000.1.1	C3	-0.16	-0.05	0.29	0.84	1.26	-0.32	Eukaryotic aspartyl protease family protein, putative (AHRD V3.3 *** A0A061GZN2_THECC)
Solyc09g074780.3.1	C3	-0.42	0.1	-0.1	1.34	1.24	0.07	Protein indeterminate-domain 2 (AHRD V3.3 *** A0A1U8G2Y2_CAPAN)
Solyc10g081300.1.1	C3	-0.26	0.09	0.09	1.22	1.19	0.33	Metacaspase-9 (AHRD V3.3 *** A0A2G3ARC5_CAPCH),Pfam:PF00656
Solyc11g021060.2.1	C3	-0.43	0.49	-0.3	2.66	3.38	1.12	TOMARPIX proteinase inhibitor
Solyc01g020130.3.1	C3	0.1	-0.34	0.02	1.47	1.43	0.3	Glycosyltransferases (AHRD V3.3 *-* K4D5Z0_SOLLC)
Solyc06g051350.4.1	C3	0.08	-0.38	0.17	1.2	1.37	0.17	Protein trichome birefringence-like 28 (AHRD V3.3 *** A0A1J3CSC5_NOCCA)
Solyc07g063730.3.1	C3	0.08	-0.52	0.3	2.13	2.62	0.19	G-type lectin S-receptor-like serine/threonine-protein kinase (AHRD V3.3 *** A0A2G3C305_CAPCH)
Solyc09g090550.3.1	C3	-0.05	-0.5	0.07	1.29	1.32	0.49	Arp2/3 complex 34 kDa subunit (AHRD V3.3 *** A0A2G2W1L9_CAPBA)
Solyc03g043910.3.1	C3	0.14	-0.43	-0.1	1.07	1.38	0.42	BSD domain-containing protein (AHRD V3.3 *** A0A1Q3AQ21_CEPFO)
Solyc07g048050.3.1	C3	0.08	-0.22	-0.01	1.21	1.61	0.46	Cytochrome b561 and DOMON domain-containing protein (AHRD V3.3 *** A0A1U8H7T2_CAPAN)
Solyc02g078600.3.1	C3	-0.31	-0.43	-0.17	0.72	1.33	0.03	polyol monosaccharide transporter 1
Solyc02g067490.3.1	C3	-0.08	-0.2	0.11	0.65	1.38	0.16	Actin cross-linking protein (DUF569) (AHRD V3.3 *** Q9XIF7_ARATH)
Solyc02g094050.4.1	C3	-0.07	-0.24	-0.02	0.98	1.76	0.37	Blue copper protein (AHRD V3.3 *** A0A2K3LS79_TRIPR)
Solyc07g053350.4.1	C3	0.07	-0.43	0.03	0.7	1.31	0.11	Protein trichome birefringence-like 40 (AHRD V3.3 *** A0A1U8FLM2_CAPAN)
Solyc12g088300.2.1	C3	-0.14	-0.77	0.3	0.96	1.83	0.37	hypothetical protein (AHRD V3.3 -** AT4G33800.2)
Solyc09g092520.3.1	C3	-1.38	-1.03	3.82	1.29	1.79	-1.16	xyloglucan endotransglycosylase
Solyc11g010760.1.1	C3	-0.65	-0.21	1.05	0.4	0.55	-0.25	Glycosyltransferase (AHRD V3.3 *** A0A2U1PXH3_ARTAN)
Solyc03g112130.1.1	C3	-0.61	-0.19	2.09	1.1	0.85	-0.49	DUF868 domain-containing protein (AHRD V3.3 *** A0A1Q3BAU9_CEPFO)
Solyc06g007170.4.1	C3	-0.72	-0.01	1.38	0.82	0.7	-0.69	Protein trichome birefringence-like 45 (AHRD V3.3 *** A0A2G3C507_CAPCH)
Solyc03g065250.4.1	C3	-0.09	0.18	1.57	0.85	1.01	-0.42	Fatty acid hydroxylase superfamily (AHRD V3.3 *** A0A2U1L8N4_ARTAN)
Solyc08g076220.3.1	C3	-0.16	0.15	1.09	0.53	0.7	-0.18	Phosphoribulokinase (AHRD V3.3 *** A0A1U8GUA7_CAPAN)
Solyc01g087800.2.1	C3	-0.38	0.23	1.59	0.82	1.38	-0.76	Subtilisin-like protease (AHRD V3.3 *** O82777_SOLLC)
Solyc01g094790.3.1	C3	-0.43	-0.08	1.35	0.76	1.53	-0.51	Cysteine synthase (AHRD V3.3 *** A0A2G3BSX6_CAPCH)
Solyc06g068270.3.1	C3	0.05	-0.87	1.39	1.03	0.57	-0.28	2-oxoglutarate (2OG) and Fe(II)-dependent oxygenase superfamily protein (AHRD V3.3 *** Q9XIA5_ARATH)
Solyc05g007980.3.1	C3	-0.17	0.01	1.03	0.9	-0.03	-0.24	Sulfate transporter (AHRD V3.3 *** A1YKF8_BRASY)
Solyc11g044910.2.1	C3	-0.24	-0.01	2.01	0.76	0.18	-0.33	Beta-D-xylosidase 4 (AHRD V3.3 *** A0A2G2VN32_CAPBA)
Solyc01g111160.3.1	C3	0.01	-0.49	0.66	0.95	1.4	-0.8	Unknown protein
Solyc07g017600.3.1	C3	-0.26	-0.48	1.14	1.05	1.56	-0.65	Pectinesterase (AHRD V3.3 *** A0A1U8F5L9_CAPAN)
Solyc03g044150.4.1	C3	-0.35	-0.31	0.66	0.85	1.17	-0.55	Subtilisin-like protease (AHRD V3.3 *** A9XG40_TOBAC)
Solyc09g098510.3.1	C3	-0.66	-0.45	1.08	1.38	1.73	-1.03	Extensin-3 (AHRD V3.3 *-* A0A2G2ZT41_CAPAN)
Solyc07g053630.4.1	C3	-0.07	0.06	0.92	0.72	1.62	-0.86	Two-component response regulator (AHRD V3.3 *-* A0A0D3F1L6_9ORYZ)
Solyc12g098480.1.1	C3	-0.5	-0.02	1.07	0.81	2.06	-1.85	UDP-glucuronate 4-epimerase 6 (AHRD V3.3 *-* A0A2G3D135_CAPCH)
Solyc04g050170.4.1	C3	-0.06	0.71	0.95	1.14	1.93	-1.07	Leucine-rich receptor-like protein kinase family protein (AHRD V3.3 *** A0A061F8K0_THECC)
Solyc08g007680.1.1	C3	0.27	0.75	1.54	1.05	2.01	-1.11	Subtilisin-like protease (AHRD V3.3 *** Q9LWA3_SOLLC)
Solyc03g113910.3.1	C3	0.6	0.15	1.09	1.11	1.33	-0.81	Gibberellin-regulated protein 14 (AHRD V3.3 *** A0A2G3AWC5_CAPCH)
Solyc11g008140.3.1	C3	0.26	0.15	0.74	0.86	1.13	-0.79	Pectate lyase (AHRD V3.3 *** A0A2G3AZH6_CAPCH)
Solyc04g080640.1.1	C3	0.37	0.72	0.85	1.01	0.89	-0.63	tRNA-methyltransferase non-catalytic subunit trm6MTase subunit (AHRD V3.3 *** AT5G66440.1)
Solyc10g054840.2.1	C3	0.65	0.47	1.24	1.16	0.93	-0.87	X-intrinsic protein 1.1
Solyc02g069490.4.1	C3	0	0.41	0.97	1.72	2.03	-0.46	Delta(24)-sterol reductase (AHRD V3.3 *** A0A2G2XDD5_CAPBA)
Solyc02g083860.3.1	C3	0.23	0.29	0.91	1.34	1.67	-0.73	2-oxoglutarate (2OG) and Fe(II)-dependent oxygenase superfamily protein (AHRD V3.3 *** A0A2U1QGX7_ARTAN)
Solyc04g077670.3.1	C3	-0.07	-0.07	0.57	0.97	1.14	-0.23	Serine carboxypeptidase-like 18 (AHRD V3.3 *** A0A2G3CPL7_CAPCH)
Solyc08g083370.4.1	C3	0.04	-0.25	1.08	1.72	1.98	-0.46	Soluble inorganic pyrophosphatase (AHRD V3.3 *** A0A2G2VH82_CAPBA)
Solyc10g008120.4.1	C3	0.12	-0.2	1.01	1.47	2.25	-0.73	O-methyltransferase (AHRD V3.3 *** A0A1B4Z3W3_9ROSA)
Solyc12g009930.3.1	C3	0.26	-0.07	0.84	1.59	2.41	-0.45	Glycosyltransferase (AHRD V3.3 *** A0A288W8G2_GARJA)
Solyc02g091920.3.1	C3	-0.04	0.95	0.97	1.44	1.48	-0.59	xyloglucan endotransglucosylase-hydrolase 7
Solyc10g081340.1.1	C3	-0.31	1.15	0.47	1.76	1.7	-0.83	protein PHYTOCHROME KINASE SUBSTRATE 4 (AHRD V3.3 *** A0A2I4E5I9_9ROSI)
Solyc08g044510.4.1	C3	0.54	0.85	0.56	2.61	1.64	-1.38	Beta-glucosidase (AHRD V3.3 *** F8R893_9MAGN)
Solyc05g009310.3.1	C3	-0.19	0.49	0.75	1.42	1	-0.79	Zinc finger protein CONSTANS-LIKE 7 (AHRD V3.3 *** A0A2G2VK65_CAPBA)
Solyc03g123390.4.1	C3	-0.13	0.17	1.13	1.96	1.96	-1.22	Alpha/beta-Hydrolases superfamily protein (AHRD V3.3 *** Q9LNR2_ARATH)
Solyc01g091320.3.1	C3	0.06	0.33	0.83	1.07	1.18	-0.78	Methylsterol monooxygenase 1-2 (AHRD V3.3 *** A0A1U8H2N7_CAPAN)
Solyc03g031940.4.1	C3	0.02	0.35	0.67	1.01	0.83	-0.56	AMP-dependent synthetase/ligase (AHRD V3.3 *** A0A200RCS7_9MAGN)
Solyc03g112760.3.1	C3	0.06	0.3	0.82	1.09	0.99	-0.49	transmembrane protein (AHRD V3.3 *** AT3G48200.1)
Solyc02g087060.4.1	C3	0.13	0.44	1.08	1.64	0.61	-0.99	WAT1-related protein (AHRD V3.3 *** K4BBL3_SOLLC)
Solyc05g053550.3.1	C3	0.59	0.57	1.17	1.99	0.99	-1.33	chalcone synthase 2
Solyc04g007000.2.1	C3	-0.09	0.18	0.83	1.88	0.51	-0.97	AP2/B3 transcription factor family protein (AHRD V3.3 *** A0A2U1MEM3_ARTAN)
Solyc06g061200.1.1	C3	0.47	0.14	1.24	2.77	0.82	-1.31	glycine-rich protein 1
Solyc07g065940.1.1	C3	-0.1	-0.07	0.07	1.11	0.47	-0.34	transmembrane protein (AHRD V3.3 *-* AT3G13275.1)
Solyc08g016310.3.1	C3	0.17	-0.34	0.23	1.55	0.7	-1.09	LOW QUALITY PROTEIN: LRR receptor-like serine/threonine-protein kinase GSO1 (AHRD V3.3 *** A0A1U8F7A0_CAPAN)
Solyc09g082760.3.1	C3	-0.62	-1.85	3.28	3.93	1.41	-2.56	Aspartic proteinase A1 (AHRD V3.3 *** A0A2G3CJM2_CAPCH)
Solyc03g117250.4.1	C3	-2.06	-1.6	2.95	3.79	1.36	-3.21	Flotillin-like protein 2 (AHRD V3.3 *** A0A2G3CZJ6_CAPCH)
Solyc06g072350.3.1	C3	-1.47	-1.8	2.95	4.11	1.64	-2.71	CASP-like protein (AHRD V3.3 *** A0A2G3CXI9_CAPCH)
Solyc02g085400.3.1	C3	-1.04	-0.49	1.8	4.09	1.67	-2.16	Sulfite exporter TauE/SafE family protein (AHRD V3.3 *** A0A2U1KY14_ARTAN)
Solyc06g006110.3.1	C3	-1.28	-1.53	3.24	3.56	2.55	-2.34	Vacuolar cation/proton exchanger (AHRD V3.3 *** K4C393_SOLLC)
Solyc09g072690.1.1	C3	-0.13	-1	2.75	3.74	2.44	-1.94	Cation/calcium exchanger 1 (AHRD V3.3 *** A0A2G2ZWJ1_CAPAN)
Solyc10g050110.1.1	C3	0.14	-0.1	0.65	0.65	0.61	-1.07	Leucine-rich repeat family protein (AHRD V3.3 *** G3CHK6_PONTR)
Solyc02g071620.3.1	C3	-0.15	0.03	0.77	0.65	0.85	-1.53	GDSL-motif lipase/hydrolase family protein 1
Solyc09g091510.3.1	C3	-0.73	0.1	0.83	1.3	1.34	-2.28	chalcone synthase 1
Solyc10g039290.2.1	C3	-0.54	0.32	0.7	1.29	0.18	-1.55	Major facilitator superfamily protein (AHRD V3.3 *** A0A1P8AT47_ARATH)
Solyc10g007600.3.1	C3	-1.46	1.3	2.2	3.05	2	-2.99	glycolate oxidase
Solyc01g104950.4.1	C3	-0.2	0.01	0.96	1.05	0.43	-0.95	LEXYL2
Solyc04g007500.1.1	C3	-0.17	0.05	0.73	1.27	0.77	-1	RING-H2 finger protein 2B (AHRD V3.3 *** A0A2U1PWM9_ARTAN)
Solyc05g052980.4.1	C2	-0.37	1.73	0.54	1.19	0	0.4	Protein phosphatase 2C (AHRD V3.3 *** A0A2U1LBV4_ARTAN)
Solyc07g040680.3.1	C2	0.06	2.2	0.88	1.82	0.36	0.95	Heat shock transcription factor (AHRD V3.3 *-* A0A1Y1I763_KLENI)
Solyc11g007980.2.1	C2	-0.97	2.37	0.72	2.25	1.15	0.34	Cytochrome (AHRD V3.3 *** A0A1U8F0H8_CAPAN)
Solyc12g013620.2.1	C2	-1.22	1.84	0.41	1.63	0.38	0.75	jasmonic acid 2
Solyc06g051940.4.1	C2	0.04	2.36	0.17	1.19	-0.03	0.04	Protein phosphatase 2C (AHRD V3.3 *** A0A2U1KYU0_ARTAN)
Solyc06g084320.1.1	C2	-0.07	1.72	0.13	0.71	-0.42	-0.1	EID1-like F-box protein 3 (AHRD V3.3 *** A0A2G2ZF18_CAPAN)
Solyc06g076400.3.1	C2	-0.09	1.91	0.69	0.2	-0.24	-0.51	Protein phosphatase 2C (AHRD V3.3 *** A0A2U1KC05_ARTAN)
Solyc01g111040.4.1	C2	-0.05	1.22	0.53	0.2	-0.5	0.01	Calcium-binding EF-hand family protein (AHRD V3.3 *** A0A2U1MN65_ARTAN)
Solyc04g076010.3.1	C2	0.01	1.02	0.31	0.18	-0.22	0.17	zinc ion-binding protein (AHRD V3.3 *-* AT1G02070.1)
Solyc10g086100.2.1	C2	-0.96	4.24	3.96	4.25	2.17	2.43	Proteinase inhibitor I-B (AHRD V3.3 *** A0A1U8EBY9_CAPAN)
Solyc12g056380.1.1	C2	-0.59	4.45	4.59	3.73	2.74	2.65	Pathogenesis-related thaumatin family protein (AHRD V3.3 *** A0A2K3LJG6_TRIPR)
Solyc01g099810.3.1	C2	-0.04	1.07	1.02	0.83	0.49	0.64	Serine/arginine-rich-splicing factor SR34 (AHRD V3.3 *-* A0A0M9UMW1_NICAT)
Solyc05g010650.3.1	C2	0	2.14	1.75	1.71	1.08	1.23	RING-type E3 ubiquitin transferase (AHRD V3.3 *** A0A2G3BYD9_CAPCH)
Solyc02g082240.1.1	C2	-0.24	2.02	2.26	1.81	1.24	1.9	Unknown protein
Solyc01g009220.3.1	C2	-0.01	1.27	1.13	1.32	0.62	1.05	inactive protein RESTRICTED TEV MOVEMENT 2-like (AHRD V3.3 *** A0A2I4H6X9_9ROSI)
Solyc10g005360.4.1	C2	-0.22	2	1.97	2.2	0.79	1.92	Gibberellin 2-beta-dioxygenase 8 (AHRD V3.3 *** A0A2G2VSG0_CAPBA)
Solyc02g078160.3.1	C2	-0.81	2.11	1.62	1.88	0.41	1.5	DUF506 domain-containing protein (AHRD V3.3 *** A0A1Q3CKJ0_CEPFO)
Solyc03g026370.1.1	C2	-0.49	1.85	1.56	2.01	0.4	1.36	Peptidoglycan-binding LysM domain-containing protein (AHRD V3.3 *** A0A2U1MKY7_ARTAN)
Solyc07g040990.4.1	C2	-0.23	1.19	0.97	0.93	0.2	0.58	Protein phosphatase 2C 77 (AHRD V3.3 *** A0A2G3BYZ4_CAPCH)
Solyc09g005970.1.1	C2	-0.59	3.06	2.79	2.08	0.57	1.7	ABC transporter G family member (AHRD V3.3 *** A0A2K3PJ14_TRIPR)
Solyc01g111900.4.1	C2	-0.1	3.46	2.37	2.35	0.84	1.76	O-methyltransferase (AHRD V3.3 *** A0A2S1PVB6_CAMAC)
Solyc02g078250.4.1	C2	-0.59	3.15	2.35	2.19	0.98	2.1	CASP-like protein (AHRD V3.3 *** A0A218WXP0_PUNGR)
Solyc01g105800.4.1	C2	-0.08	0.95	0.51	1.01	0.36	0.69	MADS-box protein JOINTLESS (AHRD V3.3 *** A0A2G3AWN8_CAPCH)
Solyc01g102680.4.1	C2	0.32	2.54	2.1	2.6	1.08	1.74	Protein kinase-like domain-containing protein (AHRD V3.3 *** A0A2U1P0D3_ARTAN)
Solyc05g046270.3.1	C2	0.09	1.2	0.92	1.46	0.57	0.91	hypothetical protein (AHRD V3.3 -** AT5G54585.1)
Solyc01g090610.3.1	C2	0.15	1.87	1.93	2.38	0.57	0.93	2-oxoglutarate (2OG) and Fe(II)-dependent oxygenase superfamily protein (AHRD V3.3 *** Q9C938_ARATH)
Solyc07g008140.3.1	C2	-0.09	1.47	1.37	1.76	0.37	0.91	Umecyanin (AHRD V3.3 *-* A0A2G2WBI2_CAPBA)
Solyc01g006620.3.1	C2	-0.17	2.58	2.44	2.32	0.55	1.89	C2 calcium/lipid-binding plant phosphoribosyltransferase family protein (AHRD V3.3 *** A0A061DXG0_THECC)
Solyc11g067190.3.1	C2	0.23	2.1	2.49	2.4	0.54	1.91	Fatty acyl-CoA reductase (AHRD V3.3 *** A0A2G3BAW0_CAPCH)
Solyc01g102710.2.1	C2	0.23	0.93	1.34	0.73	0.53	0.18	Leucine-rich repeat receptor-like protein kinase 1 (AHRD V3.3 *** A0A1P8SF01_NICBE)
Solyc09g083020.1.1	C2	0.08	0.8	1.03	0.75	0.39	0.27	inactive protein RESTRICTED TEV MOVEMENT 1-like (AHRD V3.3 *** A0A1S3ZEZ8_TOBAC)
Solyc10g085200.2.1	C2	-0.01	0.78	1.03	0.69	0.34	0.2	Acyl-CoA oxidase/dehydrogenase (AHRD V3.3 *** A0A200PWV2_9MAGN)
Solyc02g030300.3.1	C2	-0.06	1.07	1.21	0.61	0.35	0.2	G-type lectin S-receptor-like serine/threonine-protein kinase (AHRD V3.3 *** A0A1U8FGU3_CAPAN)
Solyc01g105410.4.1	C2	0.09	1.78	1.76	1.07	0.35	0.38	Protein EXORDIUM-like 2 (AHRD V3.3 *** B1Q489_CAPCH)
Solyc03g063730.4.1	C2	-0.05	1.4	1.31	0.84	0.26	0.47	Protein DETOXIFICATION (AHRD V3.3 *** A0A191UP89_GLYSO)
Solyc05g052360.2.1	C2	0.45	1.95	2.6	1.24	0.43	0.64	Laccase (AHRD V3.3 *-* A0A2G2ZJK7_CAPAN)
Solyc08g083080.3.1	C2	0.16	1.37	1.41	0.74	0.05	0.3	Embryogenesis-associated protein EMB8 (AHRD V3.3 *-* A0A2G2XJV7_CAPBA)
Solyc01g105370.4.1	C2	0.03	1.1	1.12	0.74	0.27	0.74	2-nitropropane dioxygenase-like protein (AHRD V3.3 *** Q9FMG0_ARATH)
Solyc08g078030.4.1	C2	-0.18	2.74	2.5	1.55	0.39	1.67	Transferase domain-containing protein (AHRD V3.3 *** A0A1Q3BID0_CEPFO)
Solyc10g009240.3.1	C2	-0.22	2.36	3.01	1.94	0.64	2.05	3-ketoacyl-CoA synthase (AHRD V3.3 *** A0A1U8ENL9_CAPAN)
Solyc03g097500.3.1	C2	0.07	2.77	2.82	2.09	0.33	1.75	Transferase (AHRD V3.3 *** A0A200QGG9_9MAGN)
Solyc04g014330.1.1	C2	0.15	3.06	3.41	2.49	0.33	2.03	protein PELPK2-like (AHRD V3.3 *** XP_010319535.1)
Solyc01g105770.2.1	C2	0.33	2.88	3.2	2.2	0.44	2.19	IgA FC receptor (AHRD V3.3 *-* A0A1J3K238_NOCCA)
Solyc04g014320.1.1	C2	0.15	3.11	3.26	2.29	0.46	2.22	protein PELPK2-like (AHRD V3.3 *** XP_010319535.1)
Solyc11g008780.3.1	C2	-0.12	0.82	1.03	0.78	0.24	0.46	Acetolactate synthase small subunit 1, chloroplastic (AHRD V3.3 *** A0A1U8ET50_CAPAN)
Solyc05g054890.4.1	C2	-0.3	2.33	3.03	2.09	1.12	1.64	ABC transporter G family member (AHRD V3.3 *** A0A2K3PJ14_TRIPR)
Solyc06g048860.3.1	C2	-0.59	2.82	3.22	2.5	0.97	2.05	Laccase (AHRD V3.3 *** K4C5D2_SOLLC)
Solyc04g011940.3.1	C2	0.22	2.54	3.36	1.87	0.45	1.59	Cytochrome P450 (AHRD V3.3 *** A0A2U1MQD4_ARTAN)
Solyc07g007800.3.1	C2	0.18	1.86	2.62	1.48	0.81	1.28	Heptahelical transmembrane protein 1 (AHRD V3.3 *** A0A2G3BMP4_CAPCH)
Solyc07g049460.3.1	C2	0.37	2.45	3.09	2.15	0.9	1.51	laccase
Solyc01g103060.4.1	C2	-0.59	2.43	2.64	1.72	-0.01	1.11	lipid transfer-like protein VAS (AHRD V3.3 *** A0A1U8HFX3_CAPAN)
Solyc09g065430.4.1	C2	-0.59	2.91	3.38	2.02	-0.11	1.42	Lipid transfer protein (AHRD V3.3 *-* B7FGM2_MEDTR)
Solyc09g065420.3.1	C2	-0.59	2.85	3.26	2.81	-0.02	1.41	Lipid transfer protein (AHRD V3.3 *** G7K520_MEDTR)
Solyc11g012420.2.1	C2	-0.91	2.5	3.03	2.24	0.18	0.98	Cytochrome b561 and DOMON domain-containing protein (AHRD V3.3 *** A0A2G2VD03_CAPBA)
Solyc10g083140.1.1	C2	0.05	1.06	1.08	0.99	0.18	0.35	hypothetical protein (AHRD V3.3 *-* AT5G06270.2)
Solyc03g005200.3.1	C2	-0.65	2.72	3.09	2.58	0.99	0.94	Non-specific lipid-transfer protein-like protein (AHRD V3.3 *** A0A1J6K9J7_NICAT)
Solyc03g007960.3.1	C2	-0.29	1.58	2.06	1.78	0.54	0.77	beta-carotene hydroxylase-2
Solyc07g053010.3.1	C2	-0.11	1.19	1.4	1.42	0.33	0.55	Disease resistance protein (AHRD V3.3 *** A0A200QY03_9MAGN)
Solyc09g092470.2.1	C2	-0.59	1.4	2.44	0.76	-0.3	0.59	sesquiterpene synthase 14
Solyc12g019230.2.1	C2	-0.59	2.53	2.89	1.28	-0.87	0.42	Pectin lyase-like superfamily protein (AHRD V3.3 *** A0A1I9LP65_ARATH)
Solyc01g094970.4.1	C2	0.11	0.78	1.27	0.54	-0.18	0.5	Pectin lyase-like superfamily protein (AHRD V3.3 *** A0A1I9LS88_ARATH)
Solyc07g008360.2.1	C2	-0.73	2.08	2.82	1.85	-0.48	1.28	4-coumarate:CoA ligase (AHRD V3.3 *** Q42879_LITER)
Solyc07g042190.3.1	C2	-0.22	0.77	1.25	0.72	-0.4	0.51	DUF581 domain-containing protein (AHRD V3.3 *** A0A1Q3C7K1_CEPFO)
Solyc03g005210.4.1	C2	-0.13	2.71	2.93	1.73	-0.27	1.08	Bifunctional inhibitor/lipid-transfer protein/seed storage 2S albumin superfamily protein (AHRD V3.3 *** A0A2U1Q1B8_ARTAN)
Solyc12g044930.3.1	C2	-0.07	0.95	1.09	0.62	-0.21	0.41	F-box protein (AHRD V3.3 *** A0A2G3B4N2_CAPCH)
Solyc01g060260.4.1	C2	-0.23	2.17	2.08	1.33	-0.58	1.19	Glycine-rich protein family (AHRD V3.3 *-* AT5G49350.2)
Solyc06g050530.3.1	C2	-0.17	2.32	2.4	1.31	-0.31	1.29	Laccase (AHRD V3.3 *** K4C5J7_SOLLC)
Solyc02g069730.3.1	C2	-0.28	2.99	1.58	0.91	-0.01	1.63	CASP-like protein (AHRD V3.3 *** A0A2G3D4D7_CAPCH)
Solyc03g005320.3.1	C2	0.04	2.14	1.55	0.52	-0.27	1.06	3-ketoacyl-CoA synthase (AHRD V3.3 *** A0A2G2WWC0_CAPBA)
Solyc02g014730.3.1	C2	-0.75	2.19	2.88	1.7	-0.02	1.92	Cytochrome P450 (AHRD V3.3 *** A0A2U1QJ26_ARTAN)
Solyc07g062630.1.1	C2	-0.7	2.23	2.21	2	-0.13	1.61	ABC transporter G family member 10 (AHRD V3.3 *** A0A2G2Z509_CAPAN)
Solyc06g076800.3.1	C2	-0.59	2.31	2.25	1.69	-0.3	1.59	Cytochrome P450 (AHRD V3.3 *** A0A200R4M3_9MAGN)
Solyc11g007180.3.1	C2	-0.59	2.87	2.54	1.95	-0.27	2.26	GDSL esterase/lipase (AHRD V3.3 *** A0A314ZTH8_PRUYE)
Solyc01g097470.4.1	C2	-0.94	2.11	2.31	1.05	0.29	1.16	Neurogenic locus notch-like protein (AHRD V3.3 *** F4JIF2_ARATH)
Solyc04g011600.4.1	C2	-0.59	2.99	2.58	1.04	-0.24	1.62	Glycerol-3-phosphate acyltransferase 5 (AHRD V3.3 *** A0A1U8H0F1_CAPAN)
Solyc04g072890.4.1	C2	-0.36	1.41	1.28	0.66	-0.13	1.02	Transducin/WD40 repeat-like superfamily protein (AHRD V3.3 *** F4I1K5_ARATH)
Solyc07g066360.1.1	C2	-0.59	3.23	3.05	1.64	0.12	2	proline-rich receptor-like protein kinase PERK2 (AHRD V3.3 --* XP_015959884.1)
Solyc11g011110.3.1	C2	-0.97	2.19	2.28	1.31	-0.58	1.44	GDSL esterase/lipase (AHRD V3.3 *** A0A1U8GTX9_CAPAN)
Solyc06g065670.4.1	C2	-0.47	1.24	1.15	0.73	-0.23	0.35	Pleiotropic drug resistance protein 4 (AHRD V3.3 *** A0A2G2WKR5_CAPBA)
Solyc04g007810.1.1	C2	-0.96	2.47	2.73	1.33	-0.37	1.13	protein PELPK1 (AHRD V3.3 *-* XP_004242916.1)
Solyc09g065440.4.1	C2	-0.59	2.44	2.57	1.42	-0.35	1.06	Bifunctional inhibitor/lipid-transfer protein/seed storage 2S albumin superfamily protein (AHRD V3.3 *-* A0A2U1NA97_ARTAN)
Solyc08g008610.3.1	C2	-0.19	1.03	0.67	0.55	-0.13	0.53	Alpha/beta-Hydrolases superfamily protein (AHRD V3.3 *** A0A2U1LI82_ARTAN)
Solyc09g007790.1.1	C2	-0.22	1.31	0.81	0.69	-0.11	0.45	Senescence regulator (AHRD V3.3 *** A0A2U1KXJ7_ARTAN)
Solyc04g014290.1.1	C2	-0.59	2.77	2.25	1.65	-0.06	1.41	protein PELPK1-like (AHRD V3.3 *** XP_010319537.1)
Solyc04g014350.1.1	C2	-0.59	2.8	2.4	1.48	-0.33	1.23	Unknown protein
Solyc02g090210.3.1	C2	-0.13	2.91	2.58	1.64	-0.13	1.64	GDSL esterase/lipase (AHRD V3.3 *** A0A2G3D8U2_CAPCH)
Solyc07g017980.1.1	C2	-0.13	3.28	2.75	1.55	-0.11	1.63	protein PELPK1 (AHRD V3.3 --* XP_004242916.1)
Solyc04g014310.1.1	C2	-0.17	2.53	2.38	1.66	-0.03	1.22	Unknown protein
Solyc09g082300.3.1	C2	-0.24	2.38	2.09	1.56	-0.33	1.13	Bifunctional inhibitor/lipid-transfer protein/seed storage 2S albumin superfamily protein (AHRD V3.3 *-* A0A2U1Q1B8_ARTAN)
Solyc02g092700.3.1	C2	0.16	0.73	1.86	0.48	0.19	1.46	DUF1230 family protein (DUF1230) (AHRD V3.3 *** AT5G67370.1)
Solyc10g083730.2.1	C2	0.13	0.63	1.05	0.37	0.18	1.05	F-box protein PP2-A15 (AHRD V3.3 *** A0A2G2VV31_CAPBA)
Solyc02g078380.3.1	C2	0.17	0.45	1.44	0.49	-0.12	1.16	Stem-specific protein TSJT1 (AHRD V3.3 *** A0A1U8FVZ0_CAPAN)
Solyc02g089460.1.1	C2	0.02	0.97	2.17	0.9	-0.47	1.58	protein GLUTAMINE DUMPER 6-like (AHRD V3.3 *** A0A2I4EB38_9ROSI)
Solyc12g099465.1.1	C2	-0.06	0.88	0.57	0.52	-0.12	1.19	senescence-associated gene 21 (AHRD V3.3 -** AT4G02380.1)
Solyc02g065550.4.1	C2	0.09	1.05	0.95	1.28	-0.24	0.8	ACI19
Solyc03g111710.3.1	C2	-0.32	0.94	0.94	1.32	-0.26	1.3	BTB/POZ and TAZ domain-containing protein 2 (AHRD V3.3 *** A0A2G2X8F9_CAPBA)
Solyc04g049080.4.1	C2	0.06	0.97	1.06	0.32	-0.4	-0.35	Tetraspanin (AHRD V3.3 *** A0A2U1M9G9_ARTAN)
Solyc09g005200.3.1	C2	0.08	1.09	1.72	0.13	-0.45	-0.18	transmembrane protein (AHRD V3.3 *-* AT5G01015.1)
Solyc03g096380.3.1	C2	-0.38	0.86	1.98	0.15	-0.17	-0.4	proline transporter 2
Solyc07g005775.1.1	C2	-0.07	0.5	1.2	0.4	-0.46	-0.08	Unknown protein
Solyc09g065390.1.1	C2	-0.53	1.34	2.29	1.24	-0.6	-0.42	DUF581 domain-containing protein (AHRD V3.3 *** A0A1Q3D4G2_CEPFO)
Solyc05g012900.4.1	C2	0.55	0.61	1.14	0.22	-0.43	0.19	JJH-R-like protein
Solyc10g007820.3.1	C2	0.34	0.58	1.4	0.31	-0.57	0.05	HVA22-like protein (AHRD V3.3 *** A0A1U8EBR2_CAPAN)
Solyc01g005390.3.1	C2	-0.17	0.96	1.65	0.56	-1.5	0.42	Nudix hydrolase (AHRD V3.3 *** A0A2U1MBD3_ARTAN)
Solyc03g080080.4.1	C2	0.02	0.41	1.01	0.18	-0.62	0.34	Calcium-binding endonuclease/exonuclease/phosphatase family (AHRD V3.3 *** F4JYU5_ARATH)
Solyc08g077210.4.1	C2	-0.47	0.3	2.42	0.54	-0.22	0.37	inositol-1,4,5-triphosphate-5-phosphatase 1
Solyc01g087150.3.1	C2	-0.66	-0.09	2.98	1.26	-0.08	1.29	Protein DETOXIFICATION (AHRD V3.3 *** A0A328DUA2_9ASTE)
Solyc08g068730.1.1	C2	0.11	-0.13	1.28	0.56	-0.12	0.47	Tyramine n-hydroxycinnamoyl transferase (AHRD V3.3 *** Q5D8C0_CAPAN)
Solyc11g011030.2.1	C2	-0.64	0.74	1.96	1.33	0.68	0.08	Pto-responsive gene 1
Solyc08g005790.3.1	C2	-0.54	1.12	2.01	1.11	0.55	-0.01	Pectin acetylesterase (AHRD V3.3 *** K4CI68_SOLLC)
Solyc11g011880.2.1	C2	-0.35	0.56	1.12	0.62	0.14	0.08	cysteine-rich receptor-like protein kinase 2 (AHRD V3.3 *** A0A2I4FR69_9ROSI)
Solyc01g010185.1.1	C2	-0.12	1.43	2.1	1.43	0.61	0.06	Retrovirus-related Pol polyprotein from transposon TNT 1-94 (AHRD V3.3 *-* A0A2K3MSD0_TRIPR)
Solyc01g094340.3.1	C2	-0.17	1.04	1.27	0.92	0.46	0.16	Acetyl-coenzyme A carboxylase carboxyl transferase subunit alpha (AHRD V3.3 *** B5LAS6_CAPAN)
Solyc10g080980.2.1	C2	-1.07	2.75	3.73	3.21	0.43	0.03	WAT1-related protein (AHRD V3.3 *** K4D2Y5_SOLLC)
Solyc12g011440.2.1	C2	-0.31	0.81	1.18	1.15	0.36	0.13	60S ribosomal protein L18a-like protein (AHRD V3.3 *-* A0A2G2Z4N3_CAPAN)
Solyc06g053520.4.1	C2	-0.59	1.58	3.04	1.32	-0.09	0.32	Spermidine synthase (AHRD V3.3 *** A0A2G3B8N0_CAPCH),Pfam:PF01564
Solyc06g074540.4.1	C2	-0.15	0.55	1.12	0.57	0.13	0.15	PHYTOSULFOKINE 3 PRECURSOR (AHRD V3.3 *-* AT3G44735.2)
Solyc05g052370.3.1	C2	-0.06	1.85	2.43	1.71	0.15	0.66	Laccase (AHRD V3.3 *** M1CL08_SOLTU)
Solyc11g066700.2.1	C2	-0.13	2.38	3.95	2.12	0.12	1.07	GDSL esterase/lipase (AHRD V3.3 *** A0A2G2VQ31_CAPBA)
Solyc02g080600.1.1	C2	-0.02	0.8	1.34	1.08	0.15	0.26	Unknown protein
Solyc12g008840.2.1	C2	-0.06	1.33	2.49	1.97	0.43	0.38	beta-galactosidase 4
Solyc06g076760.2.1	C2	-0.59	2.19	3.65	3.21	-0.05	1.22	Laccase (AHRD V3.3 *** K4CA34_SOLLC)
Solyc07g064020.4.1	C2	-0.03	0.68	1.26	1.09	0.02	0.38	21.7 kDa class VI heat shock protein (AHRD V3.3 *** A0A2G2WFJ0_CAPBA)
Solyc12g099590.1.1	C2	0.31	0.26	0.87	1.17	-0.2	0.01	hypothetical protein (AHRD V3.3 *** AT1G63310.1)
Solyc01g108910.4.1	C2	0.44	0.67	1.47	1.15	-0.18	0.12	maternal effect embryo arrest 14 (AHRD V3.3 *** AT2G15890.1)
Solyc02g032940.4.1	C2	0.28	0.55	1.02	0.98	-0.19	-0.13	Aspartic proteinase (AHRD V3.3 *** A0A1U8FF23_CAPAN)
Solyc10g085910.2.1	C2	0.26	0.77	1.27	1.01	-0.08	-0.05	Heavy metal transport/detoxification superfamily protein (AHRD V3.3 *-* B6T8A4_MAIZE)
Solyc01g066880.3.1	C2	0.08	0.92	1.55	1.31	0.1	-0.29	heavy metal-associated isoprenylated plant protein 3-like (AHRD V3.3 *** A0A2G3ALM1_CAPAN)
Solyc09g007140.4.1	C2	0.2	0.66	1.08	0.88	0.12	-0.09	Protein RESTRICTED TEV MOVEMENT 2 (AHRD V3.3 *-* A0A1J3D687_NOCCA)
Solyc12g017370.3.1	C2	0.19	0.83	1.23	1.06	0.11	-0.18	Myb family transcription factor APL (AHRD V3.3 *** A0A1U8G1X9_CAPAN)
Solyc04g011420.4.1	C2	0.03	0.49	1.2	0.81	0.07	-0.07	CASP-like protein (AHRD V3.3 *** A0A2G3CIG5_CAPCH)
Solyc03g097940.3.1	C2	0.09	0.44	1.07	0.8	0.17	-0.15	Potassium channel SKOR (AHRD V3.3 *** A0A2G3A0N7_CAPAN)
Solyc07g017730.3.1	C2	0.05	0.5	1.17	1.08	0.21	-0.14	Glucan endo-1,3-beta-glucosidase 5 (AHRD V3.3 *** A0A1U8GGG9_CAPAN)
Solyc04g054150.2.1	C2	1.39	0.97	1.47	0.64	1.18	0.62	Nuclear transcription factor Y subunit B-3 (AHRD V3.3 *** A0A2G3B250_CAPCH)
Solyc01g103310.4.1	C2	1.12	0.88	1.45	0.79	0.81	0.72	Zinc finger CCCH domain-containing protein (AHRD V3.3 *-* A0A2K3NPU7_TRIPR)
Solyc01g150153.1.1	C2	1.13	1.12	1.39	0.8	0.97	0.98	Plus-3 domain-containing protein (AHRD V3.3 *** A0A1Q3CWN4_CEPFO)
Solyc05g150117.1.1	C2	3.04	3.75	3.47	2.63	2.69	1.53	Unknown protein
Solyc02g080220.3.1	C2	1.99	2.05	2.35	1.96	1.64	0.6	Pectinesterase (AHRD V3.3 *** A0A2G2VBJ7_CAPBA)
Solyc04g009260.3.1	C2	0.99	1.07	1.04	0.78	0.73	0.22	Disease resistance protein (AHRD V3.3 *** A0A200PUC6_9MAGN)
Solyc04g016440.4.1	C2	1.91	1.66	1.91	1.24	1.05	0.77	Protein FATTY ACID EXPORT 1, chloroplastic (AHRD V3.3 *** A0A2G2XAS4_CAPBA)
Solyc02g091630.1.1	C2	1.42	0.95	1.26	0.92	0.92	0.44	DNA mismatch repair protein MLH3 (AHRD V3.3 *-* A0A2G2XFY3_CAPBA)
Solyc11g069020.3.1	C2	2.09	1.5	1.73	1.5	1.09	0.77	Disease resistance protein (AHRD V3.3 *** A0A2U1N8H9_ARTAN)
Solyc11g071600.2.1	C2	2.18	1.57	2	1.82	1.38	0.91	aldehyde oxidase 3
Solyc04g012160.4.1	C2	0.7	0.53	1.16	0.68	0.3	0.47	SNF1-related kinase
Solyc09g008250.4.1	C2	0.85	0.42	1.24	0.88	0.55	0.51	blind-like1
Solyc01g008830.2.1	C2	1.45	1.71	2.84	1.94	1.56	1.03	L-ascorbate oxidase (AHRD V3.3 *** A0A2G3AI57_CAPAN)
Solyc01g103340.4.1	C2	0.7	0.96	1.27	1.03	0.85	0.5	Zinc finger CCCH domain-containing protein (AHRD V3.3 *-* A0A2K3NPU7_TRIPR)
Solyc08g068150.4.1	C2	0.73	1.14	1.54	1.2	0.96	0.48	BURP domain-containing protein (AHRD V3.3 *-* A0A2U1QID7_ARTAN)
Solyc02g150146.1.1	C2	1.29	1.02	1.65	1.48	1.07	0.84	Receptor-like protein kinase (AHRD V3.3 *-* A0A2K3LZH3_TRIPR)
Solyc06g035960.3.1	C2	1.42	1.15	1.88	1.75	0.97	1.05	Oxalate--CoA ligase (AHRD V3.3 *** A0A1U8FIW0_CAPAN)
Solyc10g085880.1.1	C2	1.42	1.43	1.99	2.37	1.34	0.98	UDP-glycosyltransferase 73C4 (AHRD V3.3 *** U73C4_SOLLC)
Solyc02g150145.1.1	C2	1.05	0.98	1.47	1.47	1.13	0.77	DNA mismatch repair protein MLH3 isoform X1 (AHRD V3.3 --* XP_010316472.1)
Solyc11g065940.2.1	C2	1.1	1.09	1.64	1.76	1.17	1.04	ENTH/VHS-like protein (AHRD V3.3 *** A0A2U1LWI0_ARTAN)
Solyc02g085490.2.1	C2	1.33	2.3	1.8	2.42	1.54	0.63	DUF620 domain-containing protein (AHRD V3.3 *** A0A1Q3DK00_CEPFO)
Solyc08g005560.3.1	C2	1.57	2.08	2.24	2.47	1.69	0.95	transglutaminase family protein (AHRD V3.3 *** AT4G19160.2)
Solyc01g006520.3.1	C2	0.6	1.34	0.95	1.29	1.07	0.45	Receptor-like protein kinase (AHRD V3.3 *** A0A2U1PPA0_ARTAN)
Solyc11g071530.1.1	C2	0.48	1.04	0.68	0.87	0.75	0.4	50S ribosomal protein L7/L12 (AHRD V3.3 *** A0A2G2VPH9_CAPBA)
Solyc04g011770.2.1	C2	2.03	3.39	2.64	2.88	2.73	0.92	Unknown protein
Solyc05g053120.1.1	C2	2.93	3.98	3.31	3.5	3.53	1.77	Glycosyltransferase (AHRD V3.3 *** A0A0A1WC49_NICAT)
Solyc01g005470.3.1	C2	0.64	1.46	2.74	1.61	1.53	0.58	protein PLANT CADMIUM RESISTANCE 2-like (AHRD V3.3 *** A0A1U8ETE7_CAPAN)
Solyc07g052720.4.1	C2	0.57	0.94	1.65	0.89	0.93	0.41	MADS-box transcription factor (AHRD V3.3 *-* A0A2K3PNN3_TRIPR)
Solyc01g068360.4.1	C2	0.49	0.83	1.16	0.63	0.77	0	Leucine-rich repeat protein kinase family protein (AHRD V3.3 *-* A0A2U1Q3K2_ARTAN)
Solyc01g091040.3.1	C2	0.49	0.64	1.16	0.67	0.9	0.11	Cysteine-rich repeat secretory protein 15 (AHRD V3.3 *** A0A2G2XNS3_CAPBA)
Solyc01g150170.1.1	C2	0.62	1.07	0.96	1.01	1.21	0.29	Dynamin-related protein 3B (AHRD V3.3 *-* A0A2G2W9Y7_CAPBA)
Solyc04g016010.4.1	C2	0.64	1.17	1.04	1.06	1.12	0.22	Thioredoxin reductase (AHRD V3.3 *** A0A2G3BH62_CAPCH)
Solyc11g071420.3.1	C2	0.85	0.8	1.09	0.98	1.02	0.28	I2C2
Solyc12g087820.1.1	C2	1.14	1.39	1.54	1.13	1.34	0.42	MADS box transcription factor AGAMOUS (AHRD V3.3 *-* A0A1Q1NK16_PAELC)
Solyc01g103330.3.1	C2	0.77	0.99	1.23	1.43	1.22	0.43	Unknown protein
Solyc10g078590.2.1	C2	0.44	0.75	1.03	1.08	0.76	0.21	Jacalin-related lectin 3 (AHRD V3.3 *-* A0A2G3BI13_CAPCH)
Solyc03g117490.4.1	C2	0.43	0.67	1.02	0.96	0.71	0.29	Glycerol kinase (AHRD V3.3 *** A0A1U8FUZ6_CAPAN)
Solyc05g054350.3.1	C2	1.01	1.59	2.32	2.45	1.53	0.79	Epoxide hydrolase (AHRD V3.3 *** Q41414_SOLTU)
Solyc03g113420.4.1	C2	0.56	0.51	1.06	0.92	0.81	0.12	Protein NRT1/ PTR FAMILY 2.9 (AHRD V3.3 *** A0A2G2WRJ5_CAPBA)
Solyc05g023995.1.1	C2	1.28	0.89	1.46	1.66	1.33	0.55	Unknown protein
Solyc05g052240.3.1	C2	1.53	1.21	1.73	1.96	1.47	0.48	Chalcone-flavonone isomerase family protein (AHRD V3.3 *** A0A2G2ZJB2_CAPAN)
Solyc01g090680.3.1	C2	0.3	0.57	1.03	0.74	0.12	-0.04	Uncharacterized conserved protein (UCP012943) (AHRD V3.3 *** AT4G25170.1)
Solyc07g005300.1.1	C2	0.31	0.84	1.23	0.85	0.3	0.04	Unknown protein
Solyc09g010800.5.1.1	C2	0.3	0.92	1	1.03	0.39	-0.12	Metallothionein-like protein type 2 (AHRD V3.3 *** A0A2G2VXD7_CAPBA)
Solyc01g106820.3.1	C2	0.46	0.95	1.17	1.03	0.4	-0.04	Ethylene-dependent gravitropism-deficient and yellow-green-like 3 (AHRD V3.3 *** A0A2U1KYW2_ARTAN)
Solyc08g075360.3.1	C2	0.34	0.86	1.11	0.85	0.49	-0.07	ABC transporter E family member 2 (AHRD V3.3 *** A0A1J3F317_NOCCA)
Solyc02g070970.1.1	C2	0.29	1.23	1.79	1.25	0.64	-0.21	Chlorophyll a-b binding protein, chloroplastic (AHRD V3.3 *** A0A2G3A7J8_CAPAN)
Solyc05g006870.3.1	C2	1.46	3.01	5.13	3.91	2.74	-0.74	Thioredoxin (AHRD V3.3 *** A0A2G2VLZ1_CAPBA)
Solyc09g014280.1.1	C2	0.5	1.68	1.66	1.25	0.26	0.02	HXXXD-type acyl-transferase family protein (AHRD V3.3 *** V5PZN5_9CARY)
Solyc05g055343.2.1	C2	0.76	1.64	1.11	1.29	0.36	-0.02	Glycosyltransferase (AHRD V3.3 *-* A0A2I4G8J4_9ROSI)
Solyc05g011970.3.1	C2	0.58	1.69	1.27	1.08	0.55	0.25	Cytochrome (AHRD V3.3 *** A0A1U8EZV2_CAPAN)
Solyc12g008400.2.1	C2	0.45	1.12	0.77	0.77	0.43	0.03	LRR receptor-like serine/threonine-protein kinase EFR (AHRD V3.3 *** A0A1U8E9C9_CAPAN)
Solyc08g061010.4.1	C2	0.89	1.09	1.43	1.01	0.56	0.35	Major facilitator superfamily protein (AHRD V3.3 *** A0A1P8AZ62_ARATH)
Solyc11g069920.1.1	C2	3.11	3.71	3.36	3.21	1.63	0.69	I2C6
Solyc01g073710.2.1	C2	0.6	0.66	0.97	1.07	0.26	0.26	Calcium-binding EF-hand family protein (AHRD V3.3 *** O64866_ARATH)
Solyc09g055180.4.1	C2	0.78	0.93	1.01	1.13	0.67	0.12	Protein kinase domain (AHRD V3.3 *** A0A200Q8Z3_9MAGN)
Solyc02g077770.3.1	C2	0.89	0.86	1.34	1.41	0.57	0.12	F-box domain-containing protein (AHRD V3.3 *** A0A2U1MSG2_ARTAN)
Solyc05g006340.3.1	C2	0.71	0.85	1.18	1.1	0.58	0.2	Transducin/WD40 repeat-like superfamily protein (AHRD V3.3 *** A0A2U1QGB4_ARTAN)
Solyc09g009520.3.1	C2	0.65	1.27	0.92	1.29	0.64	0.87	Alpha/beta-Hydrolases superfamily protein (AHRD V3.3 *** Q9SJM9_ARATH)
Solyc08g067960.3.1	C2	0.69	1.27	1.29	1.31	0.65	1.17	CHY-type/CTCHY-type/RING-type Zinc finger protein (AHRD V3.3 *** A0A2U1Q2D4_ARTAN)
Solyc02g068040.3.1	C2	0.66	1.55	1.46	1.61	0.55	1.07	Unknown protein
Solyc03g114160.1.1	C2	1.32	2.53	2.31	2.54	0.96	1.97	RING-type E3 ubiquitin transferase (AHRD V3.3 *** A0A2G2VA42_CAPBA)
Solyc05g014190.4.1	C2	1.48	1.99	2.44	2.45	0.83	1.48	CAAX amino terminal protease family protein (AHRD V3.3 *** AT3G26085.2)
Solyc01g073985.1.1	C2	0.64	0.82	0.92	1.03	0.63	0.68	Disease resistance protein (AHRD V3.3 *** A0A200RBM1_9MAGN)
Solyc01g081310.3.1	C2	0.56	0.86	1.12	1.1	0.68	0.79	glutathione S-transferase T3
Solyc05g015640.3.1	C2	0.99	1.34	1.68	1.59	1.18	1.09	transmembrane protein (AHRD V3.3 *-* AT1G27300.1)
Solyc02g084980.3.1	C2	1.31	3.9	3.54	3.04	1.02	2.73	Hexosyltransferase (AHRD V3.3 *** A0A2G2XGM6_CAPBA)
Solyc01g090630.4.1	C2	0.79	2.45	2.67	2.35	0.66	1.46	2-oxoglutarate (2OG) and Fe(II)-dependent oxygenase superfamily protein (AHRD V3.3 *** Q9C938_ARATH)
Solyc01g105767.1.1	C2	0.85	3.18	3.73	2.6	0.97	2.31	hydroxyproline-rich glycoprotein family protein (AHRD V3.3 *-* AT5G09530.1)
Solyc02g076670.3.1	C2	0.38	1.12	1.03	1.15	0.71	0.62	Myb domain, Homeodomain-like protein (AHRD V3.3 *** A0A2U1Q384_ARTAN)
Solyc08g014010.4.1	C2	0.53	1.99	1.57	1.96	1.13	1.23	Transmembrane protein (AHRD V3.3 *** Q1PDF2_ARATH)
Solyc01g099800.4.1	C2	0.21	1.05	1.1	1.01	0.57	0.71	Unknown protein
Solyc12g009680.2.1	C2	0.92	2.45	3.07	3.05	1.8	1.96	Heptahelical transmembrane protein 1 (AHRD V3.3 *** A0A1U8E8P1_CAPAN)
Solyc02g077880.3.1	C2	0.17	0.99	1.18	1.15	0.62	0.67	Auxin-repressed protein (AHRD V3.3 *** A9YSI8_TOBAC)
Solyc08g074390.3.1	C2	0.42	1.64	1.96	1.86	1.24	1.11	Glucan endo-1,3-beta-glucosidase 5 (AHRD V3.3 *** A0A1U8GSD0_CAPAN)
Solyc04g015200.3.1	C2	0.21	1.26	0.97	1.16	0.59	0.38	ATP-dependent 6-phosphofructokinase (AHRD V3.3 *** A0A2G3CDP5_CAPCH)
Solyc12g011170.3.1	C2	0.35	1.08	1.07	1.05	0.44	0.2	Phospholipase D (AHRD V3.3 *** K4DCK3_SOLLC)
Solyc03g097650.3.1	C2	0.19	1.58	1.6	0.93	0.97	0.45	NAC domain (AHRD V3.3 *** A0A200R3X5_9MAGN)
Solyc09g072900.4.1	C2	0.69	1.95	2.22	1.28	1.22	0.51	endo-1,31,4-beta-D-glucanase-like (AHRD V3.3 *** A0A2I4F2X5_9ROSI)
Solyc01g106650.3.1	C2	0.58	1.32	1.57	1.16	1.21	0.22	Xyloglucan endotransglucosylase/hydrolase (AHRD V3.3 *** A0A2G2V8Q2_CAPBA)
Solyc06g008300.4.1	C2	1.17	4.35	3.94	2.97	3.3	1.41	Hcr2-5D (AHRD V3.3 *** Q9ZTJ6_SOLLC)
Solyc06g009820.3.1	C2	0.39	1.25	1.07	0.98	0.81	0.24	Fumarate hydratase class II (AHRD V3.3 *-* A0A248JQX4_9PROT)
Solyc01g105387.1.1	C2	1.18	3.03	3.57	2.04	1.95	2.09	ABC transporter G family member 11 (AHRD V3.3 *** A0A2G3AV03_CAPCH)
Solyc09g089580.4.1	C2	0.59	1.14	1.66	1.03	0.82	0.86	2-oxoglutarate (2OG) and Fe(II)-dependent oxygenase superfamily protein (AHRD V3.3 *** A0A2U1QA13_ARTAN)
Solyc12g010410.3.1	C2	0.6	1.04	1.35	0.86	0.7	0.63	Homeobox protein knotted-1-like 3 (AHRD V3.3 *** A0A1U8H944_CAPAN)
Solyc12g021160.1.1	C2	0.87	1.59	2.09	1.35	0.91	1.07	Unknown protein
Solyc01g081600.3.1	C2	0.85	2.83	3.39	2.19	1.56	1.35	Non-specific lipid-transfer protein (AHRD V3.3 *** K4AY52_SOLLC)
Solyc11g008440.3.1	C2	0.31	0.98	1.37	0.88	0.84	0.58	Amino acid transporter (AHRD V3.3 *** A0A200R5Q3_9MAGN)
Solyc12g098190.2.1	C2	0.25	1.15	0.93	0.72	0.55	0.66	F-box protein (AHRD V3.3 *** A0A2G3B4N2_CAPCH)
Solyc07g006130.3.1	C2	0.08	1.16	1.26	0.84	0.58	0.7	Eukaryotic peptide chain release factor subunit 1 (AHRD V3.3 *** A0A1U8F7R5_CAPAN)
Solyc08g076290.3.1	C2	-0.03	1.34	1.43	0.9	0.93	0.75	Plastidal glycolate/glycerate translocator 1, chloroplastic (AHRD V3.3 *** A0A2G2XLX5_CAPBA)
Solyc08g006020.4.1	C2	0.15	2.85	3.6	1.85	1.75	1.87	NAC domain-containing protein (AHRD V3.3 *** A0A2G3AGF8_CAPAN)
Solyc11g068790.2.1	C2	0.13	0.88	1.04	0.57	0.61	0.57	FAM210B-like protein%2C putative (DUF1279) (AHRD V3.3 *** AT2G27290.1)
Solyc04g074850.3.1	C2	0.37	0.05	1.12	0.61	1.01	0.27	ripening regulated protein DDTFR18
Solyc06g071070.1.1	C2	0.29	0.17	1.03	0.8	0.9	0.3	NAD(P)-binding Rossmann-fold superfamily protein (AHRD V3.3 *** A0A2U1L921_ARTAN),Pfam:PF13561
Solyc07g056540.3.1	C2	0.02	0.65	1.89	1.38	1.59	0.6	glycolate oxidase X92888
Solyc12g099930.2.1	C2	0.27	0.58	1.94	1.39	1.83	0.2	Serine--glyoxylate aminotransferase (AHRD V3.3 *** A0A2G2YAX9_CAPAN)
Solyc09g011810.3.1	C2	0.24	0.46	1.32	0.85	1.08	0.36	Fructose-1,6-bisphosphatase (AHRD V3.3 *** B6TSK5_MAIZE)
Solyc12g088190.2.1	C2	0.26	0.37	1.27	0.92	1.04	0.25	Amino acid permease (AHRD V3.3 *** A0A2K3NUE8_TRIPR)
Solyc01g106800.4.1	C2	0.38	0.46	1.11	0.61	0.84	-0.31	amino acid transporter 1
Solyc07g014730.3.1	C2	0.44	0.34	1.15	0.8	0.86	-0.11	Phospholipase A2-alpha (AHRD V3.3 *** A0A2G2WBQ3_CAPBA)
Solyc12g006140.2.1	C2	0.17	0.95	1.42	0.68	1.44	-0.05	Cab-5 gene encoding chlorophyll a/b-binding protein
Solyc07g052690.4.1	C2	0.2	1.02	1.49	1.04	1.3	0.1	Beta-amylase (AHRD V3.3 *** A0A2G3BZU4_CAPCH)
Solyc10g085500.2.1	C2	0.01	0.56	1.14	0.77	0.98	-0.1	Cytochrome P450 (AHRD V3.3 *** A0A2U1LHU2_ARTAN)
Solyc08g008630.4.1	C2	0.12	0.63	1.13	0.29	0.46	0.48	beta-carotene isomerase D27, chloroplastic (AHRD V3.3 *** A0A2I4EYC2_9ROSI)
Solyc02g062340.3.1	C2	0.12	0.55	1.12	0.41	0.57	0.13	Fructose-bisphosphate aldolase (AHRD V3.3 *** Q9SXX4_NICPA)
Solyc11g073160.3.1	C2	0.34	0.96	1.6	0.41	0.7	0.31	Riboflavin biosynthesis protein ribBA (AHRD V3.3 *** A0A2K3NL55_TRIPR)
Solyc06g005070.3.1	C2	0.35	0.31	1.18	0.4	0.81	0.22	Major facilitator superfamily protein (AHRD V3.3 *** A0A1P8AQH5_ARATH)
Solyc01g109140.3.1	C2	0.5	0.48	1.67	0.54	0.85	0.59	divinyl ether synthase
Solyc06g069040.4.1	C2	0.21	0.5	1.47	0.65	0.81	0.38	glutathione S-transferase T4
Solyc01g005010.4.1	C2	0.23	0.35	1.12	0.73	0.52	0.38	protein XRI1-like (AHRD V3.3 *** A0A2I4FA04_9ROSI)
Solyc08g007040.3.1	C2	0.88	1.13	2.58	1.29	0.9	1	Glycine cleavage system H protein (AHRD V3.3 *** A0A2G2W3F1_CAPBA)
Solyc08g006460.3.1	C2	-0.04	0.78	1.4	1.22	0.65	0.57	RING/U-box superfamily protein (AHRD V3.3 *** A0A1P8BF19_ARATH)
Solyc01g096340.3.1	C2	0.1	0.59	1.11	0.79	0.59	0.38	Small auxin up-regulated RNA2
Solyc07g044900.1.1	C2	0.21	2.59	3.96	2.93	1.94	1.61	Unknown protein
Solyc09g010680.3.1	C2	0.18	0.8	1.46	0.99	0.71	0.3	Dof zinc finger protein DOF3.6 (AHRD V3.3 *** A0A2G3BK09_CAPCH)
Solyc10g080340.3.1	C2	0.06	1.66	3.45	2.23	2.12	0.39	Protein DETOXIFICATION (AHRD V3.3 *** A0A2I4ETK5_9ROSI)
Solyc04g079680.4.1	C2	-0.21	0.68	1.74	0.89	0.74	0.44	Cytochrome P450 (AHRD V3.3 *** A0A2U1M7T5_ARTAN)
Solyc02g085870.3.1	C2	-0.21	1.01	1.59	1.08	0.92	0.43	beta-ketoacyl-coenzyme A synthase
Solyc03g111610.3.1	C2	-0.05	0.99	1.74	0.99	0.75	0.31	Haloacid dehalogenase-like hydrolase domain-containing protein (AHRD V3.3 *** A0A2G3CCT0_CAPCH),Pfam:PF13419
Solyc12g089300.2.1	C2	-0.59	2.31	3	2.73	2.53	1.75	Gibberellin regulated protein (AHRD V3.3 *** A0A200QKC0_9MAGN)
Solyc06g051020.2.1	C2	-0.06	0.8	1.25	1.24	1.23	0.84	Peptide-N4-(N-acetyl-beta-glucosaminyl)asparagine amidase A (AHRD V3.3 *** A0A200PX65_9MAGN)
Solyc06g073460.4.1	C2	0.01	0.83	1.09	1.18	1	0.74	phospholipid hydroperoxide glutathione peroxidase
Solyc11g067330.1.1	C2	0.07	4.26	5.62	5.22	5.29	3.61	Acylsugar acyltransferase 3 (AHRD V3.3 *** A0A0B5J4M4_SOLHA)
Solyc05g024430.3.1	C2	-0.1	1.1	1.37	0.86	1.07	0.76	transmembrane protein (AHRD V3.3 *-* AT4G13500.1)
Solyc01g109880.3.1	C2	-0.33	1.07	1.91	1.43	1.62	0.75	BZIP transcription factor (AHRD V3.3 *** Q8GTZ1_CAPCH)
Solyc08g065330.3.1	C2	-0.1	0.64	1.18	0.85	0.77	0.47	Calcineurin B-like 10 (AHRD V3.3 *** G4XMX1_SOLLC)
Solyc08g080360.3.1	C2	-0.22	0.53	1.54	1.1	1.02	0.51	F-box protein PP2-A15 (AHRD V3.3 *** A0A2G2Y8Y0_CAPAN)
Solyc04g076830.4.1	C2	-0.15	0.36	1.04	0.99	0.77	0.33	Phosphoglycerate mutase-like protein (AHRD V3.3 *** Q8LGT8_SOYBN)
Solyc11g067260.3.1	C2	-0.13	0.37	1.03	0.94	0.8	0.31	Alpha/beta-Hydrolases superfamily protein (AHRD V3.3 *** A0A2U1LHG4_ARTAN)
Solyc07g006680.1.1	C2	0.04	1.48	2.23	2.78	2.35	0.64	HXXXD-type acyl-transferase family protein (AHRD V3.3 *** F4JBC7_ARATH)
Solyc10g075070.3.1	C2	-0.05	1.1	1.71	1.82	1.73	0.47	Non-specific lipid-transfer protein (AHRD V3.3 *** K4D1U9_SOLLC)
Solyc04g080040.3.1	C2	-0.02	0.94	1.43	1.59	1.2	0.32	Auxilin-related protein 2 (AHRD V3.3 *** A0A2G3CQ94_CAPCH)
Solyc06g068680.3.1	C2	-0.21	1.14	1.88	2.16	1.64	0.65	Respiratory burst oxidase homolog (AHRD V3.3 *** Q84KK7_NICBE)
Solyc06g060590.3.1	C2	-0.6	3.29	4.5	5.13	3.14	0.92	Bidirectional sugar transporter SWEET (AHRD V3.3 *** M1B2X7_SOLTU)
Solyc01g005590.2.1	C2	-0.24	1.25	1.67	1.81	1.29	0.47	Unknown protein
Solyc01g108490.3.1	C2	-0.22	1.22	1.68	1.77	1.24	0.58	Carboxypeptidase (AHRD V3.3 *** A0A1U8E723_CAPAN)
Solyc05g054760.4.1	C2	-0.33	0.89	1.34	1.27	1.07	0.41	dehydroascorbate reductase 1
Solyc12g088670.2.1	C2	-0.1	0.63	1.13	1.03	0.83	0.35	cysteine protease CYP1
Solyc01g107590.3.1	C2	0.32	0.28	0.67	1.35	0.76	0.55	Cinnamyl alcohol dehydrogenase (AHRD V3.3 *** J7FMA4_NICAT)
Solyc03g079880.4.1	C2	0.68	1.96	2.7	5.64	2.61	1.79	Bifunctional inhibitor/plant lipid transfer protein/seed storage helical domain-containing protein (AHRD V3.3 *** A0A103YIU0_CYNCS)
Solyc02g063170.3.1	C2	0.15	0.38	0.79	1.44	0.67	0.6	Abscisic acid (Aba)-deficient 4 (AHRD V3.3 *-* A0A1P8AQ81_ARATH)
Solyc06g061240.4.1	C2	0.11	0.4	0.73	1.38	0.68	0.57	PLATZ transcription factor family protein (AHRD V3.3 *** F4IEB6_ARATH)
Solyc06g066580.4.1	C2	0.35	0.73	1.37	1.88	1.09	0.87	bHLH transcription factor137
Solyc06g075670.1.1	C2	1.27	2	3.21	4.73	2.9	1.35	MYB transcription factor (AHRD V3.3 *-* B4FPU3_MAIZE)
Solyc07g009340.2.1	C2	0.61	1.04	1.76	2.66	1.56	0.96	Cytochrome b561 and DOMON domain-containing protein (AHRD V3.3 *** A0A2G2Z282_CAPAN)
Solyc06g069850.3.1	C2	0.35	0.48	0.67	1.18	0.54	0.48	R2R3MYB transcription factor 30
Solyc01g095530.2.1	C2	0.56	1.15	1.42	2.25	1.22	1.17	hypothetical protein (AHRD V3.3 *-* AT5G41761.1)
Solyc06g054270.3.1	C2	1.02	2.41	2.75	4.06	2.42	1.88	Sugar transporter protein 11
Solyc01g008440.3.1	C2	0.28	0.62	0.77	1.05	0.84	0.31	Calcium-dependent protein kinase (AHRD V3.3 *** B2KTB2_WHEAT)
Solyc01g109800.2.1	C2	0.54	1.58	1.98	3.17	2.02	0.9	DUF4408 domain-containing protein (AHRD V3.3 *-* A0A1Q3AR87_CEPFO)
Solyc08g066800.4.1	C2	0.13	0.75	1	1.33	0.88	0.35	phospholipase D
Solyc11g069450.1.1	C2	0.12	1.47	1.67	2.11	1.71	0.83	Senescence regulator S40 (AHRD V3.3 *** A0A200QID2_9MAGN)
Solyc05g008130.4.1	C2	0.24	0.71	0.9	1.34	0.93	0.6	Unknown protein
Solyc07g017570.2.1	C2	1.29	5.21	4.68	7.79	5.66	3.5	defensin-like protein 1 (AHRD V3.3 -** A0A1S3YK59_TOBAC)
Solyc06g006080.3.1	C2	0.37	0.67	1	1.93	1.11	0.18	Phosphomethylpyrimidine synthase (AHRD V3.3 *** A0A2G3C580_CAPCH)
Solyc06g075660.4.1	C2	1.47	2.14	2.89	5.33	2.89	1	MYB transcription factor (AHRD V3.3 *-* B4FPU3_MAIZE)
Solyc01g006720.4.1	C2	0.11	1.88	2.39	4.65	2.75	1.05	ABC transporter G family member 27 (AHRD V3.3 *** A0A2G2VCM9_CAPBA)
Solyc10g007070.4.1	C2	0.1	1.04	1.54	2.34	1.54	0.11	Early nodulin-like protein 1 (AHRD V3.3 *-* A0A2G3BCD1_CAPCH)
Solyc11g012930.2.1	C2	-0.14	2.75	3.93	6.65	4.37	0.6	WAT1-related protein (AHRD V3.3 *** K4D697_SOLLC)
Solyc11g007650.1.1	C2	0.49	0.83	1.24	1.5	0.68	0.84	F-box domain (AHRD V3.3 *-* A0A200QCQ8_9MAGN)
Solyc04g014990.3.1	C2	0.32	0.92	1.38	1.65	0.8	0.86	Glycosyltransferase (AHRD V3.3 *-* A0A0A1WCT3_NICAT)
Solyc04g076820.1.1	C2	0.29	0.76	1.06	1.25	0.55	0.7	Phox/Bem1p (AHRD V3.3 *** A0A200QI01_9MAGN)
Solyc03g120930.1.1	C2	0.4	1.14	1.91	1.97	1.36	1.11	Avr9/Cf-9 rapidly elicited protein (AHRD V3.3 *** Q9ZU12_ARATH)
Solyc10g083460.1.1	C2	0.23	1.04	1.6	1.86	1.06	0.95	Zinc finger A20 and AN1 domain-containing stress-associated protein (AHRD V3.3 *** V5PZR5_9CARY)
Solyc02g071790.3.1	C2	0.39	1.09	1.23	1.44	1.03	0.87	Leucine-rich receptor-like kinase family protein (AHRD V3.3 *-* G7KRB1_MEDTR)
Solyc02g063410.3.1	C2	1.1	2.58	3.41	3.87	2.34	2.4	Hydroxyproline-rich glycoprotein family protein (AHRD V3.3 *** A0A2U1M3E1_ARTAN)
Solyc09g092010.1.1	C2	0.57	1.45	2.03	2.33	1.48	1.41	Receptor like protein kinase S.2 (AHRD V3.3 *-* A0A2G3AS19_CAPCH)
Solyc02g069470.4.1	C2	0.78	1.24	1.78	1.57	1	0.96	Zinc finger (C3HC4-type RING finger) family protein (AHRD V3.3 *** A0A2U1N0U6_ARTAN)
Solyc07g053320.4.1	C2	0.43	0.99	1.38	1.17	0.66	0.65	hypothetical protein (AHRD V3.3 *-* AT2G31130.6)
Solyc08g078680.4.1	C2	0.46	0.86	1.39	1.44	0.83	0.69	Sec14p-like phosphatidylinositol transfer family protein (AHRD V3.3 *** A0A1P8BCX9_ARATH)
Solyc12g008640.3.1	C2	0.24	0.65	1.11	1.17	0.62	0.53	Gamma-glutamyltranspeptidase (AHRD V3.3 *** A0A200QPW0_9MAGN),Pfam:PF01019
Solyc12g088010.2.1	C2	0.35	0.76	1.47	1.26	0.87	0.66	HYPERSENSITIVE TO PI STARVATION 4 (AHRD V3.3 *** F4I9T6_ARATH)
Solyc04g014600.3.1	C2	0.64	1.74	2.88	2.56	1.43	1.38	Adenine nucleotide alpha hydrolases-like superfamily protein (AHRD V3.3 *** A0A2U1NYH2_ARTAN)
Solyc07g066330.3.1	C2	0.58	1.65	3.35	2.82	1.65	1.57	NAC domain-containing protein (AHRD V3.3 *** A0A2G2WGF8_CAPBA)
Solyc11g071820.3.1	C2	0.37	0.68	0.76	1.1	0.58	0.38	Protein kinase domain (AHRD V3.3 *** A0A200Q9J9_9MAGN)
Solyc06g053220.3.1	C2	0.54	1	1.05	1.37	0.75	0.61	Homeobox-leucine zipper protein HOX6 (AHRD V3.3 *** A0A2G2WIJ7_CAPBA)
Solyc10g085950.2.1	C2	0.79	1.55	1.85	2.15	1.15	0.84	ABC transporter protein (AHRD V3.3 *** A0A1L4BHU2_ORYSI)
Solyc03g116670.3.1	C2	0.41	0.66	0.85	1.14	0.63	0.55	Tetratricopeptide repeat (TPR)-like superfamily protein (AHRD V3.3 *-* F4K464_ARATH)
Solyc09g063150.3.1	C2	0.87	1.66	2.23	2.47	1.62	1.09	Glutathione S-transferase (AHRD V3.3 *** A0A200PVK3_9MAGN)
Solyc02g093140.4.1	C2	0.36	0.67	0.76	1.18	0.4	0.37	CBS domain-containing protein CBSX1, chloroplastic (AHRD V3.3 *** A0A1U8FZ99_CAPAN)
Solyc01g100640.4.1	C2	0.7	1.04	1.4	1.55	0.76	0.39	Catalase (AHRD V3.3 *-* K0IBB4_NICBE)
Solyc03g119930.1.1	C2	0.7	0.87	1.3	1.67	0.82	0.45	Molybdate transporter like (AHRD V3.3 *** A0A2R6PTH4_ACTCH)
Solyc07g008200.3.1	C2	0.47	1.64	2.55	3.05	1.51	0.3	Equilibrative nucleotide transporter 8 (AHRD V3.3 *** A0A2G3BY58_CAPCH)
Solyc05g056370.4.1	C2	0.51	1.1	1.78	2.04	1.13	0.53	Mitogen-activated protein kinase kinase kinase (AHRD V3.3 *** A0A2P5BIW6_PARAD)
Solyc12g044420.1.1	C2	0.85	1.64	2.35	3.18	1.73	0.59	Avr9/Cf-9 rapidly elicited protein (AHRD V3.3 *** Q9ZU12_ARATH)
Solyc01g090790.4.1	C2	0.4	1	1.49	1.65	1.15	0.53	bHLH transcription factor
Solyc04g071900.4.1	C2	0.38	1.13	1.57	1.61	1.16	0.62	Peroxidase (AHRD V3.3 *** K4BTH7_SOLLC)
Solyc01g007070.3.1	C2	0.2	0.58	0.85	1.05	0.74	0.36	BEL1-like homeodomain protein 3 (AHRD V3.3 *** A0A2G3AY56_CAPCH)
Solyc05g006660.4.1	C2	0.34	0.67	1.04	1.25	0.83	0.46	Protein ENHANCED DISEASE RESISTANCE 2 (AHRD V3.3 *** A0A1J3E5Z2_NOCCA)
Solyc07g008310.3.1	C2	0.38	0.75	1.26	1.53	0.99	0.44	Choline monooxygenase, chloroplastic (AHRD V3.3 *** A0A2G2WBE9_CAPBA)
Solyc01g066860.3.1	C2	0.18	0.47	1.01	1.25	0.49	0.6	hypothetical protein (AHRD V3.3 *** AT1G63310.1)
Solyc08g076730.4.1	C2	0.27	0.42	1.43	1.74	0.44	0.74	Tetratricopeptide repeat (TPR)-like superfamily protein (AHRD V3.3 *-* Q0WUZ1_ARATH)
Solyc06g076050.4.1	C2	-0.07	0.24	1.15	1.22	0.43	0.41	Ankyrin repeat family protein, putative, expressed (AHRD V3.3 *** Q10NB7_ORYSJ)
Solyc08g080390.3.1	C2	-0.12	0.43	1.58	1.44	0.83	0.78	Cytochrome P450 (AHRD V3.3 *** A0A2U1KE50_ARTAN)
Solyc01g091870.3.1	C2	-0.18	1.37	1.73	2.2	1.41	0.78	SPX domain-containing protein (AHRD V3.3 *** D7MDY2_ARALL)
Solyc12g007060.1.1	C2	0.02	0.87	1.39	1.73	1	0.7	serine-rich protein-like protein (AHRD V3.3 --* AT5G55980.1)
Solyc02g062390.3.1	C2	-0.59	2.56	3.59	3.76	2.09	2.07	abscisic acid and environmental stress-inducible protein TAS14 (AHRD V3.3 *-* A0A1U8FJ72_CAPAN)
Solyc03g005640.1.1	C2	-0.59	2.09	3.76	4.67	2.11	2.17	Transmembrane protein, putative (DUF247) (AHRD V3.3 *-* Q9SN03_ARATH)
Solyc03g114790.3.1	C2	-0.02	0.62	0.87	1.08	0.48	0.55	Isoaspartyl peptidase/L-asparaginase (AHRD V3.3 *** A0A2G2WQU4_CAPBA)
Solyc01g090120.3.1	C2	-0.15	1.16	2.36	2.31	1.14	0.54	Uclacyanin-3 (AHRD V3.3 *** A0A1U8ED46_CAPAN)
Solyc02g083630.3.1	C2	-0.01	0.65	1.31	1.48	0.52	0.36	Ascorbate peroxidase (AHRD V3.3 *** Q39780_GOSHI)
Solyc03g120560.3.1	C2	0.2	0.51	1.06	0.97	0.53	0.38	Protein NRT1/ PTR FAMILY 1.1 (AHRD V3.3 *** A0A2G3A3M4_CAPAN)
Solyc02g084950.3.1	C2	0.45	1.29	2.37	2.28	1.28	0.57	S-adenosyl-L-methionine-dependent methyltransferases superfamily protein (AHRD V3.3 *** A0A2U1KPI6_ARTAN)
Solyc10g075090.3.1	C2	0.43	2.08	3.96	3.55	2.18	1.2	Non-specific lipid-transfer protein (AHRD V3.3 *** K4D1V1_SOLLC)
Solyc10g075103.1.1	C2	0.49	2.12	3.99	3.58	2.22	1.23	Non-specific lipid-transfer protein (AHRD V3.3 *** K4D1V1_SOLLC)
Solyc07g053220.2.1	C2	0	0.53	1	1.09	0.7	0.38	G-type lectin S-receptor-like serine/threonine-protein kinase (AHRD V3.3 *** A0A2G2WDS9_CAPBA)
Solyc12g099200.2.1	C2	-0.03	0.99	1.95	1.91	1.15	0.65	Invertase inhibitor (AHRD V3.3 *** O49908_TOBAC)
Solyc04g011670.3.1	C2	0.19	0.89	1.83	2.04	0.98	0.53	Transcription factor TGA7 (AHRD V3.3 *** A0A1U8GLI3_CAPAN)
Solyc06g082470.3.1	C2	0.04	0.71	1.36	1.62	0.86	0.45	MAP kinase kinase kinase 42
Solyc01g081060.4.1	C2	-0.03	0.73	1.48	1.45	0.43	0.61	Solyc01g081060
Solyc07g064240.4.1	C2	0.03	0.68	1.12	1.32	0.41	0.57	Early nodulin-like protein 2-like (AHRD V3.3 *** A0A2K3LF88_TRIPR)
Solyc09g005610.4.1	C2	0.19	2.13	2.85	4.04	1.44	1.2	Transcription factor (AHRD V3.3 *** A0A2U1LZI0_ARTAN)
Solyc09g007680.4.1	C2	-0.1	0.69	0.99	1.26	0.43	0.35	Zinc finger, RING-CH-type, Zinc finger, RING/FYVE/PHD-type (AHRD V3.3 *** A0A2U1LSH5_ARTAN)
Solyc10g085140.2.1	C2	0.39	0.39	1.49	1.62	0.54	-0.18	Alkyl transferase (AHRD V3.3 *** K7X479_SOLLC)
Solyc04g040210.4.1	C2	0.27	0.86	2.01	1.94	0.91	0.05	Unknown protein
Solyc02g036260.4.1	C2	0.34	0.52	1.63	1.47	0.86	0.12	ERD (Early-responsive to dehydration stress) family protein (AHRD V3.3 *** A0A2U1NFB6_ARTAN)
Solyc03g026210.4.1	C2	0.22	0.33	1.15	0.96	0.55	-0.03	Dihydrodipicolinate reductase-like protein (AHRD V3.3 *** A0A0F7GZT6_9ROSI)
Solyc01g080290.3.1	C2	0.27	0.38	1.14	0.95	0.18	0.03	AWPM-19-like family protein (AHRD V3.3 *** Q8LG79_ARATH)
Solyc03g046200.1.1	C2	0.15	0.39	1.31	1.54	0.35	0.23	Beta-glucan-binding protein 1 (AHRD V3.3 *** A0EJF0_MEDTR)
Solyc11g011440.1.1	C2	-0.51	1.28	3.45	3.21	1.76	0.1	aspartic proteinase PCS1-like (AHRD V3.3 *** A0A1U8GN15_CAPAN)
Solyc05g016060.4.1	C2	-0.23	0.32	1.68	1.51	0.58	-0.14	cysteine-rich and transmembrane domain-containing protein WIH1 (AHRD V3.3 *-* XP_004239248.1)
Solyc12g009630.3.1	C2	-0.11	0.25	1.03	0.78	0.43	-0.15	Calmodulin-like protein 5 (AHRD V3.3 *-* A0A2G2YVH8_CAPAN)
Solyc03g079960.4.1	C2	-0.02	0.5	1.25	0.98	0.39	0.16	Thaumatin-like protein 1 (AHRD V3.3 *** A0A1U8FYI6_CAPAN)
Solyc03g113270.3.1	C2	0.11	0.45	1.05	0.95	0.38	0.16	LEVAHOX1G L.esculentum homeobox
Solyc11g066490.1.1	C2	0.01	0.62	1.17	1.1	0.39	0.13	Late embryogenesis abundant (LEA) hydroxyproline-rich glycoprotein family (AHRD V3.3 *** A0A2U1PPK6_ARTAN)
Solyc10g047240.2.1	C2	0.08	0.6	1.32	1.42	0.41	0.02	annexin 9
Solyc01g099960.4.1	C2	-0.08	0.48	1.03	1.03	0.3	0.01	Pectinesterase (AHRD V3.3 *** A0A1U8E4I6_CAPAN)
Solyc04g080520.1.1	C2	-0.08	0.38	1.01	1.05	0.39	0.07	proteoglycan 4 (AHRD V3.3 *-* A0A2I4DDT3_9ROSI)
Solyc01g086720.3.1	C2	0.12	0.28	1	1.22	0.56	0.07	C2 calcium/lipid-binding plant phosphoribosyltransferase family protein (AHRD V3.3 *** A0A061DXG0_THECC)
Solyc11g012360.2.1	C2	0.08	0.64	1.37	1.68	0.88	0.07	Tonoplast dicarboxylate transporter (AHRD V3.3 *** A0A2G3AZI6_CAPCH)
Solyc06g072620.4.1	C2	1	1.79	3.98	5.78	2.63	0.9	Bidirectional sugar transporter SWEET (AHRD V3.3 *** A0A142DVH8_SOLTU)
Solyc03g111810.2.1	C2	0.29	0.44	0.92	1.14	0.46	0.03	Sieve element occlusion a (AHRD V3.3 *** E2FKJ8_9SOLN)
Solyc10g150145.1.1	C2	0.31	0.34	0.91	1.31	0.63	-0.03	Late embryogenesis abundant (LEA) hydroxyproline-rich glycoprotein family (AHRD V3.3 *** Q9SVC8_ARATH)
Solyc12g049530.2.1	C2	0.16	0.33	1.15	1.05	0.43	0.17	Phosphoinositide phosphatase SAC2 (AHRD V3.3 *-* A0A2G2V918_CAPBA)
Solyc01g067300.3.1	C2	0.53	0.81	2.15	1.85	1.04	0.39	CASP-like protein (AHRD V3.3 *-* A0A0K9RZ96_SPIOL)
Solyc02g070420.2.1	C2	0.37	0.58	1.45	1.55	0.64	0.37	transmembrane protein (AHRD V3.3 *-* AT2G34530.1)
Solyc01g060180.4.1	C2	0.23	0.21	0.82	1.05	0.52	0.28	AMP-dependent synthetase/ligase (AHRD V3.3 *** A0A200R265_9MAGN)
Solyc08g007670.1.1	C2	0.84	0.84	2.93	3.44	2.28	0.89	Subtilisin-like protease (AHRD V3.3 *** Q9LWA3_SOLLC)
Solyc06g076350.3.1	C2	0.23	0.15	1.02	0.87	0.54	0.18	LePCL1
Solyc09g089690.3.1	C2	0.14	0.23	1.13	0.96	0.71	0.11	2-oxoglutarate (2OG) and Fe(II)-dependent oxygenase superfamily protein (AHRD V3.3 *** A0A2U1NTU8_ARTAN)
Solyc05g053500.4.1	C2	0.01	0.13	0.83	1.14	0.66	0.12	GATA transcription factor (AHRD V3.3 *** G7K6G0_MEDTR)
Solyc06g063070.3.1	C2	-0.05	0.19	1.04	1.44	0.93	0.21	Ethylene Response Factor A.3
Solyc01g097830.2.1	C2	0	0.17	1.33	1.48	1.2	0.02	DUF868 family protein (DUF868) (AHRD V3.3 *** Q9SI11_ARATH)
Solyc04g079660.2.1	C2	0.11	0.2	1.43	1.61	1.22	0.12	Cytochrome P450 (AHRD V3.3 *** A0A2U1M7T5_ARTAN)
Solyc05g051310.1.1	C2	-0.04	0.46	1.36	1.86	1.48	-0.1	Ethylene-responsive transcription factor 5 (AHRD V3.3 *-* ERF5_NICSY)
Solyc11g072710.3.1	C2	-0.1	0.28	1.17	1.32	0.92	-0.12	phototropin 1
Solyc12g019060.2.1	C2	0.15	0.22	0.77	1.03	0.71	-0.05	Ankyrin repeat-containing protein (AHRD V3.3 *** A0A1U8F3K5_CAPAN)
Solyc03g025390.3.1	C2	-0.03	0.49	1.06	1.37	0.97	-0.06	Short-chain dehydrogenase TIC 32, chloroplastic (AHRD V3.3 *** A0A2G2X6Q5_CAPBA)
Solyc12g096670.2.1	C2	0.03	0.4	0.94	1.36	0.78	-0.08	Ankyrin repeat-containing protein (AHRD V3.3 *** A0A2G3B4V0_CAPCH)
Solyc10g075110.2.1	C2	-0.04	0.98	2.76	3.38	1.91	0.43	Non-specific lipid-transfer protein (AHRD V3.3 *** M1AVB9_SOLTU)
Solyc03g120120.3.1	C2	-0.19	0.69	1.78	2.24	1.2	0.53	Regulator of Vps4 activity in the MVB pathway protein (AHRD V3.3 *-* Q8L402_ARATH)
Solyc03g123580.4.1	C2	-0.12	0.86	2.1	2.6	1.31	0.56	LL-diaminopimelate aminotransferase (AHRD V3.3 *-* AT3G14280.1)
Solyc04g009660.2.1	C2	0.1	0.98	2.92	3.42	2.41	0.77	Disease resistance protein (AHRD V3.3 *** A0A200PUC6_9MAGN)
Solyc10g011660.3.1	C2	0.28	0.7	2.08	2.33	1.53	0.57	Auxin-responsive GH3 family protein (AHRD V3.3 *** A0A2U1NZC8_ARTAN)
Solyc08g076060.3.1	C2	0.05	0.83	1.48	1.83	1.22	0.39	Lectin protein kinase family protein (AHRD V3.3 *** A0A1I9LPL5_ARATH)
Solyc08g082080.3.1	C2	-0.04	0.49	0.99	1.15	0.88	0.28	Amino acid transporter (AHRD V3.3 *** A0A200PUP0_9MAGN)
Solyc04g081890.1.1	C2	-0.1	1.07	1.84	2.06	1.66	0.16	RING/U-box superfamily protein (AHRD V3.3 *** A0A2U1PXB9_ARTAN)
Solyc12g089160.3.1	C2	0.09	0.6	1.11	1.13	0.93	0.01	Protein kinase domain (AHRD V3.3 *** A0A200R7P3_9MAGN)
Solyc01g097820.4.1	C2	-0.03	0.3	1.16	1.05	0.88	0.15	Adenine phosphoribosyltransferase-like protein, putative (DUF2358) (AHRD V3.3 *** Q94K63_ARATH)
Solyc01g008110.4.1	C2	0.12	0.42	1.02	0.95	0.82	0.12	Cytochrome P450 (AHRD V3.3 *** A0A200R3Q9_9MAGN)
Solyc12g094380.2.1	C2	0.13	1.22	2.71	3.04	2.51	0.41	Thioredoxin superfamily protein (AHRD V3.3 *** A0A2U1PXF3_ARTAN)
Solyc06g082250.1.1	C2	-1.72	2.57	3.45	1.69	1.27	1.07	Laccase (AHRD V3.3 *-* A0A1S3ZUA0_TOBAC)
Solyc07g053890.3.1	C2	-0.64	2.55	3.36	2.01	1.62	1.51	O-acyltransferase WSD1-like protein (AHRD V3.3 *** A0A2K3N315_TRIPR)
Solyc12g005440.1.1	C2	-0.45	1.84	2.22	1	0.9	1.1	HXXXD-type acyl-transferase family protein (AHRD V3.3 *** F4JBC7_ARATH)
Solyc10g008730.3.1	C2	-0.28	0.84	1.96	0.1	0.54	0.64	transmembrane protein (AHRD V3.3 *-* AT2G31090.1)
Solyc10g076610.2.1	C2	-0.27	1.38	1.77	0.55	1.29	1.33	lysyl-tRNA synthetase
Solyc01g006240.3.1	C2	-0.18	0.81	1.37	0.51	0.42	0.11	Inactive protein restricted tev movement 1 (AHRD V3.3 *** A0A314KP80_NICAT)
Solyc01g010215.1.1	C2	-0.23	0.99	1.31	0.49	0.43	-0.2	UBN2 domain-containing protein (AHRD V3.3 *-* A0A1Q3DGW3_CEPFO)
Solyc10g009340.1.1	C2	-0.2	0.68	1.31	0.27	0.36	-0.2	Calcium-binding protein KIC (AHRD V3.3 *** A0A1U8EBK4_CAPAN)
Solyc03g034220.3.1	C2	-0.27	0.56	1.48	0.6	0.77	-0.11	Tomato RuBP carboxylase small subunit
Solyc07g009380.4.1	C2	-1.11	1.61	3.19	2.02	2.26	-0.18	xyloglucan endotransglucosylase-hydrolase 2
Solyc07g041730.4.1	C2	-0.64	0.58	2.07	1.18	1.3	-0.17	MOB kinase activator family (AHRD V3.3 *** A0A2U1N847_ARTAN)
Solyc10g085190.2.1	C2	-0.35	1.26	3	0.48	1.97	-0.23	2-oxoglutarate (2OG) and Fe(II)-dependent oxygenase superfamily protein (AHRD V3.3 *** F4J670_ARATH)
Solyc07g066150.1.1	C2	0.06	0.52	1.05	0.36	0.68	-0.2	Photosystem I reaction center subunit V, chloroplastic (AHRD V3.3 *** A0A1U8HDK9_CAPAN)
Solyc12g036170.2.1	C2	0.13	0.96	1.93	0.71	0.94	-0.35	Photosynthetic NDH subcomplex B 4 (AHRD V3.3 *** A0A0F7GXZ5_9ROSI)
Solyc01g066450.3.1	C2	0.66	0.64	1.52	0.04	0.33	0.49	Alpha/beta-Hydrolases superfamily protein (AHRD V3.3 *** A0A2U1Q133_ARTAN)
Solyc04g057980.3.1	C2	0.19	0.37	1.02	-0.27	0.72	0.33	Orange Ripening
Solyc10g054010.1.1	C2	0.14	0.82	1.29	0.19	0.32	-0.68	BZIP transcription factor (AHRD V3.3 *** Q8GTZ1_CAPCH)
Solyc12g094640.3.1	C2	0.05	1.46	1.62	0.23	0.42	-0.39	Glyceraldehyde-3-phosphate dehydrogenase (AHRD V3.3 *** A0A2G2YA75_CAPAN)
Solyc05g013640.1.1	C2	-0.04	0.67	2.06	0.78	0.43	-0.3	Unknown protein
Solyc06g060110.3.1	C2	0.14	0.48	1.21	0.33	0.02	-0.09	amino acid transporter 2
Solyc10g055780.1.1	C2	0.39	0.65	2.12	0.5	0.39	-0.16	Chitinase (AHRD V3.3 *** B9VRK7_CAPAN)
Solyc09g009830.3.1	C2	0.44	0.67	1.04	0.48	0.36	0.03	Alpha carbonic anhydrase (AHRD V3.3 *** A0A200QHP1_9MAGN)
Solyc03g062710.4.1	C2	0.48	0.97	1.7	0.69	0.68	-0.07	protein NDH-DEPENDENT CYCLIC ELECTRON FLOW 5 (AHRD V3.3 *** A0A2I4GSV2_9ROSI)
Solyc09g074040.1.1	C2	0.45	1.35	2.07	0.72	0.61	-0.12	Unknown protein
Solyc01g087680.4.1	C2	0.26	0.53	1.04	0.47	0.09	0.15	UPF0114 domain-containing protein (AHRD V3.3 *** A0A1Q3BUG9_CEPFO)
Solyc09g083050.3.1	C2	0.3	0.78	1.25	0.37	0.23	0.08	3-ketoacyl-CoA synthase (AHRD V3.3 *** A0A2G3CSP6_CAPCH)
Solyc04g080540.2.1	C2	0.98	0.19	1.78	0.4	-0.98	0.95	DNA polymerase epsilon catalytic subunit A (AHRD V3.3 *** AT1G19530.2)
Solyc06g069150.1.1	C2	0.71	0.34	0.85	-0.11	-1.39	1.01	hypothetical protein (AHRD V3.3 *** AT1G13360.1)
Solyc05g006980.3.1	C2	-0.04	1.39	1	-0.07	-0.76	0.18	Homeobox-leucine zipper protein HOX16 (AHRD V3.3 *** A0A1U8EXU3_CAPAN)
Solyc09g075860.3.1	C2	-0.1	1.26	0.47	-0.26	-0.68	0.26	Lipoxygenase (AHRD V3.3 *** K4CVG3_SOLLC)
Solyc04g074030.3.1	C2	0.45	0.84	0.64	-0.4	-0.3	1.18	Receptor protein kinase, putative (AHRD V3.3 *** A0A061FG24_THECC)
Solyc07g054430.3.1	C2	0.09	0.73	0.51	-0.32	-0.77	1.23	folic acid binding / transferase (AHRD V3.3 *** AT2G20830.4)
Solyc06g007970.3.1	C2	2.66	2.13	0.25	-0.08	1.23	2.96	Protein SULFUR DEFICIENCY-INDUCED 1 (AHRD V3.3 *** A0A1U8GXQ8_CAPAN)
Solyc07g009510.1.1	C2	0.65	0.64	0.07	0.02	0.46	1.37	Chitinase 12 (AHRD V3.3 *** A0A2G2VG15_CAPBA)
Solyc06g009390.3.1	C2	0.51	0.83	0.53	0.28	0.53	1.15	Protein phosphatase-2C (AHRD V3.3 *** O82469_MESCR)
Solyc09g098420.3.1	C2	1.19	1.36	0.38	0.63	1.63	2.06	Leucine-rich repeat receptor protein kinase MSP1 (AHRD V3.3 *** A0A2G2V6J8_CAPBA)
Solyc09g091600.4.1	C2	0.51	0.68	0.28	-0.05	0.81	1.11	Protein SULFUR DEFICIENCY-INDUCED 1 (AHRD V3.3 *** A0A2G2ZTV9_CAPAN)
Solyc12g009695.1.1	C2	0.76	1.39	0.01	0.21	1.29	2.01	Calcium-dependent lipid-binding (CaLB domain) family protein (AHRD V3.3 *** A0A2U1MY23_ARTAN)
Solyc05g007170.3.1	C2	0.18	1.09	0.85	-0.35	0.42	1.39	Prf (AHRD V3.3 *-* Q9LLD0_SOLLC)
Solyc02g080260.4.1	C2	0.98	1.56	0.69	-0.49	0.7	1.52	Woolly
Solyc01g103500.4.1	C2	1.33	1.74	1.43	-0.57	0.5	1.15	multidrug resistance protein (AHRD V3.3 *** AT1G58007.4)
Solyc04g072760.3.1	C2	0.55	1.03	0.72	-0.26	0.24	0.55	Sulfate transporter (AHRD V3.3 *** S6A1Z9_NICAT)
Solyc06g083650.3.1	C2	0.25	1.74	0.69	0.37	0.95	0.14	GDSL esterase/lipase (AHRD V3.3 *** A0A2G3CC50_CAPCH)
Solyc10g083950.1.1	C2	0.29	1.1	0.32	0.11	0.75	0.37	Major facilitator superfamily (AHRD V3.3 *** A0A2U1PF99_ARTAN)
Solyc06g008057.1.1	C2	0.73	3.9	1.89	2.61	2.64	3.49	Unknown protein
Solyc05g016180.3.1	C2	0.1	1.86	0.52	0.77	1.45	1.46	Class I glutamine amidotransferase-like superfamily protein (AHRD V3.3 *-* A0A1R7T3G1_ARATH)
Solyc12g056750.3.1	C2	0.19	2.22	1.1	0.88	1.57	2.35	WRKY transcription factor 61
Solyc03g025760.4.1	C2	-0.2	1.48	0.48	0.54	0.58	0.98	O-glucosyltransferase rumi homolog (AHRD V3.3 *** A0A2I4FGK6_9ROSI)
Solyc07g005630.3.1	C2	0.07	3.88	1.53	0.67	0.97	2.09	defensin-like protein 1 (AHRD V3.3 -** XP_020080865.1),Pfam:PF00304
Solyc01g098500.3.1	C2	0.91	1.27	0.04	0.58	0.68	0.4	Sugar facilitator protein 5
Solyc12g056540.1.1	C2	1.21	1.01	0.02	0.69	0.74	0.69	Histone H3 (AHRD V3.3 *** A0A328EBD8_9ASTE)
Solyc06g009810.4.1	C2	3.08	3.17	1.43	1.16	1.48	2.24	ethylene-responsive transcription factor CRF1 (AHRD V3.3 --* XP_004245542.1)
Solyc07g052460.3.1	C2	1.19	1.29	0.42	0.33	0.49	1.24	transmembrane protein (AHRD V3.3 *** AT3G21710.2)
Solyc10g085610.2.1	C2	1.51	2.67	0.43	0.79	0.88	1.62	Calmodulin-binding family protein, putative, expressed (AHRD V3.3 *** Q2QXN6_ORYSJ)
Solyc12g011420.2.1	C2	0.61	1.05	0.22	0.42	0.05	0.61	C2 domain-containing protein (AHRD V3.3 *** A0A2G2X5L7_CAPBA)
Solyc08g075240.3.1	C2	0.89	1.79	0.41	0.96	0.79	0.78	Long-chain-alcohol oxidase (AHRD V3.3 *** A0A2G3C0E1_CAPCH)
Solyc03g078270.2.1	C2	0.74	1.28	0.59	1.08	0.59	0.66	Phenylalanine ammonia-lyase (AHRD V3.3 *-* A0A2G2YQA4_CAPAN)
Solyc11g005635.1.1	C2	0.83	1.24	0.63	0.9	0.41	0.65	Ubiquitin (AHRD V3.3 *-* G8H6H0_PAPSO)
[truncated: 2,634 more rows]

## Sheet: Table S2
Supplementary Data Table S2. Clustering of DEGs during shoot regeneration in SD. Hypocotyl explants from SD were incubated on SIM for the indicated times. Explants before incubation (SD 0d) were used as a control group. Genes showing |Log2 fold change| ≥ 1 and adjusted P-value < 0.01 were identied as DEGs. Clustering was performed using DEGs at each time point.
		Log2 fold change
Gene ID	Cluster	SD 6d/SD 0d	SD 12d/SD 0d	SD 18d/SD 0d	SD 30d/SD 0d	SD 42d/SD 0d	Description
Solyc08g078700.2.1	C4	-0.06	-0.64	-0.96	0.44	-2.28	mitochondrial small heat shock protein
Solyc08g007240.4.1	C4	-0.07	-0.2	-0.77	-0.14	-1.03	Nudix hydrolase 8 (AHRD V3.3 *** A0A1U8EVF7_CAPAN)
Solyc06g036290.3.1	C4	-1.61	-1.64	-2.47	-0.9	-3.31	heat shock protein 90
Solyc09g008970.1.1	C4	-0.5	-0.92	-1.82	-0.41	-2.09	plant/protein (AHRD V3.3 *** AT3G10020.1)
Solyc05g044630.3.1	C4	-0.2	-0.37	-0.74	-0.56	-1.19	NifU-like protein 3, chloroplastic (AHRD V3.3 *** A0A2G3BJZ5_CAPCH)
Solyc11g006540.2.1	C4	-0.39	-0.35	-0.87	-0.7	-1.63	FAD/NAD(P)-binding oxidoreductase family protein (AHRD V3.3 *** Q9C574_ARATH)
Solyc01g111880.4.1	C4	-0.31	-0.59	-0.72	-0.42	-1.53	MAP kinase kinase kinase 11
Solyc02g085290.3.1	C4	-0.35	-0.42	-0.53	-0.31	-1	Maf-like protein (AHRD V3.3 *** A0A2U1MK08_ARTAN)
Solyc08g005460.3.1	C4	-0.27	0.05	0.17	-0.16	-1.12	Protein BREVIS RADIX (AHRD V3.3 *** A0A1U8F2S0_CAPAN)
Solyc09g083380.4.1	C4	-0.22	0.41	0.08	-0.05	-1.13	Histone H1 (AHRD V3.3 *-* A0A2G3CST5_CAPCH)
Solyc11g072840.1.1	C4	-0.24	0.36	0.22	-0.08	-1.81	Histone H4 (AHRD V3.3 *-* F2E7L1_HORVV)
Solyc06g008210.4.1	C4	-0.13	0.36	0.37	-0.07	-1.59	Protein BREAST CANCER SUSCEPTIBILITY 1-like protein (AHRD V3.3 *** A0A1J3HZN2_NOCCA)
Solyc08g077990.3.1	C4	-0.16	0.4	0.32	-0.19	-1.56	Kinase like protein (AHRD V3.3 *-* Q0WPK0_ARATH)
Solyc06g072730.4.1	C4	0.22	0.4	0.01	-0.5	-1.41	WEB family protein, chloroplastic (AHRD V3.3 *** A0A2G2WMC9_CAPBA)
Solyc06g084090.4.1	C4	0.17	0.61	0.05	-0.39	-1.5	Histone H2A (AHRD V3.3 *** A0A2G3CCJ9_CAPCH)
Solyc03g119070.2.1	C4	-0.16	0.41	-0.11	-0.53	-1.86	exonuclease 1 (AHRD V3.3 *** A0A2I4FDC1_9ROSI)
Solyc01g074000.3.1	C4	0.13	0.34	-0.04	-0.27	-1.8	Histone H3 (AHRD V3.3 *** D8L9K7_WHEAT)
Solyc11g073250.2.1	C4	0.06	0.33	-0.04	-0.3	-1.33	Histone H2A (AHRD V3.3 *** Q9ST30_SOLME)
Solyc04g079130.2.1	C4	-0.58	0.47	0.14	-0.8	-2.5	B3 domain-containing protein (AHRD V3.3 *** A0A1U8GC90_CAPAN)
Solyc10g084670.3.1	C4	-0.23	0.2	-0.02	-0.65	-1.33	Eukaryotic translation initiation factor 3 subunit A (AHRD V3.3 *** A0A2G2VY82_CAPBA)
Solyc12g088530.2.1	C4	-0.15	0	-0.01	-0.5	-1.79	cyclin A3.1
Solyc06g076860.4.1	C4	0.12	0.08	0.13	-0.43	-1.61	Cell division control protein (AHRD V3.3 *** A0A1U8HBB9_CAPAN)
Solyc06g076640.3.1	C4	0.02	0.03	-0.03	-0.3	-1.23	Tubulin beta chain (AHRD V3.3 *** A0A1U8H9E6_CAPAN)
Solyc08g075080.3.1	C4	0.07	0.01	0.02	-0.57	-1.68	RING/U-box superfamily protein (AHRD V3.3 *** F4KD57_ARATH)
Solyc10g008320.1.1	C4	0.18	0.36	0.15	-0.59	-2.04	microtubule-associated protein (AHRD V3.3 *** AT4G28310.1)
Solyc02g077090.4.1	C4	0.08	0.13	-0.02	-0.28	-1.02	Protein CHUP1, chloroplastic (AHRD V3.3 *-* A0A2G3D559_CAPCH)
Solyc10g011760.3.1	C4	0.13	0.28	-0.04	-0.57	-1.55	Glucose-6-phosphate 1-epimerase (AHRD V3.3 *** A0A1U8EEQ4_CAPAN)
Solyc03g007550.4.1	C4	0.06	0.3	0.1	-0.78	-1.92	LIM domain protein (AHRD V3.3 *** AT5G52950.1)
Solyc07g056160.4.1	C4	-0.04	0.14	-0.07	-0.42	-1.21	CYP724B2 mRNA for cytochrome P450
Solyc11g071300.2.1	C4	0.03	0.15	-0.07	-0.83	-2.14	Myb (AHRD V3.3 *** Q948S6_TOBAC)
Solyc10g080690.2.1	C4	0.68	-0.14	0.08	0.13	-2.16	Patatin (AHRD V3.3 *** A0A2G3BI67_CAPCH)
Solyc02g084990.3.1	C4	-0.06	-0.05	0.05	0.03	-1.3	Mannan endo-1,4-beta-mannosidase (AHRD V3.3 *** A0A2K3NB99_TRIPR)
Solyc11g013810.3.1	C4	0	0	-0.08	0.29	-1.49	Nitrate reductase (AHRD V3.3 *** Q8LT13_SOLTU)
Solyc04g072920.4.1	C4	0.17	-0.75	0.42	-0.16	-1.61	Trehalose 6-phosphate phosphatase (AHRD V3.3 *** A0A2G3CNJ5_CAPCH)
Solyc06g049050.3.1	C4	-0.42	-0.29	0.15	-0.01	-1.86	expansin 2
Solyc07g054430.3.1	C4	-0.23	-0.23	-0.06	0.23	-1.46	folic acid binding / transferase (AHRD V3.3 *** AT2G20830.4)
Solyc10g078240.2.1	C4	-0.27	-0.25	0.22	-0.25	-1.1	Cytochrome P450 (AHRD V3.3 *** A0A2U1MC34_ARTAN)
Solyc02g087870.3.1	C4	-0.61	-0.26	0.06	-0.5	-2.06	ABC transporter (AHRD V3.3 *** A0A200QEZ6_9MAGN)
Solyc09g057630.3.1	C4	-0.21	-0.22	-0.03	-0.44	-1.15	Glucan endo-1,3-beta-glucosidase 3-like protein (AHRD V3.3 *** A0A2K3MT62_TRIPR)
Solyc01g079150.4.1	C4	1.02	-0.39	-1.57	-1.42	-0.78	HCO3-transporter family (AHRD V3.3 *** A0A2U1KUW6_ARTAN)
Solyc09g075940.3.1	C4	0.66	-0.14	-1.36	-1.52	-0.91	Amine oxidase (AHRD V3.3 *** A0A2G2WW99_CAPBA)
Solyc03g121420.4.1	C4	0.99	0.27	-2.71	-2.44	-0.98	Inorganic pyrophosphatase 1 (AHRD V3.3 *** A0A2G2XXB4_CAPAN)
Solyc09g084440.2.1	C4	2.49	0.94	-3.47	-3.71	-2.66	Proteinase inhibitor 1 PPI3A2 (AHRD V3.3 *** Q4FE23_SOLTU)
Solyc02g080770.2.1	C4	1.71	-0.45	-2.06	-3.43	-0.71	Unknown protein
Solyc04g049090.3.1	C4	0.43	-0.15	-0.86	-1.27	-0.15	SlMlo1
Solyc10g017510.3.1	C4	1.03	-1.31	-3.77	-5.19	-1.85	Cytochrome (AHRD V3.3 *** A0A1U8EF26_CAPAN)
Solyc03g123390.4.1	C4	1.21	-0.94	-1.94	-2.8	-0.62	Alpha/beta-Hydrolases superfamily protein (AHRD V3.3 *** Q9LNR2_ARATH)
Solyc05g010320.4.1	C4	0.45	-0.46	-0.92	-1.11	-0.19	Chalcone-flavonone isomerase family protein (AHRD V3.3 *** A0A193AUW5_SOLME)
Solyc01g087850.2.1	C4	0.28	-0.42	-0.67	-1.37	-0.5	serine protease SBT3
Solyc06g073560.4.1	C4	0.45	-1.13	-1.78	-3.01	-1.04	Isovaleryl-CoA dehydrogenase (AHRD V3.3 *** B4FQ64_MAIZE)
Solyc01g006290.4.1	C4	0.59	-1.29	-1.65	-3.34	-1.82	Peroxidase (AHRD V3.3 *** K4ASJ5_SOLLC)
Solyc07g044960.1.1	C4	0.09	-0.59	-0.67	-1.48	-0.68	Xyloglucan galactosyltransferase KATAMARI1 (AHRD V3.3 *** A0A2K3L4H3_TRIPR)
Solyc04g082940.3.1	C4	0.31	-0.41	-0.4	-1	-0.41	Cysteine/Histidine-rich C1 domain family protein (AHRD V3.3 *** F4HWC5_ARATH)
Solyc08g082990.3.1	C4	0.45	-0.38	-0.3	-1.03	-0.5	Oligopeptide transporter (AHRD V3.3 *** A0A200RD47_9MAGN)
Solyc03g115710.1.1	C4	0.75	-0.63	-1.06	-1.49	-0.97	Receptor-like protein kinase THESEUS 1 (AHRD V3.3 *** A0A1U8G3K7_CAPAN)
Solyc09g075680.1.1	C4	0.48	-0.22	-0.57	-1.03	-0.4	Alpha/beta-Hydrolases superfamily protein (AHRD V3.3 *** A0A2U1KK17_ARTAN)
Solyc02g077640.1.1	C4	0.76	0.08	-0.52	-0.73	-1.41	DUF679 domain-containing protein (AHRD V3.3 *** A0A1Q3AXA9_CEPFO)
Solyc06g072220.1.1	C4	1.07	0.08	-0.72	-1.18	-1.77	miraculin-like (AHRD V3.3 *** A0A2I4HMC5_9ROSI)
Solyc02g085880.3.1	C4	1.76	-0.24	-0.89	-2.09	-2.8	Cytochrome P450 (AHRD V3.3 *** A0A2U1LMY2_ARTAN)
Solyc02g094860.3.1	C4	1.72	-0.17	-0.58	-1.78	-2.51	Cytochrome P450 (AHRD V3.3 *** A0A2U1LMY2_ARTAN)
Solyc01g094010.3.1	C4	0.81	-0.14	-0.48	-0.7	-1.15	Alpha/beta-hydrolases superfamily protein (AHRD V3.3 *** A0A2U1LX98_ARTAN)
Solyc02g080480.3.1	C4	1.71	-0.03	-0.84	-1.31	-2.22	Protein DETOXIFICATION (AHRD V3.3 *** A3KDM5_TOBAC)
Solyc08g067510.1.1	C4	2.04	0.11	-1.28	-2.51	-2.86	Non-specific lipid-transfer protein (AHRD V3.3 *** A0A1U8HFE5_CAPAN)
Solyc10g050160.2.1	C4	0.92	-0.02	-0.43	-1.07	-1.07	Caffeoyl CoA O-methyltransferase (AHRD V3.3 *** A0A2U1N686_ARTAN)
Solyc05g008890.3.1	C4	0.67	0.11	-0.66	-1.02	-1.28	Reticulon-like protein (AHRD V3.3 *** A0A1U8FER2_CAPAN)
Solyc05g053070.4.1	C4	0.8	-0.02	-0.78	-1.21	-1.25	Unknown protein
Solyc05g053080.2.1	C4	0.81	0	-0.76	-1.16	-1.2	Unknown protein
Solyc01g107790.2.1	C4	1.26	-0.68	-0.66	-1.02	-1.48	Leucine-rich repeat (AHRD V3.3 *** A0A200QZJ6_9MAGN)
Solyc02g068400.3.1	C4	0.47	-0.31	-0.54	-0.69	-1.04	Pectin lyase-like superfamily protein (AHRD V3.3 *** AT4G20050.7)
Solyc01g057000.3.1	C4	1.21	-0.42	-1.37	-1.26	-1.95	Universal stress protein
Solyc05g005860.3.1	C4	0.74	-0.05	-0.62	-0.73	-1.1	WAT1-related protein (AHRD V3.3 *** K4BWB3_SOLLC)
Solyc02g076740.3.1	C4	1.02	-0.28	-0.6	-1.33	-0.83	Unknown protein
Solyc01g109500.4.1	C4	1.53	-0.54	-1.34	-2.47	-1.45	BURP domain-containing protein (AHRD V3.3 *-* A0A1Q3C0F5_CEPFO)
Solyc12g088300.2.1	C4	1.25	-0.5	-1.01	-1.64	-1.09	hypothetical protein (AHRD V3.3 -** AT4G33800.2)
Solyc05g012670.2.1	C4	1.79	-0.35	-1.45	-2.11	-1.75	Glycosyltransferase (AHRD V3.3 *** A0A288W8G2_GARJA)
Solyc02g081340.3.1	C4	1.47	-0.22	-1.34	-2.08	-1.63	Glutathione S-transferase (AHRD V3.3 *** E1AWJ7_CAPAN)
Solyc09g082660.3.1	C4	1.47	-0.17	-1.43	-2.21	-1.47	Caffeoyl-CoA O-methyltransferase (AHRD V3.3 *** Q2YHM9_PLAMJ)
Solyc11g072110.2.1	C4	0.95	-0.5	-0.76	-1.85	-1.14	2-oxoglutarate (2OG) and Fe(II)-dependent oxygenase superfamily protein (AHRD V3.3 *** A0A2U1Q1F3_ARTAN)
Solyc02g076730.3.1	C4	0.78	-0.3	-0.97	-1.68	-1.1	Cysteine protease CP14 (AHRD V3.3 *-* T2BRA8_TOBAC)
Solyc02g092845.1.1	C4	0.57	-0.24	-0.64	-1.12	-1	Unknown protein
Solyc12g005430.1.1	C4	0.69	-0.82	-0.37	-1.42	-1.13	HXXXD-type acyl-transferase family protein (AHRD V3.3 *** F4JBC7_ARATH)
Solyc11g066150.3.1	C4	0.44	-0.14	-0.27	-1.01	-0.9	UDP-glucuronic acid decarboxylase (AHRD V3.3 *** G5DXR5_SILLA)
Solyc07g006710.2.1	C4	0.92	-0.49	-0.26	-1.35	-1.51	Pathogenesis-related protein PR-1 (AHRD V3.3 *** A0A2G3BX31_CAPCH)
Solyc12g055980.1.1	C4	1.11	-0.23	-0.24	-1.6	-1.63	Endoglucanase (AHRD V3.3 *-* A0A2G2VH75_CAPBA)
Solyc02g079460.1.1	C4	2.1	-0.25	-0.73	-3.53	-2.41	FAD-binding Berberine family protein (AHRD V3.3 *** A0A2U1MQE5_ARTAN)
Solyc12g055970.3.1	C4	1.31	0.02	-0.33	-1.62	-1.48	Endoglucanase (AHRD V3.3 *** A0A2G3B3J7_CAPCH)
Solyc10g081300.1.1	C4	1.2	0.58	-0.49	-1.89	-1.28	Metacaspase-9 (AHRD V3.3 *** A0A2G3ARC5_CAPCH),Pfam:PF00656
Solyc10g081550.2.1	C4	3.23	0.58	-1.85	-4.36	-2.88	Cytochrome P450 (AHRD V3.3 *** A0A2U1Q1Z2_ARTAN)
Solyc01g099910.4.1	C4	0.93	-0.05	-0.78	-1.11	-0.34	Alpha/beta-Hydrolases superfamily protein (AHRD V3.3 *** Q9M9W5_ARATH)
Solyc10g075070.3.1	C4	1.89	0.31	-1.34	-1.84	-1.11	Non-specific lipid-transfer protein (AHRD V3.3 *** K4D1U9_SOLLC)
Solyc04g078790.3.1	C4	2.12	0.13	-1.02	-1.56	-0.57	Transcription factor HEC1 (AHRD V3.3 *** A0A2G2Y0E0_CAPAN)
Solyc08g080040.4.1	C4	1.74	-0.18	-0.75	-1.05	-0.62	2-oxoglutarate (2OG) and Fe(II)-dependent oxygenase superfamily protein (AHRD V3.3 *** F4J670_ARATH)
Solyc12g009930.3.1	C4	1.89	-0.1	-0.62	-1.81	-0.27	Glycosyltransferase (AHRD V3.3 *** A0A288W8G2_GARJA)
Solyc01g080640.3.1	C4	1.01	-0.17	-0.42	-0.75	-0.18	ABC transporter C family member 4 (AHRD V3.3 *** A0A2G3DI56_CAPCH)
Solyc06g082770.3.1	C4	2.72	-0.53	-0.8	-1.94	-0.53	LOB domain-containing protein 4 (AHRD V3.3 *** A0A2G3CBT6_CAPCH)
Solyc02g084720.3.1	C4	0.95	0.06	-0.44	-1.32	-1.62	beta-galactosidase 6
Solyc02g093090.1.1	C4	0.85	0.12	-0.25	-1.18	-1.28	Glucuronoxylan 4-o-methyltransferase 1-like protein (AHRD V3.3 *** A0A2K3MTC9_TRIPR)
Solyc06g084130.3.1	C4	1.2	0.46	-0.33	-1.64	-2.06	Bax inhibitor 1-related (AHRD V3.3 *** A0A200Q4J7_9MAGN)
Solyc06g083030.3.1	C4	0.78	0.19	-0.35	-0.95	-1.23	Carboxypeptidase (AHRD V3.3 *** A0A2G2WN52_CAPBA)
Solyc11g031950.1.1	C4	1.07	0.37	-0.44	-1.44	-1.56	Glucuronoxylan 4-O-methyltransferase 2 (AHRD V3.3 *** A0A2G2VV10_CAPBA)
Solyc01g068140.4.1	C4	0.97	0.61	-0.47	-2.19	-3.16	HXXXD-type acyl-transferase family protein (AHRD V3.3 *** A0A2U1PGW7_ARTAN)
Solyc03g070440.4.1	C4	0.9	0.47	-0.37	-2.04	-3.08	COBRA-like protein (AHRD V3.3 *** K4BHH3_SOLLC)
Solyc10g049580.2.1	C4	1.31	0.33	-0.51	-2.24	-3.18	classical arabinogalactan protein 9-like (AHRD V3.3 *-* XP_004248771.3)
Solyc12g015800.2.1	C4	0.86	0.3	-0.31	-2.08	-2.81	RING/U-box superfamily protein (AHRD V3.3 *** Q8LES9_ARATH)
Solyc12g098210.3.1	C4	1.88	0.46	-0.56	-3.74	-5.03	Pleiotropic drug resistance protein (AHRD V3.3 *** C8CA13_CUCSA)
Solyc07g005840.2.1	C4	0.93	0.78	-0.27	-1.9	-2.35	Cellulose synthase (AHRD V3.3 *** K4CB55_SOLLC)
Solyc09g005630.3.1	C4	1.19	0.6	-0.39	-2.77	-3.17	Protein trichome birefringence-like 3 (AHRD V3.3 *** A0A1U8EDH5_CAPAN)
Solyc02g077400.4.1	C4	1.5	0.85	-0.01	-1.98	-2.37	Rac-like GTP binding protein (AHRD V3.3 *** Q9S821_PHYPA)
Solyc12g019890.2.1	C4	0.6	0.34	-0.23	-0.69	-1.05	Glucan endo-1,3-beta-glucosidase 5 (AHRD V3.3 *** A0A1U8GB40_CAPAN)
Solyc01g080410.3.1	C4	0.31	0.23	0.18	-0.99	-1.54	Peptide-methionine (R)-S-oxide reductase (AHRD V3.3 *** A0A1U8FLP0_CAPAN)
Solyc04g026020.3.1	C4	0.35	0.32	-0.37	-1.96	-3.38	Sieve element occlusion b (AHRD V3.3 *** E2FKJ9_9SOLN)
Solyc05g047680.4.1	C4	0.06	0.03	-0.21	-1.05	-1.55	Cytochrome P450 (AHRD V3.3 *** A0A2U1MQN4_ARTAN)
Solyc10g005950.3.1	C4	0.43	0	-0.13	-1.18	-1.92	Nudix hydrolase 8 (AHRD V3.3 *** A0A2G2VRA0_CAPBA)
Solyc10g085090.3.1	C4	0.91	0.2	-0.51	-2.42	-3.53	Laccase (AHRD V3.3 *** K4D3U3_SOLLC)
Solyc06g050920.4.1	C4	0.77	0.24	-0.53	-1.89	-3.07	Protein trichome birefringence-like 32 (AHRD V3.3 *** A0A2G3C6N9_CAPCH)
Solyc11g069540.3.1	C4	0.89	0.19	-0.6	-2.17	-3.45	Nucleotide/sugar transporter family protein (AHRD V3.3 *** A0A2U1QP35_ARTAN)
Solyc02g072240.3.1	C4	0.75	0.39	-0.58	-2.54	-3.37	Cellulose synthase (AHRD V3.3 *** K4B8J8_SOLLC)
Solyc09g072820.4.1	C4	0.75	0.43	-0.54	-2.35	-3.53	Cellulose synthase (AHRD V3.3 *** K4CUV8_SOLLC)
Solyc03g096770.1.1	C4	0.25	0.27	-0.29	-1.3	-0.94	Protein RESPONSE TO LOW SULFUR 2 (AHRD V3.3 *-* LSU2_ARATH)
Solyc12g042580.2.1	C4	0.25	0.26	-0.39	-0.94	-1.23	Plastocyanin-like (AHRD V3.3 *** A0A200PSX2_9MAGN)
Solyc02g069600.3.1	C4	0.46	0.04	-0.67	-1.36	-1.56	Cytochrome P450 (AHRD V3.3 *** A0A200R9G0_9MAGN)
Solyc09g098160.3.1	C4	0.48	0.24	-0.77	-1.54	-1.71	pirin
Solyc02g087520.3.1	C4	0.45	0.01	-0.58	-2.55	-3.03	Thaumatin (AHRD V3.3 *** A0A200QSK7_9MAGN)
Solyc09g015350.4.1	C4	0.5	0.06	-0.84	-2.66	-3.41	Protein trichome birefringence-like 34 (AHRD V3.3 *** A0A2G3BM77_CAPCH)
Solyc02g089130.4.1	C4	0.88	0.06	-0.64	-2.35	-3.07	COBRA-like protein (AHRD V3.3 *** K4BC67_SOLLC)
Solyc04g080550.4.1	C4	0.78	0.22	-0.85	-2.81	-3.64	Isoflavone reductase-like protein (AHRD V3.3 *** A0A2G2V5Y4_CAPBA)
Solyc04g082710.4.1	C4	0.75	0.05	-0.74	-2.74	-3.59	Papaya proteinase 4 (AHRD V3.3 *** A0A2G2ZSW4_CAPAN)
Solyc01g080490.2.1	C4	0.69	0.02	-1.07	-2.5	-3.15	DUF679 domain-containing protein (AHRD V3.3 *** A0A1Q3B6H0_CEPFO)
Solyc02g014470.4.1	C4	0.87	0.16	-1.02	-2.75	-3.35	Phospholipase A1-II 1 (AHRD V3.3 *** A0A1U8EZV6_CAPAN)
Solyc07g062210.4.1	C4	0.84	0.1	-0.91	-2.6	-2.94	Protein trichome birefringence-like 43 (AHRD V3.3 *** A0A2G2WER8_CAPBA)
Solyc09g007420.4.1	C4	0.56	-0.22	-0.74	-1.97	-2.48	Glycosyltransferases (AHRD V3.3 *** K4CQD1_SOLLC)
Solyc01g103360.4.1	C4	0.58	-0.22	-1.13	-2.71	-3.63	Glucuronoxylan 4-O-methyltransferase 3 (AHRD V3.3 *** A0A1U8DVE2_CAPAN)
Solyc03g115690.1.1	C4	0.59	-0.32	-0.94	-2.17	-3.1	transmembrane protein (AHRD V3.3 *** AT5G61340.2)
Solyc04g080270.4.1	C4	0.33	0.09	-1.02	-2.5	-3.67	hypothetical protein (AHRD V3.3 *-* AT5G42710.3)
Solyc05g009880.3.1	C4	0.16	0.05	-0.43	-1.23	-1.75	bHLH transcription factor 038
Solyc07g042520.4.1	C4	0.48	-0.12	-1.16	-3.18	-4.4	Sucrose synthase (AHRD V3.3 *** K4CEB3_SOLLC)
Solyc12g094700.3.1	C4	0.64	-0.25	-1.16	-3.44	-5.04	Xylem cysteine proteinase 1 (AHRD V3.3 *** A0A2G3B4G3_CAPCH)
Solyc07g064050.3.1	C4	0.73	0.09	-0.85	-2.32	-3.8	Hexosyltransferase (AHRD V3.3 *** A0A2G2WF78_CAPBA)
Solyc11g069840.3.1	C4	0.62	-0.2	-0.74	-2.4	-3.74	DUF547 domain-containing protein/Lzipper-MIP1 domain-containing protein (AHRD V3.3 *** A0A1Q3B3P9_CEPFO)
Solyc12g006270.2.1	C4	0.38	-0.09	-0.48	-1.3	-1.9	Aspartyl/glutamyl-tRNA(Asn/Gln) amidotransferase subunit (AHRD V3.3 *** Q6NMH7_ARATH)
Solyc12g014130.2.1	C4	0.62	-0.01	-0.7	-2.37	-3.39	SUN-like protein 33
Solyc02g069630.3.1	C4	0.59	0.08	-0.4	-0.67	-1.34	Subtilisin-like protease (AHRD V3.3 *** A0A1J3H877_NOCCA)
Solyc12g043040.1.1	C4	0.84	0.17	-0.41	-1.02	-1.96	Sulfate transporter (AHRD V3.3 *** A1YKF8_BRASY)
Solyc01g080990.3.1	C4	1.34	0.19	-1.2	-2.54	-3.56	S-adenosyl-L-methionine-dependent methyltransferases superfamily protein (AHRD V3.3 *** A0A2U1LGR9_ARTAN)
Solyc02g072490.3.1	C4	0.64	0.04	-0.57	-1.31	-1.84	O-fucosyltransferase (AHRD V3.3 *** A0A2P5EP10_TREOI)
Solyc07g065880.4.1	C4	0.86	0.12	-0.83	-1.33	-2.39	Kinesin KP1 (AHRD V3.3 *** A0A2G2WFS9_CAPBA)
Solyc08g014280.3.1	C4	0.62	0.13	-0.59	-0.94	-1.43	SUN-like protein 21
Solyc09g061250.4.1	C4	0.39	-0.26	-0.34	-0.54	-1.16	BTB/POZ domain-containing protein (AHRD V3.3 *** A0A2G2Z754_CAPAN)
Solyc10g078530.2.1	C4	0.44	-0.1	-0.19	-0.67	-1.26	Patatin (AHRD V3.3 *** A0A2G3BI67_CAPCH)
Solyc09g097890.2.1	C4	1.33	-0.07	-0.98	-1.94	-4.31	Cytochrome b561 and DOMON domain-containing protein (AHRD V3.3 *** A0A2G2YQA7_CAPAN)
Solyc12g096980.3.1	C4	0.72	-0.27	-0.62	-1.39	-2.9	auxin-regulated IAA11
Solyc01g100940.2.1	C4	0.36	-0.16	0.06	-0.55	-1.06	protein NIM1-INTERACTING 1-like isoform X2 (AHRD V3.3 -** XP_020213781.1)
Solyc10g086180.2.1	C4	0.45	-0.05	0.04	-0.73	-1.72	Phenylalanine ammonia-lyase (AHRD V3.3 *** A0A2G2VU16_CAPBA)
Solyc12g009840.2.1	C4	0.54	-0.03	-0.19	-0.56	-1.31	Pyrophosphate-energized vacuolar membrane proton pump (AHRD V3.3 *** A0A2G3BP86_CAPCH)
Solyc03g083900.4.1	C4	0.76	0.12	-0.15	-0.57	-1.55	monocopper oxidase-like protein SKU5 (AHRD V3.3 *** A0A2I4GW38_9ROSI)
Solyc08g082250.3.1	C4	0.97	0.1	-0.12	-0.78	-1.88	endo-beta-1,4-D-glucanase (Cel8)
Solyc07g041970.4.1	C4	0.4	0.13	-0.16	-0.6	-1.06	Subtilisin-like protease (AHRD V3.3 *** A0A1J3J113_NOCCA)
Solyc07g048050.3.1	C4	1.01	0.45	-0.46	-1.64	-2.8	Cytochrome b561 and DOMON domain-containing protein (AHRD V3.3 *** A0A1U8H7T2_CAPAN)
Solyc01g087130.4.1	C4	1.04	0.12	-0.3	-1.9	-3.48	R2R3MYB transcription factor 47
Solyc12g043030.3.1	C4	0.81	0.12	-0.41	-1.21	-2.38	Sulfate transporter (AHRD V3.3 *-* A1YKF8_BRASY)
Solyc09g075810.3.1	C4	0.39	0.13	-0.38	-0.85	-1.88	Mavicyanin (AHRD V3.3 *** A0A2G3CT63_CAPCH)
Solyc01g090440.2.1	C4	0.18	0.13	-0.07	-0.41	-1.03	cotton fiber protein (AHRD V3.3 *-* AT3G60380.1)
Solyc04g012030.3.1	C4	0.27	0.14	-0.17	-0.39	-1.09	S-acyltransferase (AHRD V3.3 *** A0A2G3CDU9_CAPCH)
Solyc04g082200.2.1	C4	0.2	0.26	-0.71	-0.72	-1.56	dehydrin
Solyc09g092690.3.1	C4	-0.13	0.46	-0.62	-0.76	-2.14	Peptidylprolyl isomerase (AHRD V3.3 *** A0A2G2W2H8_CAPBA)
Solyc03g115950.3.1	C4	0.34	-0.39	-0.59	-0.49	-1.74	BnaA06g38590D protein (AHRD V3.3 *** A0A078IDZ0_BRANA)
Solyc03g112790.3.1	C4	0.12	-0.15	-0.6	-0.65	-1.97	Wall-associated receptor kinase galacturonan-binding domain (AHRD V3.3 *** A0A200RDH2_9MAGN)
Solyc11g006580.3.1	C4	0.07	-0.03	-0.39	-0.32	-1.46	RNA pyrophosphohydrolase (AHRD V3.3 *** RPPH_RHOS5)
Solyc11g012860.3.1	C4	0.04	-0.04	-0.15	-0.49	-1.1	coiled-coil protein
Solyc01g111310.3.1	C4	0.27	-0.03	-0.41	-0.84	-2.26	SlLAX2
Solyc10g076790.2.1	C4	0.18	-0.05	-0.36	-0.77	-2.19	Auxin transporter-like protein 1 (AHRD V3.3 *** A0A2G2YL11_CAPAN)
Solyc07g053480.4.1	C4	0.05	-0.24	-0.17	-0.59	-1.04	Ras-related protein, expressed (AHRD V3.3 *** D8L9F8_WHEAT)
Solyc08g068130.1.1	C4	0.54	-0.58	-0.62	-1.72	-2.93	BURP domain-containing protein (AHRD V3.3 *-* A0A2U1NKA9_ARTAN)
Solyc08g068140.4.1	C4	0.45	-0.53	-0.76	-1.75	-3.45	BURP domain-containing protein 3 (AHRD V3.3 *-* A0A2G3BT77_CAPCH)
Solyc01g110430.3.1	C4	0.27	-0.5	-0.57	-1.1	-2.33	Unknown protein
Solyc01g110440.5.1.1	C4	0.26	-0.51	-0.58	-1.11	-2.34	arginine decarboxylase
Solyc01g006690.4.1	C4	0.47	0.16	-0.19	-0.3	-1.18	IRK-interacting protein (AHRD V3.3 *** A0A2I4FH54_9ROSI)
Solyc10g085550.3.1	C4	0.34	0.2	-0.07	-0.21	-1.31	Enolase (AHRD V3.3 *** A0A200Q2G1_9MAGN)
Solyc04g058180.4.1	C4	0.44	0.14	0.08	-0.33	-1.01	S-adenosyl-L-methionine-dependent methyltransferases superfamily protein (AHRD V3.3 *** A0A2U1PR33_ARTAN)
Solyc02g070210.3.1	C4	0.61	0.73	0.21	-0.57	-2.15	Patellin-4 (AHRD V3.3 *** A0A2G2XDH3_CAPBA)
Solyc00g500271.1.1	C4	0.36	0.29	0.03	-0.2	-1.14	NADH-ubiquinone oxidoreductase chain 5 (AHRD V3.3 *** A0A0C5ARN6_HYONI)
Solyc00g500098.1.1	C4	0.35	0.29	0.05	-0.24	-1.19	NADH-ubiquinone oxidoreductase chain 5 (AHRD V3.3 *** A0A0C5ARN6_HYONI)
Solyc00g500317.1.1	C4	0.35	0.28	0.05	-0.26	-1.17	NADH-ubiquinone oxidoreductase chain 5 (AHRD V3.3 *** A0A0C5ARN6_HYONI)
Solyc09g007940.3.1	C4	0.75	0.32	0.17	-0.28	-1.43	Adenosine kinase (AHRD V3.3 *** A0A2G2VXW7_CAPBA)
Solyc05g008145.1.1	C4	1.73	0.81	0.24	-0.52	-2.59	DNA-directed RNA polymerase subunit beta (AHRD V3.3 *-* A0A2G2XEV3_CAPBA)
Solyc07g054740.3.1	C4	0.87	0.34	0.03	-0.3	-1.23	Vesicle-associated protein 4-2 (AHRD V3.3 *** A0A2G3C0K4_CAPCH)
Solyc01g079940.4.1	C4	0.9	0.11	0.2	-0.12	-1.1	Eukaryotic aspartyl protease family protein (AHRD V3.3 *** A0A2U1KXX4_ARTAN)
Solyc01g105010.3.1	C4	1.02	0.25	0.2	0.09	-1.13	Non-specific lipid-transfer protein-like protein (AHRD V3.3 *** A0A2G2W8U5_CAPBA)
Solyc01g006055.1.1	C4	1.62	0.87	0.12	-1.94	-1.05	Dirigent protein (AHRD V3.3 *** K4ASH2_SOLLC)
Solyc12g049550.2.1	C4	1.51	0.67	0.4	-1.13	-0.72	GDSL esterase/lipase 5-like (AHRD V3.3 *** A0A1U8ER27_CAPAN)
Solyc02g082260.3.1	C4	1.14	0.14	0.23	-0.42	-0.51	3-hydroxy-3-methylglutaryl CoA reductase
Solyc02g065240.3.1	C4	2.1	0.37	-0.05	-1.56	-1.28	Methyl esterase 1 (AHRD V3.3 *** A0A2U1LMY0_ARTAN)
Solyc06g074070.3.1	C4	1.06	0.11	-0.12	-0.65	-0.39	receptor-like kinase TMK3 (AHRD V3.3 *** A0A1S3XME2_TOBAC)
Solyc10g086500.1.1	C4	1.81	0.26	-0.24	-1.14	-0.61	steroid 5 alpha reductase DET2
Solyc09g008320.4.1	C4	1.76	0.4	-0.37	-0.96	-0.64	Xyloglucan endotransglucosylase/hydrolase (AHRD V3.3 *** A0A1U8EG04_CAPAN)
Solyc02g076750.3.1	C4	1.25	0.18	-0.27	-0.78	-0.6	Cysteine protease CP14 (AHRD V3.3 *** T2BRA8_TOBAC)
Solyc09g091200.3.1	C4	2.04	0.43	-0.33	-1.23	-0.98	Serinc-domain containing serine and sphingolipid biosynthesis protein (AHRD V3.3 *** A0A2U1P747_ARTAN)
Solyc01g081620.3.1	C4	1.33	0.8	-0.44	-1.22	-0.84	Vacuolar protein sorting-associated protein 62 (AHRD V3.3 *** A0A200RA51_9MAGN)
Solyc09g084450.3.1	C4	4	2.53	-2.99	-3.41	-3.36	Protease inhibitor I (AHRD V3.3 *** Q07459_SOLTU)
Solyc11g069900.3.1	C4	1.24	0.62	-0.66	-0.6	-0.94	Unknown protein
Solyc03g078150.3.1	C4	1.83	0.65	-0.21	-1.5	-2.02	Amino acid transporter family protein (AHRD V3.3 *** S8E0T7_9LAMI)
Solyc12g057080.2.1	C4	1.2	0.38	-0.03	-0.8	-1.14	Glycosyltransferase (AHRD V3.3 *** A0A2G3CNS7_CAPCH)
Solyc07g062530.3.1	C4	1.42	1.09	-0.33	-1.03	-1.63	phosphoenolpyruvate carboxylase 2
Solyc06g074850.3.1	C4	1.13	0.62	-0.2	-0.99	-1.17	Carboxypeptidase (AHRD V3.3 *** A0A2G3CAN0_CAPCH)
Solyc10g045240.2.1	C4	3.51	1.55	-1.04	-2.72	-4.23	Beta-glucosidase (AHRD V3.3 *** F8R893_9MAGN)
Solyc10g074920.2.1	C4	1.17	1.25	-0.21	-1.34	-2.32	Mannan endo-1,4-beta-mannosidase (AHRD V3.3 *** A0A2K3PQN7_TRIPR)
Solyc03g033280.1.1	C4	1.57	1.35	-0.09	-1.49	-2.25	Tracheary element differentiation-related 6 (AHRD V3.3 *** C1PGW0_ZINVI)
Solyc04g077190.4.1	C4	1.24	1.26	0.09	-1.16	-2	Endo-1,4-beta-xylanase 1 (AHRD V3.3 *** XYN1_ARATH)
Solyc02g065530.4.1	C4	1.45	0.79	0.24	-0.92	-2.04	Hexosyltransferase (AHRD V3.3 *** A0A2G2XBK6_CAPBA)
Solyc12g042430.2.1	C4	0.69	0.35	0.21	-0.44	-1.05	Inositol polyphosphate multikinase (AHRD V3.3 *** A0A2G2VGT7_CAPBA)
Solyc01g091930.3.1	C4	1.18	0.84	0.08	-0.89	-2.08	Subtilisin-like protease SBT4.14 (AHRD V3.3 *** A0A2G3AGX3_CAPAN)
Solyc10g085670.2.1	C4	1.35	1.08	0.22	-1.11	-2.22	MAP kinase kinase kinase 79
Solyc03g034100.4.1	C4	2.1	2	0.33	-1.88	-2.69	ovate family protein 6
Solyc09g090550.3.1	C4	1.6	1.26	0.31	-1.25	-1.85	Arp2/3 complex 34 kDa subunit (AHRD V3.3 *** A0A2G2W1L9_CAPBA)
Solyc06g076300.3.1	C4	1.05	0.59	0.03	-0.58	-1.19	Haloacid dehalogenase-like hydrolase (HAD) superfamily protein (AHRD V3.3 *** A0A2U1Q3B7_ARTAN)
Solyc04g025440.3.1	C4	1.62	1.14	0.36	-1.02	-1.88	Pectin lyase-like superfamily protein (AHRD V3.3 *** A0A2U1QD15_ARTAN)
Solyc05g008670.3.1	C4	1.59	1.07	0.31	-1.24	-2.08	Zinc finger transcription factor 36
Solyc01g100980.4.1	C4	2.7	0.47	-0.39	-0.64	-1.86	Pectin lyase-like superfamily protein (AHRD V3.3 *** A0A2U1LK87_ARTAN)
Solyc02g071700.3.1	C4	1.85	0.24	-0.52	-0.95	-1.52	GDSL esterase/lipase (AHRD V3.3 *** A0A2G3A7C5_CAPAN)
Solyc07g065460.1.1	C4	1.42	0.59	-0.03	-0.1	-1.42	UPA24 (AHRD V3.3 *-* C8YZB6_CAPAN)
Solyc07g005910.3.1	C4	1.19	0.49	-0.02	-0.23	-1.39	Zein-binding domain-containing protein (AHRD V3.3 *** A0A2U1P5H2_ARTAN)
Solyc09g060110.4.1	C4	1.46	0.73	-0.04	-0.45	-1.68	Protein kinase domain (AHRD V3.3 *** A0A200PPE5_9MAGN)
Solyc06g035760.4.1	C4	2.54	1.23	0.51	-0.84	-2.31	Cytochrome P450 (AHRD V3.3 *** A0A200R0H9_9MAGN)
Solyc07g053350.4.1	C4	1.57	0.46	0.14	-0.65	-1.18	Protein trichome birefringence-like 40 (AHRD V3.3 *** A0A1U8FLM2_CAPAN)
Solyc01g097650.3.1	C4	1.08	0.46	-0.13	-0.45	-1.04	Serinc-domain containing serine and sphingolipid biosynthesis protein (AHRD V3.3 *** A0A2U1MZP6_ARTAN)
Solyc06g059730.3.1	C4	1.73	1.12	-0.07	-0.64	-1.45	SlPIN6
Solyc02g078500.2.1	C1	-2.69	-1.52	-0.91	0.29	-1.35	Aluminum induced protein with YGL and LRDR motifs (AHRD V3.3 *** Q9FG81_ARATH)
Solyc09g065560.3.1	C1	-2.26	-1.22	-0.67	-0.28	-0.96	Sulfate transporter (AHRD V3.3 *** Q70BL1_BRAOL)
Solyc05g054090.3.1	C1	-3.22	-2.81	-1.32	-0.16	-2.46	induced stolen tip protein TUB8-like (AHRD V3.3 *** XP_004239829.1)
Solyc10g079420.1.1	C1	-1.61	-1.67	-0.9	-0.13	-1.08	Calcium-dependent protein kinase (AHRD V3.3 *-* CDPK_DAUCA)
Solyc06g068960.1.1	C1	-1.37	-1.25	-0.29	-0.22	-0.83	Calcium-binding allergen Ole e 8 (AHRD V3.3 *** A0A2G2WLM3_CAPBA)
Solyc03g005320.3.1	C1	-2.02	-1.41	-0.58	-0.28	-1.1	3-ketoacyl-CoA synthase (AHRD V3.3 *** A0A2G2WWC0_CAPBA)
Solyc03g116890.3.1	C1	-2.39	-1.83	-0.56	-0.08	-1.57	WRKY transcription factor 39
Solyc10g009120.2.1	C1	-2.56	-1.94	-1.55	-0.4	-1.27	Unknown protein
Solyc03g006490.3.1	C1	-2.88	-1.91	-1.65	-0.27	-1.02	Stem-specific protein TSJT1 (AHRD V3.3 *** A0A2G2WW08_CAPBA)
Solyc04g064550.1.1	C1	-1.69	-1.27	-1.07	-0.17	-0.71	gras6
Solyc10g009110.1.1	C1	-2.26	-1.58	-1.33	-0.09	-0.99	ethylene response factor F.5
Solyc04g064545.1.1	C1	-1.63	-1.39	-0.78	0.01	-0.54	Unknown protein
Solyc06g066770.1.1	C1	-2.4	-1.74	-1.12	-0.05	-1.11	F-box/kelch-repeat protein (AHRD V3.3 *** A0A1J3DG12_NOCCA)
Solyc03g031890.3.1	C1	-2.55	-2.1	-1.83	0.25	-1.22	Cold induced protein-like (AHRD V3.3 *-* Q94JH8_ORYSJ)
Solyc03g098730.1.1	C1	-1.72	-1.11	-1.01	0.13	-0.49	Kunitz-type protease inhibitor (AHRD V3.3 *** J9XUY3_TOBAC)
Solyc05g009790.1.1	C1	-3.65	-3.24	-1.39	-0.73	-1.67	AP2/B3 transcription factor family protein (AHRD V3.3 *** A0A2U1LJK2_ARTAN)
Solyc09g082230.1.1	C1	-2.76	-2.38	-1.36	-0.72	-1.39	N-acetyltransferase (AHRD V3.3 *** A0A2N9Z4V7_PAEPO)
Solyc03g112340.1.1	C1	-2.54	-2.06	-1.67	-0.64	-1.28	RING/U-box superfamily protein (AHRD V3.3 *** A0A2H1ZED7_ARATH)
Solyc08g007130.4.1	C1	-2.54	-1.98	-1.68	-0.8	-1.09	Beta-amylase (AHRD V3.3 *** A0A2G3DCL2_CAPCH)
Solyc11g071750.2.1	C1	-6.61	-5.7	-4.58	-1.93	-2.91	Calcium-binding protein CML38 (AHRD V3.3 *** A0A2G3BAP9_CAPCH)
Solyc03g082530.1.1	C1	-4.43	-3.79	-2.32	-1.53	-1.66	Small auxin up-regulated RNA37
Solyc05g054620.4.1	C1	-1.22	-1.28	-0.77	-0.32	-0.49	ACT domain-containing protein (AHRD V3.3 *** A0A2U1PEX2_ARTAN)
Solyc07g007170.3.1	C1	-1.75	-1.85	-1.24	-0.57	-0.73	RING/U-box superfamily protein (AHRD V3.3 *** AT2G15580.2)
Solyc12g094570.1.1	C1	-1.31	-0.84	-0.86	-0.17	-0.38	inactive purple acid phosphatase-like protein (AHRD V3.3 *-* AT1G42430.2)
Solyc01g007750.3.1	C1	-1.23	-0.67	-0.8	-0.2	-0.38	Mitochondrial transcription termination factor family protein (AHRD V3.3 *** O64685_ARATH)
Solyc08g077630.3.1	C1	-1.18	-0.63	-0.69	-0.1	-0.36	Protein kinase superfamily protein (AHRD V3.3 *** A0A2U1KAY9_ARTAN)
Solyc01g091700.4.1	C1	-3.41	-2.17	-1.54	-0.49	-0.99	F-box protein PP2-A15 (AHRD V3.3 *** A0A2G3DE53_CAPCH)
Solyc02g078890.1.1	C1	-2.92	-1.97	-1.53	-0.49	-0.5	BnaA08g25420D protein (AHRD V3.3 *** A0A078G8I6_BRANA)
Solyc03g026020.3.1	C1	-1.59	-0.93	-0.79	-0.36	-0.3	Heat shock transcription factor (AHRD V3.3 *** E1U3C8_CICAR)
Solyc11g011160.1.1	C1	-1.55	-0.91	-0.79	-0.37	-0.32	HMG-Y-related protein A-like (AHRD V3.3 *** A0A2G2Y4T4_CAPAN)
Solyc06g073230.4.1	C1	-1.02	-0.77	-0.48	-0.27	-0.22	tRNA-dihydrouridine synthase (AHRD V3.3 *** Q7XUN7_ORYSJ)
Solyc03g025930.4.1	C1	-1.09	-0.93	-0.64	-0.22	-0.24	F-box/LRR-repeat protein (AHRD V3.3 *** A0A1U8G7I8_CAPAN)
Solyc07g056240.3.1	C1	-1.14	-0.96	-0.61	-0.35	-0.19	myosin-G heavy chain-like protein (AHRD V3.3 *** AT2G42975.1)
Solyc11g006190.3.1	C1	-1.36	-1.14	-0.83	-0.44	-0.24	AT-hook motif nuclear-localized protein 1 (AHRD V3.3 *** A0A2G2Y739_CAPAN)
Solyc01g096030.4.1	C1	-1.22	-0.73	-0.66	-0.42	-0.24	UV-stimulated scaffold protein A homolog (AHRD V3.3 *** A0A2I4GS49_9ROSI)
Solyc02g085140.4.1	C1	-1.04	-0.68	-0.66	-0.32	-0.25	RING-type E3 ubiquitin transferase (AHRD V3.3 *** A0A1U8FN26_CAPAN)
Solyc01g067010.3.1	C1	-2.52	-1.73	-1.12	-0.64	-0.96	F-box protein (AHRD V3.3 *** A0A2K3P6V3_TRIPR)
Solyc12g094580.3.1	C1	-1.86	-1.09	-0.78	-0.48	-0.51	inactive purple acid phosphatase-like protein (AHRD V3.3 *-* AT1G42430.1)
Solyc12g100060.1.1	C1	-1.57	-0.99	-0.86	-0.43	-0.48	Zinc finger A20 and AN1 domain stress-associated protein (AHRD V3.3 *** A0A2K3LXD0_TRIPR)
Solyc02g065550.4.1	C1	-1.06	-0.59	-0.79	0.36	-0.93	ACI19
Solyc05g007895.1.1	C1	-1.08	-0.57	-0.87	0.26	-0.37	RING/U-box superfamily protein (AHRD V3.3 *-* Q9LJE9_ARATH)
Solyc03g115230.3.1	C1	-1.1	-1.1	-1.84	-0.03	-1.52	Solanum lycopersicum heat shock protein
Solyc03g080120.1.1	C1	-0.66	-0.88	-1.16	-0.07	-0.81	Unknown protein
Solyc10g084170.1.1	C1	-0.89	-1.12	-1.24	-0.19	-0.9	Bag family molecular chaperone regulator mitochondrial-like (AHRD V3.3 *** A0A2K3P7D1_TRIPR)
Solyc01g108030.4.1	C1	-0.83	-0.65	-0.92	-0.1	-1	Methylcrotonoyl-CoA carboxylase beta chain, mitochondrial (AHRD V3.3 *** A0A1U8DZI7_CAPAN)
Solyc08g080540.3.1	C1	-2.29	-1.36	-2.22	-0.53	-1.96	Heat stress transcription factor B-2b (AHRD V3.3 *** A0A2G3DB98_CAPCH)
Solyc10g079755.1.1	C1	-1.27	-0.9	-0.84	-0.03	-0.81	Calcium-dependent protein kinase (AHRD V3.3 *-* CDPK_DAUCA)
Solyc11g006710.2.1	C1	-2.15	-1.31	-1.64	0.01	-1.54	Cationic amino acid transporter (AHRD V3.3 *** S8DTC6_9LAMI)
Solyc08g077530.3.1	C1	-1.89	-1.78	-1.66	-0.25	-1.57	Beta-amylase (AHRD V3.3 *** Q94EU9_SOLTU)
Solyc04g007130.1.1	C1	-1.28	-1.26	-1.27	-0.29	-0.95	hypothetical protein (AHRD V3.3 *** AT1G13360.1)
Solyc04g011440.4.1	C1	-1.32	-1.19	-1.47	-0.31	-0.9	ethylene-responsive heat shock protein cognate 70
Solyc10g079770.3.1	C1	-1.29	-1.23	-1.45	-0.4	-0.93	triacylglycerol lipase SDP1-like (AHRD V3.3 *** A0A2I4ECT5_9ROSI)
Solyc08g079700.3.1	C1	-2.69	-1.69	-1.54	-0.61	-2.17	Zinc finger A20 and AN1 domain stress-associated protein (AHRD V3.3 *** A0A2K3LX56_TRIPR)
Solyc11g069510.3.1	C1	-1.21	-0.71	-0.48	-0.26	-0.97	GATA transcription factor 8 (AHRD V3.3 *** A0A2G3BBK7_CAPCH)
Solyc12g008650.2.1	C1	-4	-2.48	-1.74	-1.06	-3.31	Inositol oxygenase (AHRD V3.3 *** A0A200QVH1_9MAGN)
Solyc03g120990.3.1	C1	-2.15	-1.35	-1.06	-0.71	-1.86	Malic enzyme (AHRD V3.3 *** A0A2G3D1G2_CAPCH)
Solyc09g082370.4.1	C1	-1.09	-0.58	-0.51	-0.34	-0.97	Type I inositol polyphosphate 5-phosphatase 5 (AHRD V3.3 *-* A0A199V5W7_ANACO)
Solyc10g079590.1.1	C1	-1.74	-1.06	-0.94	-0.38	-1.98	Histidine-tRNA ligase (AHRD V3.3 *** A0A1I9LTH3_ARATH)
Solyc07g005130.3.1	C1	-0.8	-0.67	-0.45	-0.38	-1.09	Alpha/beta-Hydrolases superfamily protein (AHRD V3.3 *** A0A2U1LIY6_ARTAN)
Solyc01g107390.4.1	C1	-4.79	-3.13	-2.54	-1.84	-5.23	Auxin-responsive GH3 product (AHRD V3.3 *** Q05680_SOYBN)
Solyc01g099600.4.1	C1	-1.48	-1.06	-0.66	-0.56	-1.46	heavy metal-associated isoprenylated plant protein 3-like (AHRD V3.3 *** A0A1S3XS77_TOBAC)
Solyc02g092460.3.1	C1	-2.45	-1.69	-0.98	-0.73	-2.45	BTB/POZ and TAZ domain-containing protein 4 (AHRD V3.3 *** A0A2G2XGZ7_CAPBA)
Solyc01g087590.3.1	C1	-2.56	-1.89	-1.91	-1.18	-2.86	Polyamine oxidase (AHRD V3.3 *** Q4H439_TOBAC)
Solyc01g079480.3.1	C1	-2.23	-1.92	-1.52	-0.99	-2.44	BZIP transcription factor (AHRD V3.3 *** C0LQL1_9CARY)
Solyc02g063380.1.1	C1	-1.92	-1.45	-1.11	-0.65	-1.91	Unknown protein
Solyc10g079170.2.1	C1	-2.03	-1.5	-1.18	-1.29	-2.15	Leucine-rich repeat receptor-like tyrosine-protein kinase (AHRD V3.3 *** A0A2R6R578_ACTCH)
Solyc10g083210.2.1	C1	-2.61	-1.97	-1.65	-1.6	-2.8	B3 domain-containing protein (AHRD V3.3 *** A0A2G3BGS5_CAPCH)
Solyc08g066180.3.1	C1	-0.93	-0.8	-0.64	-0.59	-1.08	Haloacid dehalogenase-like hydrolase family protein (AHRD V3.3 *** A0A2U1QHW6_ARTAN)
Solyc10g005880.3.1	C1	-1.6	-1.4	-1.01	-0.93	-1.71	Uridine kinase (AHRD V3.3 *** A0A2G2Z615_CAPAN)
Solyc04g078690.3.1	C1	-1.41	-0.99	-0.61	-0.73	-1.35	bHLH transcription factor 035
Solyc08g014570.3.1	C1	-1.13	-0.85	-0.55	-0.53	-0.96	Ankyrin repeat-containing protein (AHRD V3.3 *** A0A1U8F3K5_CAPAN)
Solyc04g008970.3.1	C1	-3.78	-2.07	-1.57	-1.73	-5.57	GEM-like protein 6 (AHRD V3.3 *** A0A2G3CEM1_CAPCH)
Solyc04g008950.4.1	C1	-4.31	-2.04	-1.7	-2.16	-5.33	GRAM domain-containing protein (AHRD V3.3 *** A0A1Q3B313_CEPFO)
Solyc07g015860.3.1	C1	-0.76	-0.35	-0.37	-0.37	-1.04	peptide deformylase AF271258
Solyc09g082620.3.1	C1	-2.21	-1.24	-1.08	-0.79	-2.73	EPIDERMAL PATTERNING FACTOR-like protein 6 (AHRD V3.3 *** A0A2G2ZV72_CAPAN)
Solyc04g081560.3.1	C1	-2.75	-1.55	-1.13	-1.16	-3.37	thaumatin-like protein (AHRD V3.3 *** A0A2I4DP68_9ROSI)
Solyc07g049370.2.1	C1	-1.06	-0.62	-0.41	-0.52	-1.31	Glucan endo-1,3-beta-glucosidase 3 (AHRD V3.3 *** A0A1J3FSS7_NOCCA)
Solyc08g008020.1.1	C1	-2.38	-1.49	-0.77	-1.66	-2.91	C2 calcium/lipid-binding plant phosphoribosyltransferase family protein (AHRD V3.3 *** A0A061G6B5_THECC)
Solyc02g076660.3.1	C1	-2.3	-1.18	-0.85	-1.07	-2.2	Protein male discoverer 2 (AHRD V3.3 *** A0A1J6HUC9_NICAT)
Solyc04g008960.3.1	C1	-5.56	-2.82	-2.63	-2.73	-5.8	GEM-like protein 6 (AHRD V3.3 *** A0A2G2X9D6_CAPBA)
Solyc04g072020.3.1	C1	-1.5	-0.72	-1.2	-0.7	-1.66	Choline/Ethanolamine kinase (AHRD V3.3 *** A0A200QCA0_9MAGN),Pfam:PF01633
Solyc08g074660.1.1	C1	-1.46	-0.51	-1.07	-0.95	-1.65	F-box/kelch-repeat protein SKIP25 (AHRD V3.3 *** A0A2G2XM52_CAPBA)
Solyc11g072040.2.1	C1	-1.04	-0.33	-0.88	-0.7	-1.21	GDSL esterase/lipase (AHRD V3.3 *** A0A2K3NP63_TRIPR)
Solyc08g080430.2.1	C1	-3.13	-1.62	-1.87	-1.8	-3.26	Cytochrome P450 (AHRD V3.3 *** A0A200QUP8_9MAGN)
Solyc09g007360.3.1	C1	-1.25	-0.69	-0.86	-0.9	-1.17	Interactor of constitutive active ROPs (AHRD V3.3 *** A0A2K3PRJ7_TRIPR)
Solyc03g006300.3.1	C1	-1.28	-0.65	-0.64	-0.87	-1.22	Receptor-like protein kinase (AHRD V3.3 *** A0A2R6QLC9_ACTCH)
Solyc02g077050.3.1	C1	-3.23	-1.92	-1.8	-2.24	-2.95	Cysteine protease (AHRD V3.3 *** A0A2U1Q178_ARTAN)
Solyc03g113560.4.1	C1	-1.95	-1.11	-1.2	-1.39	-1.92	Transcription factor bHLH79 (AHRD V3.3 *-* A0A2G3A1L3_CAPAN)
Solyc10g054780.2.1	C1	-1.21	-0.58	-0.92	-1.07	-1.65	Alpha/Beta hydrolase fold protein (AHRD V3.3 *** A0A2U1N7V3_ARTAN)
Solyc03g097690.3.1	C1	-1.3	-0.56	-0.8	-1.05	-1.55	Protein kinase superfamily protein (AHRD V3.3 *** A0A2U1LLY4_ARTAN)
Solyc06g048620.3.1	C1	-1.5	-0.72	-0.95	-1.39	-2.05	Leucine-rich receptor-like kinase family protein (AHRD V3.3 *** A0A072V1G8_MEDTR)
Solyc05g015630.3.1	C1	-0.83	-0.63	-0.7	-0.82	-1.25	nuclear transport factor 2-like (AHRD V3.3 *** A0A2I4G8G9_9ROSI)
Solyc02g070450.2.1	C1	-1.66	-1.26	-1.36	-1.5	-2.24	Glucan endo-1,3-beta-glucosidase 11 (AHRD V3.3 *** A0A2G3A704_CAPAN)
Solyc09g072860.2.1	C1	-1.08	-0.81	-0.88	-0.98	-1.52	Fanconi anemia group F protein (FANCF) (AHRD V3.3 *** A0A1P8B9K4_ARATH)
Solyc06g084430.4.1	C1	-1.33	-0.8	-1.05	-0.98	-1.93	Histone H2A (AHRD V3.3 *-* A0A2G2WMP9_CAPBA)
Solyc02g067930.3.1	C1	-2.39	-1.88	-1.89	-1.92	-3.34	Glycerol-3-phosphate dehydrogenase [NAD(+)] (AHRD V3.3 *** A0A1U8FRT5_CAPAN)
Solyc10g051050.3.1	C1	-1.59	-1.12	-1.41	-1.21	-2.12	Disease resistance protein (AHRD V3.3 *** A0A2U1N8H9_ARTAN)
Solyc02g081345.1.1	C1	-4.45	-3.05	-1.23	-2.34	-2.02	AMP-dependent synthetase/ligase (AHRD V3.3 *-* A0A200PYF6_9MAGN)
Solyc09g010920.1.1	C1	-1.34	-0.89	-0.45	-0.76	-0.68	Transcription factor GRAS (AHRD V3.3 *** A0A200R547_9MAGN)
Solyc01g090760.4.1	C1	-8.29	-5.4	-2.54	-3.75	-5.13	GATA transcription factor (AHRD V3.3 *** K4AZ17_SOLLC)
Solyc02g069800.1.1	C1	-1.45	-1.04	-0.37	-0.83	-0.94	Alpha/beta-Hydrolases superfamily protein (AHRD V3.3 *** A0A2U1PVQ0_ARTAN)
Solyc01g107300.4.1	C1	-1.41	-0.93	-0.52	-0.61	-0.47	Protein phosphatase 2C family protein (AHRD V3.3 *** A0A2U1MLG3_ARTAN)
Solyc01g110580.2.1	C1	-5.02	-3.25	-1.76	-2.05	-2.18	Small auxin up-regulated RNA5
Solyc01g065710.3.1	C1	-1.49	-0.8	-0.44	-0.46	-0.74	CST complex subunit TEN1 (AHRD V3.3 *** A0A2G3AIU0_CAPAN)
Solyc04g077500.4.1	C1	-1.09	-0.72	-0.29	-0.35	-0.53	transmembrane protein (AHRD V3.3 *** AT1G44920.1)
Solyc02g081360.4.1	C1	-4.31	-2.11	-0.56	-1.46	-1.57	AMP-dependent synthetase/ligase (AHRD V3.3 *** A0A200PYF6_9MAGN)
Solyc02g081370.2.1	C1	-3.82	-2.06	-0.61	-1.7	-1.74	AMP-dependent synthetase/ligase (AHRD V3.3 *** A0A200PYF6_9MAGN)
Solyc03g006840.4.1	C1	-2.09	-0.62	-0.41	-0.32	-1.34	LOW protein: M-phase inducer phosphatase-like protein (AHRD V3.3 *** Q9FIS0_ARATH)
Solyc08g083240.3.1	C1	-2.92	-1.23	-0.31	-0.57	-1.62	SUN-like protein 24
Solyc12g044310.2.1	C1	-2.62	-0.95	-0.23	-0.27	-1.66	Protein NRT1/ PTR FAMILY 1.1 (AHRD V3.3 *** A0A2G2WPC3_CAPBA)
Solyc07g041980.3.1	C1	-1.82	-0.81	-0.28	-0.7	-1.55	Guanine nucleotide-binding protein subunit gamma 3 (AHRD V3.3 *-* A0A2G3BYH7_CAPCH)
Solyc11g010570.2.1	C1	-1.76	-1.06	-0.49	-0.82	-1.48	jointless
Solyc01g005800.3.1	C1	-1.49	-1.11	-0.28	-0.24	-1.24	Calmodulin binding protein (AHRD V3.3 *** A0A2K3N563_TRIPR)
Solyc01g080890.2.1	C1	-1.13	-0.66	-0.17	-0.33	-0.74	hypothetical protein (AHRD V3.3 -** AT1G32460.1)
Solyc03g112920.1.1	C1	-1.74	-1.6	-0.56	-0.66	-1.43	protein SHOOT GRAVITROPISM 5-like (AHRD V3.3 *** A0A2I4F066_9ROSI)
Solyc11g013450.2.1	C1	-1.54	-1.87	-0.58	-1.13	-1.61	hypothetical protein (AHRD V3.3 *** AT1G21830.1)
Solyc02g062760.4.1	C1	-1.33	-1.59	-0.81	-0.76	-1.63	GATA transcription factor 18-like (AHRD V3.3 *** A0A2I4G7Z6_9ROSI)
Solyc03g115890.3.1	C1	-1.95	-2.19	-1.17	-1.05	-1.99	expansin 10
Solyc02g089460.1.1	C1	-2.12	-2.67	-1.88	-0.75	-3.07	protein GLUTAMINE DUMPER 6-like (AHRD V3.3 *** A0A2I4EB38_9ROSI)
Solyc08g069230.3.1	C1	-0.86	-0.95	-0.73	-0.27	-1.06	chaperone protein dnaJ-like protein (AHRD V3.3 *** AT2G24395.1)
Solyc02g076950.2.1	C1	-0.61	-1.11	-0.56	-0.44	-0.88	Maternal effect embryo arrest 18 (AHRD V3.3 *-* A0A2U1M458_ARTAN)
Solyc08g077060.3.1	C1	-0.92	-1.49	-0.77	-0.86	-1.22	Zinc finger, LSD1-type (AHRD V3.3 *** A0A2U1LIJ4_ARTAN)
Solyc02g089620.3.1	C1	-0.76	-1.2	-0.56	-0.42	-0.66	proline dehydrogenase
Solyc03g093610.1.1	C1	-1.88	-3.05	-1.61	-1.67	-2.01	ethylene response factor A.2
Solyc11g010900.2.1	C1	-1.28	-1.72	-1	-0.85	-1.16	tRNA/rRNA methyltransferase (AHRD V3.3 *** A0A200PNH1_9MAGN)
Solyc03g116730.4.1	C1	-4.58	-3.35	-3.33	-3.36	-4.18	Palmitoyl-monogalactosyldiacylglycerol delta-7 desaturase, chloroplastic (AHRD V3.3 *** A0A2G2WQQ5_CAPBA)
Solyc04g077610.4.1	C1	-1.26	-0.96	-0.91	-0.98	-1.15	RING-type E3 ubiquitin transferase (AHRD V3.3 *** A0A2G2ZR90_CAPAN)
Solyc04g074220.4.1	C1	-2.24	-1.52	-1.63	-1.63	-1.86	Alpha/beta-Hydrolases superfamily protein (AHRD V3.3 *** Q4PSG2_ARATH)
Solyc03g025970.3.1	C1	-1.99	-1.37	-1.43	-1.43	-1.84	Methyl-CpG binding domain protein (AHRD V3.3 *-* A0A2K3NPJ5_TRIPR)
Solyc10g011910.4.1	C1	-3	-2.08	-2.26	-2.16	-2.79	WRKY transcription factor 25
Solyc04g063390.2.1	C1	-5.54	-4.09	-4.77	-4.61	-5.72	Chaperone protein dnaJ 10 (AHRD V3.3 *** A0A2G2ZPA7_CAPAN)
Solyc08g075920.4.1	C1	-4.71	-3.66	-3.68	-4.22	-4.65	Protein BREVIS RADIX (AHRD V3.3 *** A0A1U8GKL1_CAPAN)
Solyc12g042550.2.1	C1	-4.5	-3.25	-3.51	-4.02	-4.58	Unknown protein
Solyc03g007810.3.1	C1	-1.09	-0.85	-0.96	-0.79	-1.06	Pyruvate kinase (AHRD V3.3 *** A0A2G3CWU0_CAPCH)
Solyc03g123620.4.1	C1	-3.3	-2.72	-2.58	-2.43	-3.25	Pectinesterase (AHRD V3.3 *** A0A2G3D1E1_CAPCH)
Solyc09g059470.4.1	C1	-1.45	-1.05	-1.06	-0.94	-1.33	hypothetical protein (AHRD V3.3 *** AT3G07210.1)
Solyc02g063330.3.1	C1	-2.29	-1.84	-1.8	-1.53	-2.23	Protein kinase superfamily protein (AHRD V3.3 *** A0A2U1NMG2_ARTAN)
Solyc08g079150.1.1	C1	-2.59	-1.94	-2.06	-1.7	-2.43	Auxin-responsive protein SAUR32 (AHRD V3.3 *** A0A2G2XKY1_CAPBA)
Solyc03g025710.3.1	C1	-2.83	-2.38	-2.27	-1.89	-3.2	Acyl-CoA N-acyltransferase (NAT) superfamily protein (AHRD V3.3 *** A0A2K3PIZ7_TRIPR)
Solyc02g089550.3.1	C1	-1.82	-1.56	-1.41	-1.34	-2.03	protein NSP-INTERACTING KINASE 1 (AHRD V3.3 *** A0A1U8FR57_CAPAN)
Solyc08g083350.4.1	C1	-1.19	-0.97	-0.87	-0.84	-1.35	50S ribosomal protein L11, chloroplastic (AHRD V3.3 *** A0A2G3AD25_CAPAN)
Solyc04g026110.4.1	C1	-2.57	-1.81	-1.86	-1.53	-2.49	Disease resistance protein (AHRD V3.3 *** A0A200PUC6_9MAGN)
Solyc04g071970.4.1	C1	-1.15	-0.88	-0.92	-0.78	-1.18	Low affinity potassium transport system protein (AHRD V3.3 *** Q8L8X4_ARATH)
Solyc06g071750.3.1	C1	-2.11	-1.59	-1.71	-1.33	-2.26	Octicosapeptide/Phox/Bem1p (AHRD V3.3 *-* B6SZC5_MAIZE)
Solyc07g053230.3.1	C1	-4.72	-3.09	-2.88	-2.42	-3.76	R2R3MYB transcription factor 83
Solyc02g089050.4.1	C1	-4.24	-3.28	-2.68	-2.88	-3.53	protein LONGIFOLIA 1-like (AHRD V3.3 *** A0A2I4EBA4_9ROSI)
Solyc07g016180.3.1	C1	-1.39	-1.07	-0.89	-0.96	-1.07	Auxin Response Factor 7A
Solyc02g089030.1.1	C1	-5.02	-3.74	-3.09	-3.16	-4.33	LONGIFOLIA protein (AHRD V3.3 *-* A8MQH9_ARATH)
Solyc02g089040.3.1	C1	-4.61	-3.31	-2.7	-3.15	-4.09	Unknown protein
Solyc02g067320.3.1	C1	-1.02	-1.01	-0.6	-0.7	-1.03	Zinc-finger homeodomain protein 10 (AHRD V3.3 *** A0A2G3D3J7_CAPCH)
Solyc04g051850.3.1	C1	-1.19	-0.96	-0.66	-0.69	-1.1	hypothetical protein (AHRD V3.3 *-* AT1G30475.3)
Solyc06g053310.3.1	C1	-1.15	-0.98	-0.69	-0.78	-1.13	Hydroxyacylglutathione hydrolase (AHRD V3.3 *** A0A2K3PCZ5_TRIPR)
Solyc07g005830.3.1	C1	-1.02	-0.92	-0.77	-0.59	-0.98	Translation initiation factor IF-3 (AHRD V3.3 *** A0A2G2WAV7_CAPBA)
Solyc05g006160.4.1	C1	-2.33	-2.23	-1.86	-1.54	-2.33	Gibberellin regulated protein (AHRD V3.3 *** A0A200QLE0_9MAGN)
Solyc07g007590.1.1	C1	-1.95	-1.87	-1.49	-1.2	-1.87	arogenate dehydrogenase 2, chloroplastic (AHRD V3.3 *** A0A2G2Z0J0_CAPAN)
Solyc03g062790.3.1	C1	-1.14	-1.08	-0.83	-0.81	-1.05	Plastid-lipid associated protein PAP / fibrillin family protein (AHRD V3.3 *** A8MRU9_ARATH)
Solyc12g006890.2.1	C1	-1.04	-0.97	-0.73	-0.76	-1	Unknown protein
Solyc03g120630.4.1	C1	-1.31	-1.23	-0.89	-0.87	-1.21	30S ribosomal protein S17, chloroplastic (AHRD V3.3 *** A0A2G2WPB4_CAPBA)
Solyc09g011690.4.1	C1	-1.96	-1.79	-1.42	-1.25	-1.82	TIP41-like protein (AHRD V3.3 *** Q84JE0_ARATH)
Solyc01g005000.3.1	C1	-3.46	-3.6	-2.53	-2.62	-3.94	Glutamate decarboxylase (AHRD V3.3 *** B1Q3F2_SOLLC)
Solyc03g118740.3.1	C1	-1.05	-1.11	-0.84	-0.85	-1.19	SlPIN1
Solyc03g114710.4.1	C1	-1.3	-1.37	-0.88	-1.12	-1.53	Glycosyltransferase (AHRD V3.3 *** A0A328DB01_9ASTE)
Solyc09g089640.2.1	C1	-1.23	-1.24	-0.85	-1.14	-1.36	Plant/protein (DUF668) (AHRD V3.3 *** Q9LTD4_ARATH)
Solyc02g037530.3.1	C1	-1.14	-0.98	-0.59	-0.97	-1.14	auxin response factor 8B
Solyc01g100290.4.1	C1	-0.78	-0.77	-0.57	-0.83	-1.05	GPI-anchored adhesin-like protein (AHRD V3.3 *** Q9M2F2_ARATH)
Solyc02g070530.4.1	C1	-2.88	-2.75	-1.74	-2.95	-3.45	Potassium channel KAT1 (AHRD V3.3 *** A0A2G3ANB5_CAPAN)
Solyc01g107350.3.1	C1	-0.99	-0.79	-0.59	-0.93	-1.42	DUF620 domain-containing protein (AHRD V3.3 *** A0A1Q3D2E6_CEPFO)
Solyc02g070760.4.1	C1	-0.84	-0.72	-0.51	-0.74	-1.25	NAD(P)-binding Rossmann-fold superfamily protein (AHRD V3.3 *** A0A2U1NQA9_ARTAN)
Solyc04g077690.3.1	C1	-2.03	-1.65	-1.38	-1.95	-2.78	hypothetical protein (AHRD V3.3 --* AT4G33800.2)
Solyc09g092050.4.1	C1	-0.8	-0.75	-0.52	-0.75	-1.13	Pentatricopeptide repeat-containing protein (AHRD V3.3 *** A0A2G2W2D7_CAPBA)
Solyc03g071570.3.1	C1	-1.41	-1.17	-1.06	-1.14	-1.8	Pectate lyase (AHRD V3.3 *** A0A2G2X594_CAPBA)
Solyc06g071960.4.1	C1	-1.05	-0.99	-0.88	-0.94	-1.43	Nucleoside diphosphate kinase (AHRD V3.3 *** A0A2G2WM92_CAPBA)
Solyc09g082580.4.1	C1	-2.53	-2.02	-1.86	-2.01	-2.87	Auxin canalization protein (DUF828) (AHRD V3.3 *** Q8VY20_ARATH)
Solyc12g096320.2.1	C1	-1.64	-1.39	-1.24	-1.34	-1.82	Gamma-glutamylcyclotransferase (AHRD V3.3 *** A0A2G3B4Z7_CAPCH)
Solyc03g114070.3.1	C1	-1.53	-1.38	-1.34	-1.49	-1.93	Rac-like GTP binding protein (AHRD V3.3 *** Q9S821_PHYPA)
Solyc08g082900.4.1	C1	-1.91	-1.58	-1.62	-1.66	-2.29	WD40 repeat (AHRD V3.3 *** A0A200QWB6_9MAGN)
Solyc03g116370.3.1	C1	-1.56	-1.11	-1.09	-1.46	-1.92	Microtubule-associated protein RP/EB family member 1C (AHRD V3.3 *** A0A2G3B798_CAPCH)
Solyc03g096760.1.1	C1	-3.35	-2.66	-2.37	-3.26	-4.03	Protein RESPONSE TO LOW SULFUR 2 (AHRD V3.3 *-* LSU2_ARATH)
Solyc09g064530.3.1	C1	-1.82	-1.37	-1.4	-1.84	-2.21	auxin-regulated IAA12
Solyc06g082080.3.1	C1	-1.71	-1.11	-1.16	-1.34	-1.84	Protein phosphatase 2C (AHRD V3.3 *** O24078_MEDSA)
Solyc09g014550.3.1	C1	-4.22	-3.25	-3.01	-3.58	-4.8	MLP-like protein 43 (AHRD V3.3 *** A0A2U1L1T0_ARTAN)
Solyc03g033610.1.1	C1	-1.21	-0.9	-0.77	-0.97	-1.28	Leucine-rich receptor-like protein kinase family protein (AHRD V3.3 *** A0A061DLN8_THECC)
Solyc06g072470.4.1	C1	-1.53	-1.12	-1	-1.18	-1.58	50S ribosomal protein L29, chloroplastic (AHRD V3.3 *** A0A2G3CA56_CAPCH)
Solyc01g108190.3.1	C1	-1.61	-1.45	-1.5	-0.87	-2.15	Calmodulin-like protein 1 (AHRD V3.3 *** A0A1U8E8F8_CAPAN)
Solyc10g085030.1.1	C1	-1.29	-1.32	-1.24	-0.82	-1.86	Heme-binding-like protein (AHRD V3.3 *** A0A2I0X8X3_9ASPA)
Solyc06g072430.3.1	C1	-2.15	-1.82	-2.48	-1.45	-3.34	BAG family molecular chaperone regulator 5, mitochondrial (AHRD V3.3 *-* A0A2I0XHJ2_9ASPA)
Solyc03g111710.3.1	C1	-2.86	-2.21	-2.9	-1.5	-3.52	BTB/POZ and TAZ domain-containing protein 2 (AHRD V3.3 *** A0A2G2X8F9_CAPBA)
Solyc04g072180.3.1	C1	-0.79	-0.64	-0.87	-0.55	-1.05	Sphinganine C(4)-monooxygenase 1 (AHRD V3.3 *** A0A2G3CNA5_CAPCH)
Solyc03g083590.3.1	C1	-1.01	-0.7	-0.99	-0.69	-1.05	Protein kinase domain (AHRD V3.3 *** A0A200RA50_9MAGN)
Solyc03g121970.1.1	C1	-1.38	-1.07	-1.43	-0.98	-1.43	protein BIG GRAIN 1-like A (AHRD V3.3 *** A0A2I4FTX4_9ROSI)
Solyc05g053100.3.1	C1	-1.48	-1.53	-1.92	-1.19	-2.2	Dihydrolipoyl dehydrogenase-like protein (AHRD V3.3 *** A0A2K3PDU3_TRIPR)
Solyc11g066100.2.1	C1	-1.41	-1.23	-1.98	-0.93	-1.96	Heat shock protein 70 (AHRD V3.3 *** S8C6K2_9LAMI)
Solyc09g065300.4.1	C1	-1.47	-1.45	-1.29	-1.26	-1.81	spindle pole body-associated protein (AHRD V3.3 *** AT4G02725.1)
Solyc11g044470.3.1	C1	-1.27	-1.28	-1.15	-1.1	-1.65	RNA-binding (RRM/RBD/RNP motifs) family protein (AHRD V3.3 *** Q67YS0_ARATH)
Solyc01g086900.4.1	C1	-0.79	-0.85	-0.75	-0.68	-1.08	tRNA (Cytidine(34)-2'-O)-methyltransferase-like protein (AHRD V3.3 *** A0A2K3NGI4_TRIPR)
Solyc01g112060.4.1	C1	-0.79	-0.83	-0.68	-0.61	-1.03	NAD(P)-binding domain-containing protein (AHRD V3.3 *** A0A2U1M2T6_ARTAN)
Solyc01g101120.4.1	C1	-1.12	-1.03	-1	-0.86	-1.5	Carbohydrate-binding X8 domain superfamily protein (AHRD V3.3 *-* F4I0Z2_ARATH)
Solyc05g052410.3.1	C1	-2.39	-2.22	-2.02	-1.49	-2.98	Dehydration-responsive element-binding protein 2A (AHRD V3.3 *** A0A1U8GX89_CAPAN)
Solyc02g093350.3.1	C1	-1.11	-1.23	-0.76	-0.99	-1.57	hypothetical protein (AHRD V3.3 *** AT5G40500.1)
Solyc06g051400.3.1	C1	-0.8	-0.88	-0.61	-0.68	-1.2	omega-3 fatty acid desaturase
Solyc10g083790.3.1	C1	-0.69	-0.82	-0.55	-0.45	-1.04	CYP97C11
Solyc03g111840.3.1	C1	-0.62	-0.82	-0.61	-0.52	-1.06	RNA-binding protein (AHRD V3.3 *** Q40270_MESCR)
Solyc08g067320.3.1	C1	-2.7	-3.39	-2.53	-2.48	-4.15	Chlorophyll a-b binding protein, chloroplastic (AHRD V3.3 *-* A0A2G3D4H8_CAPCH)
Solyc08g067330.1.1	C1	-2.76	-3.5	-2.54	-2.38	-4.22	Chlorophyll a-b binding protein, chloroplastic (AHRD V3.3 *-* A0A2G2W7Q4_CAPBA)
Solyc10g011770.4.1	C1	-0.62	-0.87	-0.62	-0.68	-1.28	Protein CURVATURE THYLAKOID 1A, chloroplastic (AHRD V3.3 *** A0A2G3BDI0_CAPCH)
Solyc03g083770.1.1	C1	-1.34	-1.81	-1.53	-1.48	-2.83	Plant invertase/pectin methylesterase inhibitor superfamily protein, putative (AHRD V3.3 *** A0A061G4U8_THECC)
Solyc04g082310.3.1	C1	-0.55	-0.74	-0.6	-0.62	-1.16	hypothetical protein (AHRD V3.3 *** AT1G63610.1)
Solyc02g036430.2.1	C1	-0.93	-1.37	-1.17	-1.44	-1.9	NAC domain-containing protein 78 (AHRD V3.3 *** A0A2G3D245_CAPCH)
Solyc05g052710.3.1	C1	-0.64	-0.84	-0.68	-0.86	-1.19	30S ribosomal protein S31, chloroplastic (AHRD V3.3 *** A0A1U8GYZ2_CAPAN)
Solyc02g070790.3.1	C1	-1.41	-1.81	-1.65	-1.85	-2.63	3-oxoacyl-[acyl-carrier-protein] synthase (AHRD V3.3 *** A0A2I4EJY8_9ROSI)
Solyc12g100160.3.1	C1	-0.85	-1.1	-1.01	-1.1	-1.6	50S ribosomal protein L6 (AHRD V3.3 *** A0A2G2YBF1_CAPAN)
Solyc06g075370.3.1	C1	-0.99	-1.32	-1.27	-1.35	-1.87	Dof zinc finger protein (AHRD V3.3 *** A0A2K3LIE4_TRIPR)
Solyc11g017250.2.1	C1	-0.91	-1.11	-1.07	-1.19	-1.63	Dihydrolipoamide acetyltransferase component of pyruvate dehydrogenase complex (AHRD V3.3 *** A0A2G2WYT7_CAPBA)
Solyc06g008160.4.1	C1	-0.79	-1.13	-0.99	-1.03	-1.57	Protein FLUORESCENT IN BLUE LIGHT, chloroplastic (AHRD V3.3 *** A0A2G3C412_CAPCH)
Solyc03g114930.3.1	C1	-1.48	-2.01	-1.82	-1.79	-2.61	PsbP-like protein 1, chloroplastic (AHRD V3.3 *** A0A2G3A242_CAPAN)
Solyc05g009370.4.1	C1	-1.15	-1.51	-1.38	-1.42	-1.98	50S ribosomal protein L15 (AHRD V3.3 *** A0A2G2YCB4_CAPAN)
Solyc05g052890.3.1	C1	-3.64	-2.73	-3.68	-3.12	-4.65	Plant/protein (AHRD V3.3 *** Q84WZ5_ARATH)
Solyc02g020890.4.1	C1	-0.88	-0.7	-0.85	-0.89	-1.16	alpha/beta-Hydrolases superfamily protein (AHRD V3.3 *** AT3G19970.5)
Solyc09g014610.4.1	C1	-3.78	-3.28	-4.06	-3.95	-5.29	S-type anion channel SLAH3 (AHRD V3.3 *** A0A2G3BJK2_CAPCH)
Solyc01g095100.4.1	C1	-2.01	-1.83	-2.09	-1.64	-2.43	WRKY transcription factor 22
Solyc04g082110.4.1	C1	-1.36	-1.32	-1.54	-1.26	-1.81	Rop guanine nucleotide exchange factor 1 (AHRD V3.3 *** A0A2G3CQR2_CAPCH)
Solyc02g066970.1.1	C1	-2.43	-2.24	-2.33	-2.12	-3.1	hypothetical protein (AHRD V3.3 *-* AT3G29370.1)
Solyc10g084380.1.1	C1	-2.43	-2.22	-2.31	-2.21	-3.25	WRKY transcription factor 44
Solyc02g087010.2.1	C1	-1.15	-1.02	-1.17	-1.04	-1.43	NHL domain-containing protein (AHRD V3.3 *** A0A1Q3BXC8_CEPFO)
Solyc03g062720.3.1	C1	-2.38	-2.14	-2.42	-2.33	-3.09	Photosynthetic NDH subcomplex B 2 (AHRD V3.3 *** A0A0F7GZL7_9ROSI)
Solyc03g025410.4.1	C1	-1.54	-1.67	-1.67	-1.74	-2.46	NAD(P)-binding Rossmann-fold superfamily protein (AHRD V3.3 *** Q8H1Q6_ARATH)
Solyc05g050800.3.1	C1	-1.16	-1.19	-1.2	-1.27	-1.79	Phosphoglycerate mutase family protein (AHRD V3.3 *** A0A1I9LN21_ARATH)
Solyc01g006980.4.1	C1	-0.77	-0.86	-0.87	-0.85	-1.21	Malonyl CoA-acyl carrier protein transacylase containing protein, expressed (AHRD V3.3 *** Q10MS3_ORYSJ)
Solyc12g010750.2.1	C1	-1.01	-1.12	-1.1	-1.07	-1.59	Secretory carrier-associated membrane protein (AHRD V3.3 *** A0A2G3B9M4_CAPCH)
Solyc08g015660.3.1	C1	-0.83	-0.9	-0.81	-0.81	-1.22	6,7-dimethyl-8-ribityllumazine synthase (AHRD V3.3 *** A0A2G2W335_CAPBA)
Solyc03g051810.4.1	C1	-0.72	-0.8	-0.71	-0.69	-1.09	Homogentisate solanesyltransferase, chloroplastic (AHRD V3.3 *** A0A1U8G129_CAPAN)
Solyc08g062610.4.1	C1	-0.89	-1	-0.89	-0.86	-1.38	Cyclopropane-fatty-acyl-phospholipid synthase (AHRD V3.3 *** A0A2P6VLP6_9CHLO),Pfam:PF02353
Solyc08g069010.4.1	C1	-1.55	-1.57	-1.51	-1.39	-2.29	Pentatricopeptide repeat-containing protein (AHRD V3.3 *** A0A2G3DE83_CAPCH)
Solyc07g063240.4.1	C1	-0.78	-0.84	-0.83	-0.75	-1.2	Silencing defective 5 (AHRD V3.3 *** A0A2U1N7R2_ARTAN)
Solyc08g006070.4.1	C1	-1.21	-1.28	-1.22	-1.16	-1.82	AIG2-like protein (AHRD V3.3 *** A0A2I4GNX8_9ROSI)
Solyc06g051200.3.1	C1	-1	-1.13	-0.93	-1.07	-1.62	50S ribosomal protein L3 (AHRD V3.3 *** A0A2G2YWM5_CAPAN)
Solyc11g072825.1.1	C1	-1.12	-1.24	-1.07	-1.21	-1.7	Unknown protein
Solyc01g008330.4.1	C1	-0.8	-0.98	-0.85	-0.93	-1.5	Biotin carboxylase (AHRD V3.3 *** B5LAS7_CAPAN)
Solyc04g082250.3.1	C1	-0.67	-0.74	-0.67	-0.69	-1.12	FtsH-like protein precursor
Solyc09g048980.4.1	C1	-1.31	-1.24	-1.45	-1.3	-2.18	BTB domain-containing protein/NPH3 domain-containing protein (AHRD V3.3 *** A0A1Q3D396_CEPFO)
Solyc07g007550.3.1	C1	-1.41	-1.41	-1.66	-1.43	-2.21	Heparanase-like protein 3 (AHRD V3.3 *** A0A2G2WBB8_CAPBA)
Solyc09g090910.3.1	C1	-1.58	-1.46	-1.7	-1.64	-2.39	auxin-regulated IAA13
Solyc08g081940.3.1	C1	-1.39	-1.29	-1.34	-1.59	-2.23	Leucine-rich repeat protein kinase family protein (AHRD V3.3 *** A0A2U1NUU3_ARTAN)
Solyc09g097910.4.1	C1	-1.17	-1.16	-1.21	-1.43	-1.85	30S ribosomal protein s1-like (AHRD V3.3 *** A0A2K3PDC1_TRIPR)
Solyc01g095370.3.1	C1	-0.71	-0.67	-0.63	-0.72	-1.06	F-box/kelch-repeat protein (AHRD V3.3 *** A0A1U8DT00_CAPAN)
Solyc04g071940.3.1	C1	-0.95	-0.87	-0.91	-1.02	-1.34	NAD(P)-binding Rossmann-fold superfamily protein (AHRD V3.3 *** A0A2U1L0Y3_ARTAN),Pfam:PF13561
Solyc10g055240.2.1	C1	-1.63	-0.81	-0.8	-0.52	-0.65	1-phosphatidylinositol phosphodiesterase (AHRD V3.3 *** E5GC05_CUCME)
Solyc05g018060.1.1	C1	-1.48	-0.96	-0.66	-0.3	-0.68	Unknown protein
Solyc06g035620.3.1	C1	-1.8	-1.15	-0.9	-0.42	-0.96	Transcription factor GRAS (AHRD V3.3 *** A0A200QMI2_9MAGN)
Solyc03g119250.4.1	C1	-2.54	-1.75	-1.04	-1	-1.37	Calmodulin binding protein-like (AHRD V3.3 *** A0A200Q136_9MAGN)
Solyc11g071240.2.1	C1	-3.55	-2.41	-1.9	-1.65	-2.12	U-box domain-containing protein 26 (AHRD V3.3 *** A0A1J3FUP2_NOCCA)
Solyc02g078690.2.1	C1	-5.66	-4.12	-3.07	-2.24	-3.58	Carboxypeptidase (AHRD V3.3 *** A0A1U8FL14_CAPAN)
Solyc03g097380.4.1	C1	-2.9	-1.98	-1.53	-1.24	-1.91	Heavy metal-associated isoprenylated plant protein (AHRD V3.3 *-* A0A2R6PUZ2_ACTCH)
Solyc10g081040.1.1	C1	-2.82	-1.83	-1.33	-0.95	-1.7	Unknown protein
Solyc04g009020.4.1	C1	-1.52	-1.11	-0.8	-0.53	-1.02	High chlorophyll fluorescent 107 (AHRD V3.3 *** F4J3Z3_ARATH)
Solyc10g009550.3.1	C1	-2.94	-2.06	-1.66	-0.95	-1.9	WRKY transcription factor 42
Solyc05g012370.3.1	C1	-1.63	-1.3	-0.85	-0.51	-1.04	Alpha/beta-Hydrolases superfamily protein (AHRD V3.3 *** Q6NL07_ARATH)
Solyc02g063030.4.1	C1	-2.56	-1.95	-1.21	-0.8	-1.9	Mental retardation GTPase activating protein (AHRD V3.3 *** A0A1I9LSH4_ARATH)
Solyc11g011630.3.1	C1	-6.11	-4.72	-3.18	-1.94	-4.62	Auxin-responsive protein SAUR65 (AHRD V3.3 *** A0A2G2Y5L8_CAPAN)
Solyc11g066080.2.1	C1	-2.88	-2.68	-1.86	-1.25	-1.24	transmembrane protein (AHRD V3.3 *** AT5G59350.1)
Solyc01g109720.3.1	C1	-1.68	-1.7	-1.16	-0.83	-0.84	Alpha/beta-Hydrolases superfamily protein (AHRD V3.3 *** Q9ASW5_ARATH)
Solyc10g079480.1.1	C1	-0.96	-1.04	-0.68	-0.46	-0.46	Lycopene beta-cyclase (AHRD V3.3 *** A0A0A7DVP8_LYCBA),Pfam:PF05834
Solyc03g098660.3.1	C1	-3.33	-3.07	-2.45	-1.54	-2	GRAM domain (AHRD V3.3 *** A0A200Q4W9_9MAGN)
Solyc12g005450.1.1	C1	-4.31	-4.18	-3.27	-1.99	-2.67	Protein kinase domain (AHRD V3.3 *** A0A200QFW1_9MAGN)
Solyc08g007800.3.1	C1	-4.94	-4.9	-3.49	-2.55	-3.01	SPX domain-containing protein (AHRD V3.3 *** D7MDY2_ARALL)
Solyc12g055810.1.1	C1	-1.73	-1.67	-1.14	-0.8	-1.02	P-loop containing nucleoside triphosphate hydrolases superfamily protein (AHRD V3.3 *** A0A1P8B3B9_ARATH)
Solyc06g036260.3.1	C1	-2.4	-2.05	-1.43	-1.05	-1.19	beta-carotene hydroxylase-1
Solyc03g093560.1.1	C1	-4.05	-3.54	-2.87	-1.78	-1.99	ethylene response factor C.6
Solyc10g006700.1.1	C1	-4.82	-4.1	-3.33	-2.28	-2.68	Calcium-binding protein PBP1 (AHRD V3.3 *** A0A1U8EDM6_CAPAN)
Solyc01g080500.2.1	C1	-2.29	-2.36	-1.61	-1.29	-1.34	Plant/F10N7-170 protein, putative (AHRD V3.3 *** G7IFN2_MEDTR)
Solyc02g092550.3.1	C1	-1.74	-2.1	-1.39	-1.09	-1.23	LOB domain-containing protein 38 (AHRD V3.3 *** A0A2G2XGY4_CAPBA)
Solyc05g051060.3.1	C1	-2.26	-2.48	-1.67	-1.28	-1.5	Homeodomain-like superfamily protein (AHRD V3.3 *** A0A2U1PJR7_ARTAN)
Solyc09g083340.3.1	C1	-1.05	-1.14	-0.84	-0.57	-0.76	DNA-directed RNA polymerase ii subunit rpb7-like protein (AHRD V3.3 *** A0A2K3MTA8_TRIPR)
Solyc10g047110.2.1	C1	-3.33	-3.58	-2.66	-1.81	-2.1	Peroxidase (AHRD V3.3 *** K4CZX5_SOLLC)
Solyc09g090130.3.1	C1	-2.07	-2.29	-1.26	-0.89	-1.5	R2R3MYB transcription factor 15
Solyc08g005610.3.1	C1	-3.81	-3.79	-3.06	-1.44	-2.61	Cytochrome P450 (AHRD V3.3 *** A0A200R6R4_9MAGN)
Solyc08g083010.3.1	C1	-0.92	-1.1	-0.75	-0.39	-0.65	homer protein (AHRD V3.3 *** AT4G24090.1)
Solyc04g082290.4.1	C1	-2.54	-1.8	-1.78	-0.9	-1.79	inactive purple acid phosphatase-like protein (AHRD V3.3 *** AT1G42430.1)
Solyc08g008280.3.1	C1	-3.38	-2.59	-2.15	-1.17	-2.31	WRKY transcription factor 53
Solyc06g075170.1.1	C1	-2.77	-2.16	-1.89	-0.88	-1.68	Senescence regulator S40 (AHRD V3.3 *** A0A200QID2_9MAGN)
Solyc06g076040.3.1	C1	-2.31	-1.94	-1.73	-0.94	-1.5	RING-type E3 ubiquitin transferase (AHRD V3.3 *** A0A2G2WNK7_CAPBA)
Solyc01g109250.2.1	C1	-2.74	-2.42	-1.6	-0.81	-2.38	Mitochondrial fission regulator like (AHRD V3.3 *** A0A2R6RH96_ACTCH)
Solyc05g009420.1.1	C1	-2.15	-1.83	-1.33	-0.67	-1.72	transmembrane protein (AHRD V3.3 *-* AT1G25400.2)
Solyc06g068460.3.1	C1	-3.96	-3.21	-2.29	-1.87	-3.08	WRKY transcription factor 40
Solyc07g006310.1.1	C1	-4.41	-3.85	-2.7	-2.33	-3.52	transcription factor IBH1-like (AHRD V3.3 *-* A0A2I4FVW6_9ROSI)
Solyc05g007140.3.1	C1	-1.7	-1.57	-1.05	-0.76	-1.27	Protein kinase 2B, chloroplastic (AHRD V3.3 *** A0A2G3B7X5_CAPCH)
Solyc08g081230.1.1	C1	-2.82	-2.5	-1.84	-1.41	-2.02	BTB/POZ domain-containing protein (AHRD V3.3 *** A0A2G2XJN4_CAPBA)
Solyc12g096820.1.1	C1	-1.76	-1.64	-1.21	-0.7	-1.36	Glycosyltransferase (AHRD V3.3 *** A0A2I4H5B8_9ROSI)
Solyc04g063350.3.1	C1	-2.09	-1.97	-1.76	-0.84	-1.9	2-oxoisovalerate dehydrogenase subunit alpha 2, mitochondrial (AHRD V3.3 *** A0A2G3CL46_CAPCH)
Solyc10g011730.3.1	C1	-4.24	-4.27	-3.53	-2.23	-3.79	Arabinogalactan peptide (AHRD V3.3 *** A0A200Q7C1_9MAGN)
Solyc01g111430.2.1	C1	-0.98	-1.07	-0.72	-0.64	-0.48	Pentatricopeptide repeat (AHRD V3.3 *** A0A200RA79_9MAGN)
Solyc02g021430.1.1	C1	-0.91	-1.13	-0.79	-0.61	-0.5	Mitochondrial transcription termination factor family protein (AHRD V3.3 *** O64685_ARATH)
Solyc04g007950.4.1	C1	-2.1	-2.55	-1.68	-1.34	-1.22	Cysteine-rich repeat secretory protein 60 (AHRD V3.3 *** A0A2G3CFE1_CAPCH)
Solyc03g119520.4.1	C1	-1.81	-2.09	-1.69	-1.13	-1.02	BnaC05g48200D protein (AHRD V3.3 *** A0A078HZC2_BRANA)
Solyc10g080980.2.1	C1	-7.07	-7.61	-5.92	-4.23	-3.6	WAT1-related protein (AHRD V3.3 *** K4D2Y5_SOLLC)
Solyc08g077210.4.1	C1	-3.59	-4.23	-3.03	-2.33	-1.55	inositol-1,4,5-triphosphate-5-phosphatase 1
Solyc01g110907.1.1	C1	-2.29	-2.66	-2.17	-1.61	-1.12	Auxin-responsive protein SAUR20 (AHRD V3.3 *** A0A2G2XY34_CAPAN)
Solyc04g079680.4.1	C1	-3.09	-3.83	-3.02	-2.33	-1.47	Cytochrome P450 (AHRD V3.3 *** A0A2U1M7T5_ARTAN)
Solyc01g094950.3.1	C1	-1.32	-1.28	-1.16	-0.62	-0.69	Protein BPS1, chloroplastic (AHRD V3.3 *** A0A2G2YY51_CAPAN)
Solyc10g076810.1.1	C1	-1.27	-1.35	-1.21	-0.74	-0.7	3'-5' exonuclease domain (AHRD V3.3 *** A0A200QBM5_9MAGN)
Solyc01g107430.2.1	C1	-1.71	-1.61	-1.5	-0.94	-0.82	Zinc finger protein (AHRD V3.3 *** A0A200QZQ7_9MAGN)
Solyc03g093540.1.1	C1	-4.76	-4.5	-4.29	-2.5	-2.36	Ethylene-responsive transcription factor 5 (AHRD V3.3 *** ERF5_TOBAC)
Solyc07g041555.1.1	C1	-1.11	-1.3	-1.01	-0.52	-0.58	Unknown protein
Solyc08g068690.1.1	C1	-1.36	-1.5	-1.1	-0.68	-0.58	Tyramine n-hydroxycinnamoyl transferase (AHRD V3.3 *** Q5D8C0_CAPAN)
Solyc01g150172.1.1	C1	-1.11	-1.17	-0.97	-0.57	-0.51	DNA mismatch repair protein MLH3 (AHRD V3.3 *-* A0A2G2XFY3_CAPBA)
Solyc02g067605.1.1	C1	-5.08	-5.28	-4.4	-2.52	-2.34	Unknown protein
Solyc05g006780.3.1	C1	-1.01	-1.08	-0.96	-0.68	-0.41	Actin cross-linking (AHRD V3.3 *** A0A2U1N9L8_ARTAN)
Solyc05g052610.3.1	C1	-4.32	-4.37	-3.99	-2.67	-1.57	Transcription factor DIVARICATA (AHRD V3.3 *** A0A1U8GX57_CAPAN)
Solyc01g111980.3.1	C1	-2.29	-2.45	-2.18	-1.27	-0.95	Lysine histidine transporter-like 8 (AHRD V3.3 *** A0A2G2XYM3_CAPAN)
Solyc04g080130.3.1	C1	-1.1	-1.16	-1.08	-0.64	-0.4	Zinc finger protein (AHRD V3.3 *-* A0A200QCG2_9MAGN)
Solyc11g012980.1.1	C1	-2.53	-2.55	-2.5	-1.45	-0.96	Ethylene-responsive transcription factor (AHRD V3.3 *** A0A2G3CLK5_CAPCH)
Solyc01g087580.3.1	C1	-3.84	-3.72	-3.07	-2.5	-1.19	hypothetical protein (AHRD V3.3 *-* AT3G57450.1)
Solyc07g063630.3.1	C1	-1.03	-1.03	-0.8	-0.73	-0.37	Vesicle-associated protein 4-1 (AHRD V3.3 *** A0A2G2Z5C6_CAPAN)
Solyc10g086560.3.1	C1	-1.02	-0.93	-0.81	-0.56	-0.3	Protein FAR-RED-ELONGATED HYPOCOTYL 1-LIKE (AHRD V3.3 --* FHL_ARATH)
Solyc03g025170.1.1	C1	-1.89	-1.86	-1.51	-1.12	-0.7	gras10
Solyc04g079360.1.1	C1	-3.06	-3.02	-2.4	-1.63	-1.04	R2R3MYB transcription factor 77
Solyc03g113980.3.1	C1	-1.55	-1.58	-1.12	-0.83	-0.27	Calmodulin binding protein-like (AHRD V3.3 *** A0A200RE12_9MAGN)
Solyc04g077270.4.1	C1	-3.36	-3.43	-2.38	-1.68	-0.77	G-type lectin S-receptor-like serine/threonine-protein kinase (AHRD V3.3 *** A0A1U8GJN2_CAPAN)
Solyc01g079200.4.1	C1	-5.42	-5.93	-4.56	-3.5	-1.28	gibberellin 2-oxidase 3
Solyc06g071430.3.1	C1	-1.21	-1.16	-0.92	-0.73	-0.24	Protein EXECUTER 1, chloroplastic (AHRD V3.3 *** A0A1J3H0I8_NOCCA)
Solyc09g072900.4.1	C1	-1.34	-1.75	-1.17	-1.05	-0.45	endo-1,31,4-beta-D-glucanase-like (AHRD V3.3 *** A0A2I4F2X5_9ROSI)
Solyc02g085600.1.1	C1	-1.51	-1.94	-1.54	-1.1	-0.46	Scarecrow-like protein 15 (AHRD V3.3 *** A0A2G3AAH7_CAPAN)
Solyc04g009260.3.1	C1	-0.94	-1.21	-0.93	-0.63	-0.38	Disease resistance protein (AHRD V3.3 *** A0A200PUC6_9MAGN)
Solyc05g007180.3.1	C1	-3.31	-3.91	-3.13	-2.2	-1.36	jasmonic acid 1
Solyc04g072900.1.1	C1	-1.46	-1.25	-0.75	-0.59	-0.34	dehydration-responsive element binding protein 3
Solyc02g079190.3.1	C1	-1.96	-1.44	-1.08	-0.86	-0.41	Protein AUXIN SIGNALING F-BOX 3 (AHRD V3.3 *** A0A2G3D604_CAPCH)
Solyc03g006360.3.1	C1	-6.73	-4.96	-3.63	-2.29	-1.65	Auxin-repressed protein (AHRD V3.3 *** A9YSI8_TOBAC)
Solyc11g012690.3.1	C1	-5.47	-4.77	-2.86	-3.01	-1.53	Heavy metal-associated isoprenylated plant protein (AHRD V3.3 *** A0A2R6RB34_ACTCH)
Solyc03g113870.1.1	C1	-1.56	-1.31	-1.08	-0.74	-0.36	RING-type E3 ubiquitin transferase (AHRD V3.3 *** A0A2G3AWB5_CAPCH)
Solyc07g007350.1.1	C1	-2.33	-1.84	-1.35	-1.06	-0.79	Sterile alpha motif (SAM) domain protein (AHRD V3.3 *** Q1G3Q5_ARATH)
Solyc10g085720.2.1	C1	-1.67	-1.33	-1.04	-0.79	-0.54	SRSF protein kinase 1 (AHRD V3.3 *** A0A2G2VXX7_CAPBA)
Solyc01g087730.4.1	C1	-1.46	-1.31	-1.06	-0.77	-0.61	50S ribosomal protein L1 (AHRD V3.3 *** B2JA75_NOSP7)
Solyc09g011330.3.1	C1	-2.62	-2.32	-1.66	-1.39	-0.96	Receptor protein kinase ZmPK1 (AHRD V3.3 *** A0A2U1Q3R8_ARTAN)
Solyc02g081500.3.1	C1	-2.02	-1.85	-1.41	-1.05	-0.67	Receptor kinase LRK10
Solyc07g049440.3.1	C1	-2.25	-2.16	-1.51	-1.19	-0.71	GDSL esterase/lipase (AHRD V3.3 *** A0A2G2Z2Z1_CAPAN)
Solyc04g054690.3.1	C1	-2.11	-1.83	-1.06	-1.04	-0.93	ascorbate oxidase
Solyc05g008950.4.1	C1	-2.68	-2.75	-1.3	-1.42	-1.37	Protein kinase family protein (AHRD V3.3 *-* A0A1P8BDK9_ARATH)
Solyc03g025180.2.1	C1	-1.86	-1.94	-1.18	-1.05	-0.56	Unknown protein
Solyc10g018590.2.1	C1	-1.08	-1.31	-0.65	-0.63	-0.39	Plastid lipid-associated protein/fibrillin conserved domain-containing protein (AHRD V3.3 *** A0A2U1KDF3_ARTAN)
Solyc01g010180.3.1	C1	-1.46	-1.54	-0.62	-1.11	-0.92	Unknown protein
Solyc11g051060.2.1	C1	-2.19	-2.03	-1.39	-2.02	-1.11	GDSL esterase/lipase (AHRD V3.3 *** A0A2R6QF80_ACTCH)
Solyc03g097920.1.1	C1	-0.83	-1.45	-0.69	-0.8	-0.5	MAP kinase kinase 4
Solyc03g005930.3.1	C1	-0.71	-1.06	-0.33	-0.52	-0.35	Cyclic phosphodiesterase (AHRD V3.3 *** A0A2G2ZL60_CAPAN)
Solyc05g053330.3.1	C1	-2.86	-3.23	-1.07	-2.05	-1.18	Transcription factor (AHRD V3.3 *** A0A2G3CHW7_CAPCH)
Solyc10g083950.1.1	C1	-1.33	-0.79	-0.6	-0.96	-0.28	Major facilitator superfamily (AHRD V3.3 *** A0A2U1PF99_ARTAN)
Solyc01g073750.4.1	C1	-1.21	-1.04	-0.88	-0.85	-0.25	Callose synthase (AHRD V3.3 *** K7PRK8_MAIZE)
Solyc02g064940.1.1	C1	-2.86	-2.28	-1.85	-1.78	-0.77	Leucine-rich repeat family protein (AHRD V3.3 *** G3CHK6_PONTR)
Solyc07g052980.3.1	C1	-2.54	-2.38	-1.57	-1.84	-0.72	xyloglucan endotransglycosylase/hydrolase 16
Solyc05g009060.2.1	C1	-1.89	-1.61	-1.33	-1.53	-0.52	Unknown protein
Solyc03g005120.3.1	C1	-1.22	-1.05	-0.84	-0.89	-0.41	Cystinosin-like protein (AHRD V3.3 *** A0A2G2WWA3_CAPBA)
Solyc05g009070.4.1	C1	-1.96	-1.71	-1.45	-1.52	-0.62	Protein phosphatase 2C family protein (AHRD V3.3 *** A0A2U1KGE8_ARTAN)
Solyc04g080120.1.1	C1	-1.27	-0.8	-0.58	-0.76	-0.51	Pentatricopeptide repeat protein (AHRD V3.3 *** A0A2U1MNU4_ARTAN)
Solyc02g076840.3.1	C1	-1.02	-0.72	-0.58	-0.62	-0.37	Protein SCAR1 (AHRD V3.3 *** A0A2G2VBP6_CAPBA)
Solyc03g113520.3.1	C1	-1.63	-1.22	-1.02	-0.95	-0.63	Galactosyltransferase family protein (AHRD V3.3 *** A0A2U1KC25_ARTAN)
Solyc05g053010.1.1	C1	-1.23	-0.89	-0.78	-0.85	-0.5	Lectin receptor kinase (AHRD V3.3 *** B8XSM9_WHEAT)
Solyc08g076720.4.1	C1	-2.57	-1.81	-1.67	-1.65	-1.22	ABC transporter B family member 2 (AHRD V3.3 *** A0A2G2XLV4_CAPBA)
Solyc01g091590.3.1	C1	-6.87	-5.26	-4.54	-3.96	-3.52	BON1-associated protein 2-like (AHRD V3.3 *** A0A2I4E3A5_9ROSI)
Solyc04g082530.3.1	C1	-1.25	-0.98	-0.77	-0.76	-0.59	Bromodomain-containing protein (AHRD V3.3 *** A0A2U1N3G4_ARTAN)
Solyc01g009340.4.1	C1	-1.75	-1.22	-0.94	-0.81	-0.87	SUN-domain protein2
Solyc10g047320.2.1	C1	-2.03	-1.4	-1.09	-1.09	-0.87	Disease resistance protein (AHRD V3.3 *** A0A2U1N8H9_ARTAN)
Solyc01g100010.3.1	C1	-3.89	-2.7	-2.18	-1.64	-1.34	F-box domain, Phloem protein 2-like protein (AHRD V3.3 *** A0A2U1MNC1_ARTAN)
Solyc07g053020.3.1	C1	-2.58	-1.66	-1.32	-1.08	-0.93	Disease resistance protein (AHRD V3.3 *** A0A200QY03_9MAGN)
Solyc04g078520.3.1	C1	-3.85	-2.9	-2.43	-1.81	-1.63	Transcription factor MYC/MYB domain-containing protein (AHRD V3.3 *** A0A2U1MUV3_ARTAN)
Solyc06g074620.3.1	C1	-2.83	-2.05	-1.85	-1.22	-1.08	hypothetical protein (AHRD V3.3 *** AT2G27830.1)
Solyc04g063380.3.1	C1	-2.08	-1.4	-1.41	-0.84	-0.84	F-box protein SKP2A (AHRD V3.3 *** A0A1U8F5B3_CAPAN)
Solyc06g065100.3.1	C1	-2.54	-1.93	-1.64	-0.95	-0.96	R2R3MYB transcription factor 3
Solyc03g118200.4.1	C1	-1.47	-1.33	-0.96	-0.9	-0.7	Calcium-dependent phospholipid-binding Copine family protein (AHRD V3.3 *** A0A2U1NDK1_ARTAN)
Solyc01g110590.4.1	C1	-6.69	-6.31	-4.18	-4.03	-3.14	Small auxin up-regulated RNA6
Solyc07g047840.2.1	C1	-1.15	-1.05	-0.73	-0.64	-0.53	chaperone (AHRD V3.3 *** AT5G15802.1)
Solyc09g091550.3.1	C1	-10.47	-9.76	-7.72	-6.24	-5.73	S-adenosyl-L-methionine-dependent methyltransferases superfamily protein (AHRD V3.3 *** A0A2U1PMX3_ARTAN)
Solyc05g010650.3.1	C1	-5.21	-4.59	-3.72	-2.98	-2.36	RING-type E3 ubiquitin transferase (AHRD V3.3 *** A0A2G3BYD9_CAPCH)
Solyc06g076080.3.1	C1	-6.08	-5.43	-4.34	-3.62	-2.96	Unknown protein
Solyc08g082160.3.1	C1	-5.71	-5.55	-3.78	-4.03	-3.19	subtilisin-like serine protease 3 (AHRD V3.3 --* AT2G19170.2)
Solyc02g073580.1.1	C1	-4.89	-5.26	-3.73	-3.71	-3.01	transcription factor TGA6-like (AHRD V3.3 *** A0A2I4DJ54_9ROSI)
Solyc08g008070.1.1	C1	-1.1	-1.1	-0.83	-0.86	-0.69	BTB/POZ domain-containing protein (AHRD V3.3 *** A0A2G2W3D6_CAPBA)
Solyc03g121050.3.1	C1	-1.04	-0.96	-0.81	-0.75	-0.46	LysM domain receptor-like kinase 3 (AHRD V3.3 *** A0A2G3D1H3_CAPCH)
Solyc08g077300.3.1	C1	-2.91	-2.62	-2.18	-2.14	-1.42	UMP-CMP kinase (AHRD V3.3 *** A0A2G3AFB8_CAPAN),Pfam:PF00406
Solyc02g077330.3.1	C1	-5.13	-4.6	-3.98	-3.64	-2.9	GDSL esterase/lipase (AHRD V3.3 *** A0A2G3D5Q8_CAPCH)
Solyc04g074680.1.1	C1	-3.89	-3.66	-2.9	-2.66	-2.06	chromodomain-helicase-DNA-binding protein 9-like (AHRD V3.3 --* XP_021604423.1)
Solyc02g089610.2.1	C1	-3.06	-2.82	-2.97	-2.14	-1.51	S-adenosylmethionine decarboxylase 2
Solyc02g150147.1.1	C1	-3.06	-2.78	-2.86	-2.07	-1.43	S-adenosylmethionine decarboxylase (AHRD V3.3 *-* Q6KC47_PRUPE)
Solyc12g006997.1.1	C1	-4.36	-3.96	-3.9	-2.81	-1.72	Heavy metal transport/detoxification superfamily protein (AHRD V3.3 *** A0A2U1NJ85_ARTAN)
Solyc02g094000.1.1	C1	-5.48	-5	-4.89	-3.46	-2.67	EF_hand_5 domain-containing protein/EF_hand_6 domain-containing protein (AHRD V3.3 *** A0A1Q3B940_CEPFO)
Solyc02g087350.3.1	C1	-6.27	-5.97	-5.44	-4.06	-3	Hexosyltransferase (AHRD V3.3 *** A0A2G2XIE5_CAPBA)
Solyc12g009240.1.1	C1	-9.34	-8.99	-8.43	-6.51	-4.44	Ethylene-responsive transcription factor (AHRD V3.3 *-* A0A2G3BP26_CAPCH)
Solyc12g089385.1.1	C1	-7.71	-7.91	-7.74	-5.93	-4.17	FAD/NAD(P)-binding oxidoreductase family protein (AHRD V3.3 *** A0A2U1M9H9_ARTAN)
Solyc08g082090.1.1	C1	-3.27	-3.2	-3.05	-2.39	-1.82	Avr9/Cf-9 rapidly elicited protein 194 (AHRD V3.3 *** Q9FQZ4_TOBAC)
Solyc03g113340.3.1	C1	-1.7	-1.77	-1.59	-1.29	-0.92	Nodulin-like / Major Facilitator Superfamily protein (AHRD V3.3 *** A0A2U1M3G7_ARTAN)
Solyc07g043580.4.1	C1	-3.17	-3.16	-2.99	-2.47	-1.71	bHLH transcription factor 052
Solyc04g072740.3.1	C1	-5.04	-5.15	-4.38	-3.16	-2.76	Sulfate transporter 2.1 (AHRD V3.3 *** A0A2G2ZQE3_CAPAN)
Solyc08g078190.2.1	C1	-5.12	-5.05	-4.33	-3.57	-2.88	Ethylene-responsive transcription factor 5 (AHRD V3.3 *** A0A2G2XL45_CAPBA)
Solyc11g012510.3.1	C1	-1.37	-1.36	-1.38	-0.85	-0.75	GRAS1
Solyc03g082370.1.1	C1	-6.02	-5.87	-5.73	-3.8	-3.42	Avr9/Cf-9 rapidly elicited protein 65 (AHRD V3.3 *** Q9FQZ0_TOBAC)
Solyc08g076820.3.1	C1	-1.43	-1.35	-1.37	-0.86	-0.83	bHLH transcription factor146
Solyc01g099370.3.1	C1	-2.98	-3.09	-3.06	-2.1	-1.82	Calcium-dependent lipid-binding (CaLB domain) family protein (AHRD V3.3 *-* F4JK83_ARATH)
Solyc03g117720.3.1	C1	-1.5	-1.48	-1.63	-1.04	-0.96	AP2-like ethylene-responsive transcription factor (AHRD V3.3 *** A0A2G3A2R5_CAPAN)
Solyc08g007770.4.1	C1	-1.31	-1.24	-1.33	-0.84	-0.82	PGRL1A transmembrane protein (AHRD V3.3 *** A0A0F7GZ28_9ROSI)
Solyc12g096870.1.1	C1	-3.53	-2.97	-2.94	-2.33	-1.89	Glycosyltransferase (AHRD V3.3 *** A0A193AUF6_PUNGR)
Solyc08g041860.1.1	C1	-3.43	-3.13	-2.98	-2.22	-1.94	serine/arginine repetitive matrix-like protein (AHRD V3.3 *-* AT4G32020.1)
Solyc08g076870.1.1	C1	-1.7	-1.55	-1.55	-1.16	-0.95	DUF740 domain-containing protein (AHRD V3.3 *** A0A1Q3BKH7_CEPFO)
Solyc02g070490.4.1	C1	-1.09	-0.9	-1.01	-0.71	-0.48	Alpha/beta-Hydrolases superfamily protein (AHRD V3.3 *** Q9FFW9_ARATH)
Solyc09g092070.4.1	C1	-1.24	-0.98	-1.14	-0.76	-0.59	Ypt/Rab-GAP domain of gyp1p superfamily protein (AHRD V3.3 *** Q9SVN9_ARATH)
Solyc01g005210.4.1	C1	-2.57	-2.22	-2.58	-1.77	-1.44	Trehalose-6-phosphate synthase (AHRD V3.3 *** E5GC29_CUCME)
Solyc02g093220.3.1	C1	-1.1	-0.98	-1.05	-0.79	-0.61	F-box protein (AHRD V3.3 *** A0A2G2V3N1_CAPBA)
Solyc09g063010.4.1	C1	-1.83	-1.55	-1.47	-0.92	-0.84	bHLH transcription factor 058
Solyc02g078160.3.1	C1	-5.13	-4.26	-3.97	-2.31	-2.57	DUF506 domain-containing protein (AHRD V3.3 *** A0A1Q3CKJ0_CEPFO)
Solyc03g093550.1.1	C1	-5.5	-4.9	-4.34	-2.69	-2.84	Ethylene-responsive transcription factor 5 (AHRD V3.3 *** A0A2G3CVP7_CAPCH)
Solyc04g076740.3.1	C1	-1.1	-0.75	-0.77	-0.54	-0.54	Protein TIC 20-I, chloroplastic (AHRD V3.3 *** A0A2G2X086_CAPBA)
Solyc03g121920.3.1	C1	-1.79	-1.3	-1.35	-0.89	-0.76	Mitochondrial carrier protein (AHRD V3.3 *** A0A200QEN9_9MAGN)
Solyc06g082590.1.1	C1	-2.28	-1.7	-1.73	-1	-1.1	DNA-binding protein Pti6
Solyc12g099940.2.1	C1	-1.11	-0.8	-0.8	-0.49	-0.5	Acyl-CoA N-acyltransferases (NAT) superfamily protein (AHRD V3.3 *** AT2G06025.6)
Solyc07g056570.1.1	C1	-4.68	-3.27	-3.75	-2.88	-2.27	notabilis
Solyc04g081370.2.1	C1	-2.82	-2.28	-2.41	-1.68	-1.62	C2H2-like zinc finger protein (AHRD V3.3 *** A0A2U1KP34_ARTAN)
Solyc11g073055.1.1	C1	-5.94	-4.53	-4.42	-3.38	-3.16	Zinc finger protein ZAT11 (AHRD V3.3 *-* A0A1J3JX49_NOCCA)
Solyc03g044090.4.1	C1	-3.73	-2.82	-2.97	-2.24	-2.05	BTB domain-containing protein/NPH3 domain-containing protein (AHRD V3.3 *** A0A1Q3ASI0_CEPFO)
Solyc03g080090.4.1	C1	-1.42	-1.02	-1.11	-0.79	-0.78	NAC domain-containing protein 86 (AHRD V3.3 *** A0A2G2X7Q8_CAPBA)
Solyc02g083120.3.1	C1	-1.52	-1.1	-1.22	-0.98	-0.59	DUF241 domain-containing protein (AHRD V3.3 *** A0A1Q3CEB1_CEPFO)
Solyc05g014760.3.1	C1	-1.15	-0.83	-0.86	-0.75	-0.44	Cyclin-dependent kinase G-2 (AHRD V3.3 *** A0A2G3B8V1_CAPCH)
Solyc04g077980.1.1	C1	-6.08	-5.22	-4.66	-3.68	-2.85	C2H2-type zinc finger protein
Solyc04g008290.4.1	C1	-1.77	-1.47	-1.38	-1.1	-0.83	65-kDa microtubule-associated protein 6 (AHRD V3.3 *** A0A2G2W4Q4_CAPBA),Pfam:PF03999
Solyc06g075780.3.1	C1	-4.44	-3.65	-3.36	-2.66	-2.11	Zinc finger protein (AHRD V3.3 *** A0A200PZ96_9MAGN)
Solyc02g092160.3.1	C1	-1.48	-1.17	-1.13	-0.87	-0.53	BSD domain-containing protein (AHRD V3.3 *** A0A1Q3AQ21_CEPFO)
Solyc03g083570.3.1	C1	-1.21	-0.94	-0.89	-0.65	-0.45	Protein LOW PSII ACCUMULATION 2, chloroplastic (AHRD V3.3 *** A0A2G3CVQ8_CAPCH)
Solyc04g077170.3.1	C1	-4.16	-3.35	-2.24	-2.41	-2.89	Epidermal patterning factor-like protein (AHRD V3.3 *** A0A2U1PBB6_ARTAN),Pfam:PF17181
Solyc03g097990.3.1	C1	-1.6	-1.36	-0.97	-1.05	-1.03	RNA polymerase II subunit A C-terminal domain phosphatase SSU72 (AHRD V3.3 *** A0A1U8G7N7_CAPAN)
Solyc03g006880.3.1	C1	-5.22	-3.87	-3.09	-3.33	-3.1	gibberellin 20-oxidase-1
Solyc04g054500.3.1	C1	-3.15	-2.27	-1.84	-1.94	-1.83	Heavy metal-associated isoprenylated plant protein (AHRD V3.3 *** A0A2R6R672_ACTCH)
Solyc07g062080.4.1	C1	-1.18	-0.91	-0.75	-0.67	-0.74	mitogen-activated protein kinase 11
Solyc01g102840.3.1	C1	-3.27	-2.62	-2.2	-1.77	-1.94	Disease resistance protein (TIR-NBS-LRR class) (AHRD V3.3 *** A0A2U1NT16_ARTAN)
Solyc07g008100.4.1	C1	-2.5	-1.9	-1.67	-1.27	-1.43	histone acetyltransferase (AHRD V3.3 *-* AT4G32295.1)
Solyc01g111580.3.1	C1	-1.14	-1.06	-0.74	-0.65	-0.68	Basic-leucine zipper (BZIP) transcription factor family protein (AHRD V3.3 *** A0A1Y1IM66_KLENI)
Solyc02g081250.3.1	C1	-1.87	-1.55	-1.1	-1.05	-1.03	Pentatricopeptide repeat-containing protein, mitochondrial (AHRD V3.3 *** A0A2G3A9F6_CAPAN)
Solyc02g087580.3.1	C1	-1.83	-1.67	-1.11	-1.48	-1.32	Actin cross-linking (AHRD V3.3 *** A0A2U1P1I6_ARTAN)
Solyc03g114210.3.1	C1	-2.11	-1.87	-1.53	-1.71	-1.55	Protein kinase (AHRD V3.3 *** Q9FGB1_ARATH)
Solyc01g108130.4.1	C1	-1.4	-1.52	-1.12	-1.24	-1.17	B3 domain-containing protein (AHRD V3.3 *-* A0A2G2W9Y8_CAPBA)
Solyc11g072980.1.1	C1	-5.51	-5.85	-4.89	-4.92	-4.73	3-ketoacyl-CoA synthase (AHRD V3.3 *** A0A2G2XYA4_CAPAN)
Solyc12g009530.1.1	C1	-4.13	-4.16	-3.45	-3.68	-3.41	receptor-like protein 12 (AHRD V3.3 *-* A0A1S4DP57_TOBAC)
Solyc11g013180.2.1	C1	-1.03	-0.99	-0.86	-0.82	-0.85	Phosphatidylinositol 4-phosphate 5-kinase (AHRD V3.3 *** K4D6C2_SOLLC)
Solyc05g052560.1.1	C1	-3.99	-3.81	-3.36	-3.09	-3.02	Unknown protein
Solyc05g052550.1.1	C1	-3.89	-3.69	-3.28	-2.93	-3.05	Zinc finger CCCH domain-containing protein 47 (AHRD V3.3 *-* A0A1U8GQ71_CAPAN)
Solyc05g052570.3.1	C1	-3.97	-3.78	-3.29	-2.95	-3.08	Zinc finger transcription factor 39
Solyc05g013410.3.1	C1	-3.24	-2.82	-2.5	-2.4	-2.38	F-box protein (AHRD V3.3 *** A0A2G2VNJ4_CAPBA)
Solyc11g065220.2.1	C1	-1.77	-1.6	-1.39	-1.34	-1.37	Phosphotransferase (AHRD V3.3 *** A0A2G2YFN7_CAPAN)
Solyc07g045100.1.1	C1	-3	-2.74	-2.57	-2.42	-2.29	Eukaryotic aspartyl protease family protein (AHRD V3.3 *** G7KD30_MEDTR)
Solyc07g047980.3.1	C1	-1.77	-1.56	-1.45	-1.36	-1.28	protein DGCR14 (AHRD V3.3 *** A0A2I4EZ78_9ROSI)
Solyc10g050060.2.1	C1	-1.69	-1.52	-1.31	-1.1	-1.12	C2 domain-containing protein (AHRD V3.3 *** B1Q483_CAPCH)
Solyc01g094410.3.1	C1	-2.3	-2.04	-1.67	-1.48	-1.34	C2 calcium/lipid-binding plant phosphoribosyltransferase family protein (AHRD V3.3 *** A0A061G6B5_THECC)
Solyc08g008370.3.1	C1	-3.66	-3.38	-2.77	-2.42	-2.25	DCD (Development and Cell Death) domain protein (AHRD V3.3 *-* A0A2U1P2J5_ARTAN)
Solyc02g089350.3.1	C1	-6.06	-5.77	-5.18	-4.23	-3.92	Gibberellin regulated protein (AHRD V3.3 *** A0A2U1PE48_ARTAN)
Solyc10g006130.1.1	C1	-3.91	-3.49	-3.16	-2.54	-2.42	EAR motif SlERF36
Solyc01g086640.2.1	C1	-5.75	-5.17	-4.75	-4.15	-3.61	O-fucosyltransferase (AHRD V3.3 *** A0A2P5FQR3_TREOI)
Solyc02g084890.3.1	C1	-3.87	-3.42	-3.19	-2.79	-2.64	Disease resistance RPP13-like protein 4 (AHRD V3.3 *** A0A2G2XGN6_CAPBA)
Solyc04g071030.1.1	C1	-3.11	-2.87	-2.61	-2.23	-2.11	RING-type E3 ubiquitin transferase (AHRD V3.3 *** A0A2G2WYL4_CAPBA)
Solyc09g076000.3.1	C1	-2.29	-1.95	-1.63	-1.73	-1.43	MAP kinase kinase kinase 71
Solyc02g092450.3.1	C1	-3.9	-3.47	-2.75	-2.72	-2.49	Calcium-transporting ATPase (AHRD V3.3 *** A0A2G2XH12_CAPBA)
Solyc07g054610.3.1	C1	-1.5	-1.32	-1	-1.05	-0.94	F-box protein (AHRD V3.3 *-* A0A1J3J8H1_NOCCA)
Solyc09g018220.3.1	C1	-1.66	-1.39	-1.19	-1.21	-0.89	Tobacco mosaic virus resistance-2
Solyc03g098060.3.1	C1	-5.08	-4.17	-3.74	-3.25	-2.66	zinc-finger homeodomain protein 11-like (AHRD V3.3 *** A0A2I4EVI3_9ROSI)
Solyc01g010860.3.1	C1	-1	-0.8	-0.75	-0.7	-0.55	Sphinganine C(4)-monooxygenase 1 (AHRD V3.3 *** A0A2G3DFM4_CAPCH)
Solyc12g007045.1.1	C1	-2.55	-1.97	-1.94	-1.74	-1.44	Arabinogalactan peptide 22 (AHRD V3.3 --* A0A2G2YUE4_CAPAN)
Solyc08g081550.4.1	C1	-4.12	-2.91	-3.29	-3.1	-2.92	1-aminocyclopropane-1-carboxylate synthase (AHRD V3.3 *** B2NIX1_CAPCH)
Solyc07g056630.3.1	C1	-1.07	-0.8	-0.84	-0.73	-0.68	RING/U-box superfamily protein (AHRD V3.3 *** A0A2U1QMN4_ARTAN)
Solyc02g088740.1.1	C1	-2.47	-1.98	-2.07	-1.86	-1.78	hypothetical protein (AHRD V3.3 *** AT3G29370.1)
Solyc05g054190.4.1	C1	-1.12	-0.89	-0.91	-0.81	-0.79	CASP-like protein (AHRD V3.3 *** A0A328E4A6_9ASTE)
Solyc02g084610.1.1	C1	-2.67	-2.14	-2.25	-2.11	-1.81	Leucine-rich repeat receptor-like protein kinase PXL2 (AHRD V3.3 *** A0A1J3GLI2_NOCCA)
Solyc06g008590.3.1	C1	-8	-6.49	-6.36	-5.87	-5.28	auxin-regulated IAA17
Solyc04g082660.2.1	C1	-1.01	-0.72	-0.66	-0.74	-0.58	Peptidylprolyl isomerase (AHRD V3.3 *** A0A2G3CFL0_CAPCH)
Solyc08g007540.3.1	C1	-2.56	-2.13	-2.02	-2.24	-1.73	ACT domain-containing protein (AHRD V3.3 *** A0A1Q3BQZ1_CEPFO)
Solyc12g013900.3.1	C1	-1.69	-1.31	-1.29	-1.33	-1.12	Early nodulin-like protein 1 (AHRD V3.3 *-* A0A2G2X2X1_CAPBA)
Solyc10g054720.1.1	C1	-4.97	-4.05	-4.46	-2.66	-3.15	Small auxin up-regulated RNA78
Solyc08g006530.4.1	C1	-1.39	-1.22	-1.18	-0.77	-0.97	Zinc finger protein CONSTANS-LIKE 4 (AHRD V3.3 *** A0A2G2W4F6_CAPBA)
Solyc11g011640.1.1	C1	-6.94	-6.39	-6.22	-4.01	-5.08	Auxin-responsive protein SAUR65 (AHRD V3.3 *** A0A2G3B0T7_CAPCH)
Solyc03g120170.1.1	C1	-1.91	-1.63	-1.64	-1.01	-1.42	Protein kinase, catalytic domain-containing protein (AHRD V3.3 -** A0A2U1L8L5_ARTAN)
Solyc10g017960.2.1	C1	-4.37	-3.63	-3.56	-2.5	-3.1	F-box protein PP2-A15 (AHRD V3.3 *** A0A2G3AGV7_CAPAN)
Solyc11g073075.1.1	C1	-6.29	-5.25	-4.82	-3.45	-3.98	Zinc finger protein (AHRD V3.3 *** A0A200PZ96_9MAGN)
Solyc07g040960.1.1	C1	-7.62	-6.75	-6.1	-4.38	-4.38	Harbinger transposase-derived nuclease (AHRD V3.3 *** A0A200QD47_9MAGN)
Solyc12g099970.2.1	C1	-2.07	-1.77	-1.6	-1.06	-1.16	SNF1 kinase complex anchoring protein
Solyc03g007370.3.1	C1	-1.76	-1.55	-1.4	-0.95	-1.32	Sigma factor (AHRD V3.3 *** A0A0G2STU5_9ROSI)
Solyc04g081530.1.1	C1	-5.6	-4.58	-4.12	-2.95	-3.95	Chaperone protein DnaJ (AHRD V3.3 *** A0A2G3CQH5_CAPCH)
Solyc06g074030.1.1	C1	-5.24	-4.76	-3.57	-2.64	-3.46	Polynucleotidyl transferase, ribonuclease H-like superfamily protein (AHRD V3.3 *** A0A2U1M9A7_ARTAN)
Solyc10g006660.3.1	C1	-4.7	-4.18	-3.36	-2.62	-3.03	Calcium-binding protein PBP1 (AHRD V3.3 *** A0A1U8EDM6_CAPAN)
Solyc08g036507.1.1	C1	-1.53	-1.22	-1.09	-1.07	-1.2	Unknown protein
Solyc09g075860.3.1	C1	-3.48	-2.64	-2.56	-2.43	-2.55	Lipoxygenase (AHRD V3.3 *** K4CVG3_SOLLC)
Solyc12g006410.3.1	C1	-1.62	-1.17	-1.15	-1.14	-1.22	UDP-glucose 4-epimerase (AHRD V3.3 *** A0A1Y1ITM0_KLENI)
Solyc06g082780.4.1	C1	-2.72	-2.51	-2.24	-2.04	-2.39	Calcium uniporter protein 5, mitochondrial (AHRD V3.3 *** A0A2G2WNX4_CAPBA)
Solyc07g065710.3.1	C1	-1.73	-1.48	-1.37	-1.22	-1.37	Protein kinase G11A (AHRD V3.3 *** A0A2G2WFE7_CAPBA)
Solyc10g085810.2.1	C1	-1.74	-1.55	-1.39	-1.19	-1.38	Vacuolar protein-sorting-associated protein 37-like protein 2 (AHRD V3.3 *** A0A2G2VU17_CAPBA)
Solyc02g082120.3.1	C1	-4.54	-3.99	-3.61	-3.1	-3.97	DNA-3-methyladenine glycosylase I (AHRD V3.3 *** B6TPB7_MAIZE)
Solyc06g005650.2.1	C1	-3.05	-2.55	-2.38	-1.96	-2.51	E3 ubiquitin-protein ligase (AHRD V3.3 *** A0A1U8GX66_CAPAN)
Solyc01g007810.1.1	C1	-3.32	-2.76	-2.38	-2.03	-2.61	ovate family protein 3
Solyc02g090540.4.1	C1	-8.43	-6.63	-5.87	-5.43	-6.96	Glucose/ribitol dehydrogenase (AHRD V3.3 *** A0A2U1NV71_ARTAN)
Solyc10g008440.3.1	C1	-6.16	-5.45	-5.31	-4.39	-5.35	Expansin-B3 (AHRD V3.3 *** A0A2G3BCT4_CAPCH)
Solyc12g099465.1.1	C1	-3.18	-2.81	-2.84	-2.37	-2.87	senescence-associated gene 21 (AHRD V3.3 -** AT4G02380.1)
Solyc04g051820.4.1	C1	-2.01	-1.73	-1.68	-1.57	-1.78	sorbin/SH3 domain protein (AHRD V3.3 *** AT5G09960.3)
Solyc08g076390.3.1	C1	-3.08	-2.5	-2.56	-2.35	-2.77	Transcription factor jumonji (Jmj) family protein / zinc finger (C5HC2 type) family protein (AHRD V3.3 *** F4KIX0_ARATH)
Solyc12g010790.2.1	C1	-1.86	-1.59	-1.56	-1.41	-1.52	RAB GTPase (AHRD V3.3 *** A0A2U1Q460_ARTAN)
Solyc01g110730.4.1	C1	-4.26	-3.83	-3.78	-3.28	-3.39	Auxin-responsive protein SAUR20 (AHRD V3.3 *** A0A2G2XY34_CAPAN)
Solyc02g063010.3.1	C1	-1.82	-1.64	-1.66	-1.48	-1.53	BES1/BZR1-like protein (AHRD V3.3 *** A0A2U1KKL8_ARTAN)
Solyc02g092990.1.1	C1	-2.9	-2.6	-2.55	-2.32	-2.38	F-box protein (AHRD V3.3 *** A0A2G2XGV7_CAPBA)
Solyc01g079600.4.1	C1	-3.86	-3.54	-3.68	-3.19	-3.62	Alpha/beta-Hydrolases superfamily protein (AHRD V3.3 *** A0A2U1L2I9_ARTAN)
Solyc01g096260.4.1	C1	-6.86	-6.05	-6.67	-5.61	-6.17	NAD-dependent protein deacetylase HST1-like protein (AHRD V3.3 *** AT2G46640.2)
Solyc02g089540.3.1	C1	-1.91	-1.58	-1.74	-1.59	-1.59	CONSTANS 1
Solyc01g058020.4.1	C1	-1.65	-1.44	-1.58	-1.27	-1.36	Neutral/alkaline invertase (AHRD V3.3 *-* H6V7I6_MANES)
Solyc11g010470.2.1	C1	-1.2	-1.05	-1.13	-0.94	-1	14-3-3 protein (AHRD V3.3 *** P93787_SOLTU)
Solyc07g053050.1.1	C1	-3.6	-2.87	-2.91	-2.37	-2.73	Calcium-binding protein PBP1 (AHRD V3.3 *** A0A1U8HB91_CAPAN)
Solyc01g058010.3.1	C1	-1.87	-1.5	-1.46	-1.23	-1.36	Neutral/alkaline invertase (AHRD V3.3 *** G5DC09_MANES)
Solyc01g087290.3.1	C1	-1.85	-1.48	-1.47	-1.26	-1.35	tRNA-dihydrouridine synthase (AHRD V3.3 *** A0A2G3DGY4_CAPCH)
Solyc05g009080.4.1	C1	-1.23	-0.94	-0.97	-0.72	-0.93	Cyclase/dehydrase family protein (AHRD V3.3 *** A0A2K3P6S6_TRIPR)
Solyc02g064680.4.1	C1	-2.52	-2.09	-2.04	-1.52	-1.9	Calcium-transporting ATPase (AHRD V3.3 *** A0A1U8FI07_CAPAN)
Solyc06g073050.2.1	C1	-3.37	-2.92	-2.72	-2.12	-2.59	NAC domain-containing protein 14 (AHRD V3.3 *** A0A2G3CAD7_CAPCH)
Solyc02g079570.4.1	C1	-2.45	-2.07	-2.13	-1.49	-2.02	G-type lectin S-receptor-like serine/threonine-protein kinase (AHRD V3.3 *** A0A2G3A8W8_CAPAN)
Solyc10g077130.1.1	C1	-2.78	-2.35	-2.54	-1.83	-2.29	calmodulin-binding protein 25-like (AHRD V3.3 *** A0A2I4GIE5_9ROSI)
Solyc07g053740.1.1	C1	-2.71	-2.33	-2.73	-1.91	-2.23	Ethylene Response Factor F.4
Solyc01g106290.3.1	C1	-3.59	-2.96	-3.3	-2.59	-3.07	Unknown protein
Solyc04g074950.3.1	C1	-2.29	-1.8	-2.16	-1.52	-1.97	Dihydrofolate reductase (AHRD V3.3 *** A0A1P8B8P6_ARATH)
Solyc01g103030.3.1	C1	-4.1	-2.9	-3.61	-3.16	-1.34	Major facilitator superfamily protein (AHRD V3.3 *** A0A2U1PWN6_ARTAN)
Solyc06g060310.3.1	C1	-2.02	-1.18	-1.61	-1.81	-0.7	Chlorophyllide a oxygenase, chloroplastic (AHRD V3.3 *** A0A2G3C7C2_CAPCH)
Solyc02g072210.1.1	C1	-3.93	-3.33	-3.44	-3.07	-1.59	hypothetical protein (DUF1685) (AHRD V3.3 --* AT1G05870.9)
Solyc01g087890.3.1	C1	-2.12	-1.82	-1.94	-1.61	-1.12	Plasma-membrane choline transporter family protein (AHRD V3.3 *** F4K425_ARATH)
Solyc09g055230.3.1	C1	-1.31	-1.05	-1.14	-0.97	-0.62	Double Clp-N motif-containing protein (AHRD V3.3 *** A0A2U1PA10_ARTAN)
Solyc03g026280.3.1	C1	-10.13	-8.49	-10.1	-7.68	-4.74	C-repeat binding factor 1
Solyc08g075520.4.1	C1	-1.8	-1.48	-1.78	-1.36	-0.7	transglutaminase family protein (AHRD V3.3 *** AT4G19160.2)
Solyc03g122110.1.1	C1	-1.06	-0.95	-1.15	-0.96	-0.57	Pre-mRNA-splicing factor CWC22-like protein (AHRD V3.3 *** A0A2G2ZS42_CAPAN)
Solyc10g079070.2.1	C1	-0.97	-0.82	-1.09	-0.85	-0.41	bHLH transcription factor 065
Solyc12g007285.1.1	C1	-0.91	-0.83	-1.08	-0.82	-0.4	Unknown protein
Solyc03g007960.3.1	C1	-4.41	-3.44	-5.12	-4.42	-1.86	beta-carotene hydroxylase-2
Solyc05g008580.3.1	C1	-1.3	-1.24	-1.33	-1.52	-0.67	CDP-diacylglycerol--serine O-phosphatidyltransferase 1 (AHRD V3.3 *** A0A1U8EJL5_CAPAN)
Solyc01g097040.4.1	C1	-1.22	-1.17	-1.35	-1.21	-0.59	Myosin-binding protein 1 (AHRD V3.3 *** A0A2G2W735_CAPBA)
Solyc02g088090.1.1	C1	-2.69	-2.51	-2.7	-2.69	-1.15	Calmodulin-like protein 45 (AHRD V3.3 *** A0A2P0QD45_CAMSI)
Solyc03g118290.3.1	C1	-1.37	-0.79	-0.96	-0.67	-0.54	auxin response factor 2A
Solyc01g081586.1.1	C1	-1.56	-0.8	-1.2	-0.97	-0.54	Callose synthase-like protein (AHRD V3.3 *-* Q7XJC6_ORYSJ)
Solyc03g118300.1.1	C1	-1.56	-0.77	-1.17	-0.85	-0.51	Unknown protein
Solyc05g052980.4.1	C1	-2.48	-1.56	-2.82	-1.53	-1.4	Protein phosphatase 2C (AHRD V3.3 *** A0A2U1LBV4_ARTAN)
Solyc03g114130.1.1	C1	-1.89	-1.24	-1.87	-1.11	-0.9	NHL domain protein (AHRD V3.3 *** AT5G14895.1)
Solyc12g005310.2.1	C1	-6.95	-4.9	-6.72	-3.72	-2.7	Auxin-responsive GH3 family protein (AHRD V3.3 *** A0A2U1LNK3_ARTAN)
Solyc05g014260.3.1	C1	-2	-1.66	-2.36	-1.47	-1.06	Two-component response regulator (AHRD V3.3 *** A0A2G3B918_CAPCH)
Solyc05g012110.4.1	C1	-2.64	-2.2	-2.78	-1.72	-1.57	6-phosphogluconolactonase (AHRD V3.3 *** B6U0H2_MAIZE)
Solyc10g084880.3.1	C1	-6.15	-5.54	-6.77	-4.34	-3.62	Avr9/Cf-9 rapidly elicited protein 137 (AHRD V3.3 *** Q9FQZ2_TOBAC)
Solyc02g080330.4.1	C1	-2.89	-0.99	-1.06	-1.67	-2.15	Cytochrome P450 (AHRD V3.3 *** A0A200QM51_9MAGN)
Solyc12g007030.3.1	C1	-1.23	-0.54	-0.51	-0.78	-0.94	Aldehyde dehydrogenase (AHRD V3.3 *** Q70T30_BIXOR)
Solyc05g043330.3.1	C1	-4.83	-2.17	-2.18	-2.62	-2.91	GDSL esterase/lipase (AHRD V3.3 *** A0A2G2Z312_CAPAN)
Solyc09g062970.1.1	C1	-2.63	-1.09	-0.86	-1.32	-1.53	Unknown protein
Solyc06g071560.3.1	C1	-1.64	-0.95	-0.63	-0.89	-0.84	Serine/threonine-protein phosphatase 2A 55 kDa regulatory subunit B (AHRD V3.3 *** A0A2G2V6E5_CAPBA)
Solyc02g093990.4.1	C1	-2.49	-1.54	-1.05	-1.47	-1.61	Adenylate kinase (AHRD V3.3 *** A0A200R4A0_9MAGN),Pfam:PF00406
Solyc10g005610.2.1	C1	-2.15	-1.3	-1.05	-1.15	-1.41	serine/arginine repetitive matrix-like protein (AHRD V3.3 *** AT1G56020.1)
Solyc01g110570.3.1	C1	-1.9	-1.31	-0.84	-0.93	-1.33	Small auxin up-regulated RNA4
Solyc04g049920.4.1	C1	-4.47	-3.23	-1.84	-2.61	-3.5	RNA-binding (RRM/RBD/RNP motifs) family protein (AHRD V3.3 *** A0A2U1QNE1_ARTAN)
Solyc03g122340.3.1	C1	-2.53	-1.4	-1	-1.07	-1.69	lipoxygenase D
Solyc05g006210.3.1	C1	-2.53	-1.45	-1.22	-1.27	-1.89	Glucan endo-1,3-beta-glucosidase 5 (AHRD V3.3 *** A0A2G3B8G3_CAPCH)
Solyc06g005350.3.1	C1	-1.5	-0.82	-1.2	-0.64	-1.35	Rab family GTPase (AHRD V3.3 *** A0A1Y1I3W2_KLENI)
Solyc06g060710.4.1	C1	-1.12	-0.49	-0.88	-0.45	-0.79	Glyco_transf_8 domain-containing protein (AHRD V3.3 *** A0A1Q3D6P8_CEPFO)
Solyc04g007110.4.1	C1	-1.16	-0.68	-0.82	-0.66	-0.79	transmembrane protein (AHRD V3.3 *** AT3G25805.1)
Solyc07g062730.1.1	C1	-2.63	-1.66	-1.59	-1.51	-1.71	Serine/Threonine-kinase pakA-like protein (AHRD V3.3 *-* AT3G15095.1)
Solyc09g007810.4.1	C1	-1.52	-1.01	-0.89	-0.99	-1	Auxin Response Factor 16A
Solyc10g083180.2.1	C1	-1.31	-0.62	-0.69	-0.64	-0.69	NAD(P)-binding Rossmann-fold superfamily protein (AHRD V3.3 *** A0A2U1PL19_ARTAN),Pfam:PF13561
Solyc07g054880.4.1	C1	-5.1	-3.02	-3.22	-2.3	-2.59	Methylketone synthase Ie (AHRD V3.3 *** E0YCS7_SOLLC)
Solyc01g066430.3.1	C1	-2.52	-1.66	-1.67	-1.37	-1.53	RING-H2 finger protein ATL2-like (AHRD V3.3 *** A0A2I4E8K9_9ROSI)
Solyc09g075140.3.1	C1	-3.18	-2.1	-1.92	-1.6	-1.79	Alpha/beta-Hydrolases superfamily protein (AHRD V3.3 *** A0A2U1LF81_ARTAN)
Solyc07g054220.1.1	C1	-1.6	-0.67	-1.04	-1.57	-0.88	Ethylene-responsive transcription factor (AHRD V3.3 *** A0A2G3C0R2_CAPCH)
Solyc10g079860.2.1	C1	-1.79	-0.86	-0.98	-1.55	-1.13	LEQB L.esculentum TomQ'b beta(1,3)glucanase
Solyc02g071580.4.1	C1	-3.15	-2.18	-1.93	-2.77	-2.74	Subtilisin-like protease SBT5.3 (AHRD V3.3 *** A0A2G2XF91_CAPBA)
Solyc11g068800.2.1	C1	-1.03	-0.57	-0.46	-0.73	-0.74	Transcription factor E2FB (AHRD V3.3 *** A0A2G2YH44_CAPAN)
Solyc02g078720.4.1	C1	-2.14	-0.85	-1.25	-1.76	-1.86	multidrug resistance protein (AHRD V3.3 *** AT1G58007.4)
Solyc10g074680.2.1	C1	-3.3	-1.99	-2.48	-3.7	-3.74	Protein SCARECROW (AHRD V3.3 *** A0A2G3BEK7_CAPCH)
Solyc09g082790.4.1	C1	-1.33	-0.61	-0.98	-0.96	-0.99	DNA repair (Rad51) family protein (AHRD V3.3 *** A0A1I9LT97_ARATH)
Solyc01g100750.2.1	C1	-1.58	-0.93	-1.53	-1.61	-1.49	DUF538 domain-containing protein (AHRD V3.3 *** A0A1Q3CLQ5_CEPFO)
Solyc03g121870.3.1	C1	-1.29	-0.76	-1.29	-1.14	-1.19	Methyltransferase-like protein (AHRD V3.3 *** A0A2G3D0I7_CAPCH),Pfam:PF13489
Solyc10g076250.2.1	C1	-2.65	-1.86	-2.08	-2.68	-2.72	Alanine--glyoxylate aminotransferase 2 (AHRD V3.3 *** B6U6Q5_MAIZE)
Solyc11g066730.2.1	C1	-1.03	-0.71	-0.89	-1.01	-1.05	BTB/POZ domain-containing protein (AHRD V3.3 *** A0A2G2VQ29_CAPBA)
Solyc03g019760.4.1	C1	-1.31	-0.86	-1.29	-1.49	-1.47	ABC transporter G family member 11 (AHRD V3.3 *** A0A2G3AW36_CAPCH)
Solyc04g071700.3.1	C1	-1.42	-1.02	-1.43	-1.39	-1.59	5-formyltetrahydrofolate cyclo-ligase-like protein (AHRD V3.3 *** A0A2G3CMU4_CAPCH)
Solyc07g055950.3.1	C1	-4.45	-3.25	-4.4	-4.79	-4.95	Protodermal factor 1 (AHRD V3.3 *-* A0A2G2YIY2_CAPAN)
Solyc02g086130.4.1	C1	-1.3	-0.89	-1.11	-1.28	-1.07	Zinc finger A20 and AN1 domain-containing stress-associated protein 8 (AHRD V3.3 *-* A0A2G3ATY0_CAPCH)
Solyc09g098190.3.1	C1	-1.43	-1.04	-1.11	-1.38	-1.17	Signal peptide peptidase-like 5 (AHRD V3.3 *-* A0A2G2ZT65_CAPAN)
Solyc01g089980.4.1	C1	-2.36	-2.06	-2.18	-2.02	-2.28	ELMO/CED-12 family protein (AHRD V3.3 *** Q8VZ78_ARATH)
Solyc01g098080.3.1	C1	-1.5	-1.23	-1.36	-1.28	-1.39	BY-2 kinesin-like protein 5 (AHRD V3.3 *** Q9AVP5_TOBAC)
Solyc03g121360.1.1	C1	-1.92	-1.6	-1.6	-1.61	-1.74	Charged multivesicular body protein 1-like (AHRD V3.3 *** A0A2K3LIZ7_TRIPR)
Solyc03g118260.3.1	C1	-2.12	-1.81	-1.83	-1.87	-1.9	Adp-ribosylation factor gtpase-activating protein agd3 (AHRD V3.3 *** A0A1J6J465_NICAT)
Solyc10g005210.4.1	C1	-3.06	-2.57	-2.71	-2.72	-2.76	DNA-3-methyladenine glycosylase I (AHRD V3.3 *** B6TPB7_MAIZE)
Solyc03g121170.3.1	C1	-4.46	-3.69	-4.06	-4.04	-3.71	GDSL esterase/lipase (AHRD V3.3 *** A0A2G3D0R1_CAPCH)
Solyc04g081730.3.1	C1	-1.04	-0.79	-0.9	-0.92	-0.83	DNA ligase (AHRD V3.3 -** AT1G75860.1)
Solyc05g009650.4.1	C1	-1.72	-1.32	-1.48	-1.61	-1.55	Unknown protein
Solyc09g090020.4.1	C1	-1.56	-1.26	-1.32	-1.46	-1.44	Germin-like protein subfamily 1 member 20 (AHRD V3.3 *** A0A2G2W1A8_CAPBA)
Solyc02g083720.4.1	C1	-6.39	-5.33	-5.42	-5.78	-5.79	MLO-like protein (AHRD V3.3 *** K4BAP0_SOLLC)
Solyc07g042260.4.1	C1	-2.16	-1.8	-1.84	-2	-1.92	Auxin Response Factor 7
Solyc03g063607.1.1	C1	-0.97	-0.85	-0.78	-1.09	-0.72	Unknown protein
Solyc04g007590.3.1	C1	-4.36	-4.2	-3.23	-5.33	-3.3	WAT1-related protein (AHRD V3.3 *** K4BNR6_SOLLC)
Solyc06g072310.3.1	C1	-1.84	-1.59	-1.34	-2.19	-1.53	Homeobox-leucine zipper protein ROC8 (AHRD V3.3 *** A0A2G2V7B9_CAPBA)
Solyc06g071410.3.1	C1	-2.69	-2.35	-2.21	-2.44	-2.36	MAP kinase kinase kinase 40
Solyc03g033350.3.1	C1	-2.16	-2.05	-1.69	-2.08	-1.91	Aspartyl protease family protein 1 (AHRD V3.3 *-* A0A1J6IGL7_NICAT)
Solyc09g010510.4.1	C1	-3.31	-3	-2.52	-3.17	-3.09	NAD(P)-binding Rossmann-fold superfamily protein (AHRD V3.3 *** A0A2U1QM80_ARTAN)
Solyc02g063543.1.1	C1	-6.78	-6.93	-6.56	-6.81	-6.84	1-aminocyclopropane-1-carboxylate synthase (AHRD V3.3 *** A0A2G2XH75_CAPBA)
Solyc04g074163.1.1	C1	-2.65	-2.83	-2.58	-2.75	-2.88	Unknown protein
Solyc05g014560.3.1	C1	-2.31	-2.38	-2.23	-2.45	-2.51	3-oxoacyl-[acyl-carrier-protein] reductase, chloroplastic (AHRD V3.3 *** A0A2I0XGI5_9ASPA),Pfam:PF13561
Solyc02g072260.4.1	C1	-1.33	-1.4	-1.14	-1.4	-1.31	Rho termination factor (AHRD V3.3 *** A0A200QXF1_9MAGN)
Solyc08g061610.4.1	C1	-0.95	-1.07	-0.91	-1.09	-1.01	Copper-transporting ATPase PAA2, chloroplastic (AHRD V3.3 *** A0A2G3BRF7_CAPCH)
Solyc01g067360.3.1	C1	-1.74	-1.49	-1.74	-1.79	-1.67	E3 ubiquitin-protein ligase MIEL1-like (AHRD V3.3 *** A0A1S4C6Z0_TOBAC)
Solyc01g079580.3.1	C1	-3.57	-3.22	-3.6	-3.82	-3.57	Tetratricopeptide repeat (TPR)-like superfamily protein (AHRD V3.3 *** A0A2U1LZR6_ARTAN)
Solyc04g054310.3.1	C1	-1.23	-1.1	-1.17	-1.29	-1.31	Alanine-glyoxylate aminotransferase 2 (AHRD V3.3 *** A0A2U1PRH4_ARTAN)
Solyc06g065920.4.1	C1	-1.49	-1.27	-1.44	-1.54	-1.53	Protein phosphatase 2C (AHRD V3.3 *** A0A2U1PJM7_ARTAN)
Solyc05g052715.1.1	C1	-1.24	-1.18	-1.21	-1.28	-1.31	flocculation protein FLO11-like (AHRD V3.3 *-* A0A2I4DGW8_9ROSI)
Solyc12g010050.2.1	C1	-2.14	-1.97	-1.97	-2.12	-2.11	DNA-3-methyladenine glycosylase I (AHRD V3.3 *** A0A2I0WS59_9ASPA)
Solyc11g069580.2.1	C1	-3.69	-3.47	-3.85	-3.85	-3.78	Cyclic nucleotide-gated channel 15 (AHRD V3.3 *** A0A2U1M7X5_ARTAN)
Solyc03g115470.3.1	C1	-1.19	-1.14	-1.2	-1.3	-1.26	SNAP25-like proteinous protein SNAP33 (AHRD V3.3 *** A0A2G3CZ65_CAPCH)
Solyc06g083500.4.1	C1	-3.22	-3.05	-3.16	-3.44	-3.25	Serine/threonine-protein kinase PBS1 (AHRD V3.3 *** A0A2G2WN41_CAPBA)
Solyc06g051010.1.1	C1	-1.64	-1.45	-1.37	-1.78	-1.48	Peptide-N4-(N-acetyl-beta-glucosaminyl)asparagine amidase A (AHRD V3.3 *** A0A200PX65_9MAGN)
Solyc05g054740.3.1	C1	-1.51	-1.24	-1.31	-1.62	-1.53	Sulfate transporter (AHRD V3.3 *** Q93YK5_BRANA)
Solyc02g087620.3.1	C1	-2.01	-1.81	-1.68	-2.07	-2.1	Inositol hexakisphosphate and diphosphoinositol-pentakisphosphate kinase (AHRD V3.3 *** A0A2G3ACA5_CAPAN)
Solyc06g005980.4.1	C1	-4.49	-4.23	-3.84	-4.95	-4.65	Anthranilate synthase (AHRD V3.3 *** A0A2U1KR52_ARTAN)
Solyc09g009990.4.1	C1	-0.98	-0.99	-0.91	-1.07	-0.86	GATA zinc finger protein (AHRD V3.3 *** AT3G52610.1)
Solyc04g011615.1.1	C1	-1.17	-1.24	-1.09	-1.18	-0.97	Unknown protein
Solyc03g116160.1.1	C1	-5.24	-5.4	-4.86	-5.26	-4.51	protein PHYTOCHROME KINASE SUBSTRATE 3-like (AHRD V3.3 *** A0A2I4F4L3_9ROSI)
Solyc11g042560.1.1	C1	-5.81	-5.96	-5.58	-5.84	-4.89	Ethylene-responsive transcription factor (AHRD V3.3 *** A0A1U8GKH8_CAPAN)
Solyc09g075750.1.1	C1	-5.27	-4.77	-4.57	-5.14	-4.6	membrane-associated kinase regulator (AHRD V3.3 *** AT5G26230.1)
Solyc03g033460.3.1	C1	-2.37	-2.19	-2.07	-2.44	-2.05	Oligopeptide transporter (AHRD V3.3 *** A0A200RD47_9MAGN)
Solyc04g081130.1.1	C1	-3.73	-3.3	-3.31	-3.75	-3.14	Glyoxal oxidase (AHRD V3.3 *** A0A200QQ43_9MAGN)
Solyc02g069970.4.1	C1	-1.63	-1.46	-1.54	-1.65	-1.47	Receptor-like protein kinase (AHRD V3.3 *** A0A2K3PS49_TRIPR)
Solyc05g010640.3.1	C1	-3.51	-3.45	-3.36	-3.62	-3.2	RING-type E3 ubiquitin transferase (AHRD V3.3 *-* A0A2U1PSN8_ARTAN)
Solyc03g033360.3.1	C1	-2.94	-3.08	-2.92	-3.37	-3.07	Eukaryotic aspartyl protease family protein (AHRD V3.3 *** A0A2U1KXY4_ARTAN)
Solyc01g065700.3.1	C1	-7	-7.34	-7.06	-7.69	-6.85	Protein phosphatase 2C family protein (AHRD V3.3 *** A0A2U1N538_ARTAN)
Solyc04g071540.4.1	C1	-1.86	-2.02	-1.81	-2.07	-1.86	Sterol 3-beta-glucosyltransferase (AHRD V3.3 *** B6SKE1_MAIZE)
Solyc06g075400.3.1	C1	-1.5	-1.53	-1.54	-1.72	-1.47	V-type proton ATPase subunit a (AHRD V3.3 *** A0A1U8H960_CAPAN)
Solyc11g066320.2.1	C1	-2.65	-2.59	-2.68	-2.93	-2.63	Exostosin family protein (AHRD V3.3 *** A0A2U1P7C1_ARTAN)
Solyc02g087220.4.1	C1	-1.98	-2	-2.13	-2.12	-1.93	HhH-GPD domain (AHRD V3.3 *-* A0A200R0K8_9MAGN)
Solyc07g007340.3.1	C1	-1.1	-1.1	-1.14	-1.17	-1.04	Major facilitator superfamily protein (AHRD V3.3 *** Q9M8M1_ARATH)
Solyc05g054405.1.1	C1	-1.66	-1.74	-1.75	-1.84	-1.63	P-loop containing nucleoside triphosphate hydrolases superfamily protein (AHRD V3.3 *** A0A1P8B4T0_ARATH)
Solyc11g005710.2.1	C1	-5.07	-5.31	-5.34	-5.45	-4.83	WD40 repeat (AHRD V3.3 *** A0A200QPD0_9MAGN)
Solyc01g068410.4.1	C1	-5.7	-6.6	-5.27	-7.17	-6.32	SlPIN5
Solyc04g079690.3.1	C1	-2.98	-3.11	-2.94	-3.99	-2.88	Protein kinase domain-containing protein (AHRD V3.3 *** A0A2U1M8U4_ARTAN)
Solyc10g083330.1.1	C1	-1.35	-1.39	-1.25	-1.73	-1.19	hypothetical protein (AHRD V3.3 *** AT2G36220.1)
Solyc12g013820.3.1	C1	-1.75	-0.02	0.04	-0.95	-1.06	Ubiquitin-conjugating enzyme (AHRD V3.3 *-* A0A200QWS6_9MAGN)
Solyc03g007050.3.1	C1	-1.41	-0.03	-0.61	-0.71	-1.07	LRR receptor-like kinase family protein (AHRD V3.3 *** A0A072VP04_MEDTR)
Solyc06g064820.3.1	C1	-2.8	-0.58	-0.85	-1.57	-2.03	GDSL esterase/lipase (AHRD V3.3 *** A0A2G3DGI0_CAPCH)
Solyc06g084060.3.1	C1	-1	-0.3	-0.31	-0.47	-0.76	F-box/LRR-repeat protein 17 (AHRD V3.3 *** A0A2G2WN42_CAPBA)
Solyc02g032860.3.1	C1	-0.88	-0.03	-0.01	-0.54	-1.22	5'-adenylylsulfate reductase 1, chloroplastic (AHRD V3.3 *** A0A2G3D220_CAPCH)
Solyc06g083080.3.1	C1	-1.3	-0.04	-0.16	-0.56	-2.22	Pathogenic type III effector avirulence factor Avr AvrRpt-cleavage: cleavage site protein (AHRD V3.3 *** Q8LEL0_ARATH)
Solyc02g080610.4.1	C1	-0.87	-0.45	-0.18	-0.53	-1.41	Ankyrin repeat (AHRD V3.3 *** A0A200PYZ7_9MAGN)
Solyc11g020610.3.1	C1	-0.81	-0.3	-0.21	-0.44	-1.37	Neutral/alkaline invertase (AHRD V3.3 *** I0CL58_MANES)
Solyc05g007210.2.1	C1	-2.91	-1.13	0.01	-1.19	-4.01	Transcription factor PRE4 (AHRD V3.3 *** A0A2G2VLX3_CAPBA)
Solyc01g059920.4.1	C1	-1.01	-0.23	-0.2	-0.37	-1.35	Nucleic acid-binding, OB-fold (AHRD V3.3 *** A0A2U1P485_ARTAN)
Solyc04g008940.4.1	C1	-3.61	-1.21	-0.62	-1.19	-4.34	GRAM domain-containing protein (AHRD V3.3 *** A0A1Q3B313_CEPFO)
Solyc04g080490.4.1	C1	-1.94	-0.54	0.25	-0.12	-1.76	Zinc-finger homeodomain protein 6 (AHRD V3.3 *** A0A2G2ZS78_CAPAN)
Solyc01g090460.3.1	C1	-2.42	-0.22	0.04	-0.71	-1.85	HD-ZIP
Solyc03g007970.2.1	C1	-1.38	-0.34	-0.22	-0.39	-1.13	UDP-N-acetylmuramate--L-alanine ligase (AHRD V3.3 *** A8KZ98_FRASN)
Solyc02g080450.1.1	C1	-0.57	-0.55	0.04	0.1	-1.26	hypothetical protein (AHRD V3.3 *-* AT4G04745.1)
Solyc03g116060.4.1	C1	-1.08	-0.9	0.09	-0.13	-2.4	Gibberellin-regulated protein 6 (AHRD V3.3 *** A0A2G3CZG9_CAPCH)
Solyc08g078460.3.1	C1	-0.98	-0.58	0.12	0	-2.25	Oxidoreductase family protein (AHRD V3.3 *** A0A2U1N6F1_ARTAN)
Solyc08g081960.3.1	C1	-0.69	-0.29	0.11	-0.06	-1.19	Solanum Lycopersicum Cytokinin Response Factor 2
Solyc11g011580.2.1	C1	-1.83	-0.48	0.44	-0.43	-2.83	GRAM domain (AHRD V3.3 *** A0A200Q501_9MAGN)
Solyc01g095500.3.1	C1	-0.94	-0.53	0.22	-0.22	-1.22	Sl Cytokinin Response Factor 5
Solyc01g103500.4.1	C1	-1.26	-1.01	0.05	-0.44	-1.63	multidrug resistance protein (AHRD V3.3 *** AT1G58007.4)
Solyc06g053700.1.1	C1	-1.19	-1.65	-0.1	0.3	-1.5	hypothetical protein (AHRD V3.3 *** AT1G04330.1)
Solyc08g083050.1.1	C1	-1.84	-0.92	0.15	0.87	-2.2	Erythronate-4-phosphate dehydrogenase family protein (AHRD V3.3 -** AT1G19400.3)
Solyc02g081150.1.1	C1	-1.15	-0.55	-0.06	0.13	-0.96	serine/arginine repetitive matrix-like protein (AHRD V3.3 *** AT4G22190.1)
Solyc06g084070.3.1	C1	-2.83	-1.68	-0.48	-0.26	-3.29	auxin-regulated IAA2
Solyc06g084120.4.1	C1	-0.99	-0.47	-0.23	0.03	-1.15	Jasmonate ZIM domain protein k.1 (AHRD V3.3 *** I3WTA8_NICAT)
Solyc01g094590.4.1	C1	-0.63	-0.31	-0.35	-1.02	-0.64	2-oxoglutarate (2OG) and Fe(II)-dependent oxygenase superfamily protein (AHRD V3.3 *** A0A2U1MX46_ARTAN)
Solyc03g096780.1.1	C1	-0.65	-0.24	-0.71	-1.13	-0.78	Protein RESPONSE TO LOW SULFUR 2 (AHRD V3.3 *-* LSU2_ARATH)
Solyc09g007510.3.1	C1	-0.34	-0.28	-0.67	-1.27	-0.94	Lectin receptor kinase-like protein (AHRD V3.3 *** S8CIF7_9LAMI)
Solyc10g078700.3.1	C1	-0.36	-0.33	-0.57	-1.26	-0.54	Squamosa promoter binding protein 15
Solyc01g006300.3.1	C1	-1.14	-2.01	-1.95	-3.96	-3.06	LECEVI1A
Solyc08g074682.1.1	C1	-0.26	-1.13	-1.1	-2.36	-1.73	Polyphenol oxidase (AHRD V3.3 *** Q41427_SOLTU)
Solyc01g100760.2.1	C1	-0.17	-0.75	-1.1	-1.42	-1.29	DUF538 domain-containing protein (AHRD V3.3 *** A0A1Q3CLQ5_CEPFO)
Solyc02g093230.4.1	C1	-0.36	-1.23	-1.72	-2.26	-2.06	Caffeoyl-CoA O-methyltransferase (AHRD V3.3 *** A0A1U8FPA5_CAPAN)
Solyc04g082970.4.1	C1	-0.23	-0.96	-1.46	-1.69	-1.59	electron transporter%2C putative (Protein of unknown function%2C DUF547) (AHRD V3.3 *** AT5G66600.9)
Solyc12g005070.2.1	C1	-0.29	-0.99	-1.71	-1.9	-1.9	CASP-like protein (AHRD V3.3 *** A0A2G3D0J5_CAPCH)
Solyc06g075510.4.1	C1	-0.39	-2.08	-2.57	-4.06	-3.49	APETALA2e
Solyc02g077020.3.1	C1	-0.8	-3.25	-3.87	-5.72	-4.81	Phospholipase A1-II 1 (AHRD V3.3 *** A5YW95_CAPAN)
Solyc09g098150.3.1	C1	-0.11	-0.58	-0.76	-1.12	-0.89	metacaspase 1,Pfam:PF00656
Solyc08g076370.3.1	C1	-0.36	-0.85	-1.19	-1.63	-1.44	Homeobox-leucine zipper protein ROC3 (AHRD V3.3 *** A0A2G3DCR4_CAPCH)
Solyc11g069960.2.1	C1	-0.87	-1.96	-3.19	-4.04	-3.99	RLK-1
Solyc04g080520.1.1	C1	-0.41	-1.09	-1.56	-1.97	-1.92	proteoglycan 4 (AHRD V3.3 *-* A0A2I4DDT3_9ROSI)
Solyc06g073990.2.1	C1	-0.27	-0.58	-0.88	-1.09	-1.05	hypothetical protein (AHRD V3.3 *** AT5G06270.2)
Solyc09g098490.4.1	C1	-0.68	-1.39	-2.13	-3.27	-2.92	clathrin interactor EPSIN 2-like (AHRD V3.3 *** A0A2I4ETK3_9ROSI)
Solyc01g107990.3.1	C1	-0.54	-1.11	-1.59	-2.31	-2.22	PI-PLC X domain-containing protein (AHRD V3.3 *** A0A2G2W995_CAPBA)
Solyc02g091890.3.1	C1	-0.32	-0.82	-1.09	-1.57	-1.57	myb-like protein X (AHRD V3.3 *-* A0A2I4FW88_9ROSI)
Solyc08g077930.3.1	C1	-0.18	-0.63	-0.65	-1.01	-0.92	Isocitrate dehydrogenase [NAD] subunit, mitochondrial (AHRD V3.3 *** O65852_TOBAC)
Solyc04g074510.3.1	C1	-0.2	-0.77	-0.82	-1.13	-1.06	tft3 14-3-3
Solyc09g008280.2.1	C1	-0.3	-1.15	-1.3	-1.81	-1.72	S-adenosyl-L-methionine synthetase Z24743
Solyc09g008290.4.1	C1	-0.29	-1.11	-1.27	-1.76	-1.69	Thioredoxin (AHRD V3.3 *** A0A200R5M5_9MAGN)
Solyc02g085100.3.1	C1	-0.3	-0.92	-1.05	-1.38	-1.57	Glucose-6-phosphate 1-epimerase (AHRD V3.3 *** A0A2G3AQU6_CAPCH)
Solyc07g014640.3.1	C1	-0.26	-0.96	-1.13	-1.54	-1.69	Galactokinase (AHRD V3.3 *** B6U8E6_MAIZE)
Solyc03g093460.3.1	C1	-0.72	-1.49	-1.87	-2.62	-2.71	Protein kinase family protein (AHRD V3.3 *** S8C142_9LAMI)
Solyc10g081510.2.1	C1	-0.53	-1.13	-1.3	-1.77	-1.84	ethylene-responsive methionine synthase
Solyc00g500065.1.1	C1	-0.29	-1.06	-0.93	-1.39	-1.32	Acetyl-coenzyme A carboxylase carboxyl transferase subunit beta, chloroplastic (AHRD V3.3 *** ACCD_SOLLC)
Solyc04g082140.3.1	C1	-0.52	-1.67	-1.66	-2.2	-2.13	pectinesterase
Solyc05g056020.3.1	C1	-0.31	-1.03	-0.95	-1.23	-1.24	V-type proton ATPase subunit G (AHRD V3.3 *** A0A1U8GRL1_CAPAN)
Solyc01g005900.2.1	C1	-0.32	-0.78	-0.69	-1.02	-1.04	Transferase (AHRD V3.3 *** A0A200Q1C0_9MAGN)
Solyc11g066720.3.1	C1	-0.52	-1.24	-1.17	-1.61	-1.67	UDP-apiose/UDP-xylose synthase (AHRD V3.3 *** A0A1B3TP38_SPIPO)
Solyc04g014570.3.1	C1	-0.25	-0.71	-0.72	-1.02	-1.02	Transmembrane 9 superfamily member (AHRD V3.3 *** A0A2G3CDP8_CAPCH)
Solyc12g095790.2.1	C1	-0.41	-1.15	-1.13	-1.54	-1.68	UDP-galactose transporter 2 (AHRD V3.3 *** A0A1U8EY77_CAPAN)
Solyc02g087330.3.1	C1	-0.16	-0.95	-0.94	-1.45	-1.38	B12D protein (AHRD V3.3 *** Q9XHD5_IPOBA)
Solyc05g055400.4.1	C1	-0.16	-1.15	-0.96	-1.56	-1.59	Cytochrome P450 (AHRD V3.3 *** A0A200Q2G7_9MAGN)
Solyc06g007930.3.1	C1	-0.17	-0.68	-0.64	-0.91	-1.02	Cytochrome b5 (AHRD V3.3 *** A0A1U8GY41_CAPAN)
Solyc11g008870.2.1	C1	-0.19	-0.74	-0.65	-1.09	-1.19	Methylenetetrahydrofolate reductase (AHRD V3.3 *** A0A1U8F633_CAPAN)
Solyc11g066820.2.1	C1	-0.27	-0.81	-0.78	-1.2	-1.31	Glucomannan 4-beta-mannosyltransferase 2 (AHRD V3.3 *** A0A1U8HBW8_CAPAN)
Solyc01g100270.4.1	C1	-0.57	-0.5	-0.76	-1.19	-0.95	exonuclease mut-7 homolog isoform X1 (AHRD V3.3 *** A0A2I4EA87_9ROSI)
Solyc02g082850.3.1	C1	-0.96	-0.94	-1.17	-1.91	-1.41	Serine acetyltransferase 2 (AHRD V3.3 *** A0A2G3D7B8_CAPCH)
Solyc12g099000.3.1	C1	-0.58	-0.65	-0.71	-1.31	-1.18	S-adenosylmethionine synthase (AHRD V3.3 *** A0A2G2VJM2_CAPBA)
Solyc04g080360.4.1	C1	-0.74	-0.79	-0.88	-1.39	-1.46	S-adenosyl-L-methionine-dependent methyltransferases superfamily protein (AHRD V3.3 *** A0A2U1Q220_ARTAN)
Solyc02g062660.2.1	C1	-2.09	-2.65	-3.31	-4.78	-4.89	Laccase (AHRD V3.3 *-* M1B968_SOLTU)
Solyc02g067010.3.1	C1	-0.83	-1.09	-1.12	-1.68	-1.8	ARF guanine-nucleotide exchange factor GNL1 (AHRD V3.3 *** A0A1U8FQ69_CAPAN)
Solyc08g080340.3.1	C1	-0.76	-1.07	-1.08	-1.59	-1.69	Lysophospholipid acyltransferase 1 (AHRD V3.3 *** A0A2G3DBB5_CAPCH)
Solyc06g075050.2.1	C1	-1.35	-2.1	-3.83	-6.17	-6.02	Alpha carbonic anhydrase 7 (AHRD V3.3 *** A0A2G2ZDJ3_CAPAN)
Solyc10g079750.2.1	C1	-0.49	-0.73	-1.41	-1.93	-2.04	BTB/POZ ankyrin repeat protein (AHRD V3.3 *** G3LSH3_LOTJA)
Solyc03g115560.3.1	C1	-0.65	-1.25	-2.02	-2.83	-2.92	Flavin-containing monooxygenase (AHRD V3.3 *** A0A2G2WR93_CAPBA)
Solyc06g075600.3.1	C1	-1.03	-1.6	-2.6	-3.66	-3.57	Ankyrin repeat-containing protein (AHRD V3.3 *** A0A2G3CAY4_CAPCH)
Solyc07g052210.2.1	C1	-0.93	-1.04	-1.54	-2.54	-2.48	glycine-rich cell wall structural protein 1-like (AHRD V3.3 *-* XP_025888011.1)
Solyc07g063830.3.1	C1	-1.01	-1.56	-1.9	-3.08	-3.23	bHLH transcription factor142
Solyc09g074570.1.1	C1	-1.09	-2.09	-2.47	-4.45	-4.28	Glutaredoxin (AHRD V3.3 *** B3F8F2_SOLTU)
Solyc01g005400.3.1	C1	-0.68	-0.82	-1.84	-2.55	-2.12	Caleosin (AHRD V3.3 *** A0A200QL80_9MAGN)
Solyc09g090500.3.1	C1	-1.26	-1.85	-3.76	-4.27	-3.84	Cyclopropane-fatty-acyl-phospholipid synthase (AHRD V3.3 *** A0A2U1QM01_ARTAN),Pfam:PF02353
Solyc04g080260.4.1	C1	-0.44	-0.81	-1.41	-1.65	-1.65	Glucan endo-1,3-beta-glucosidase (AHRD V3.3 *** J9Z4Z2_ELAGV)
Solyc08g028690.4.1	C1	-0.55	-0.8	-1.71	-2.07	-2.07	NAD(P)-binding Rossmann-fold superfamily protein (AHRD V3.3 *** F4JI53_ARATH),Pfam:PF13561
Solyc03g020030.3.1	C1	-2.05	-2.76	-4.2	-5.36	-5.33	Proteinase inhibitor type-2 (AHRD V3.3 *** A0A2G3A0T9_CAPAN)
Solyc12g040640.2.1	C1	-3.07	-4.18	-5.91	-7.67	-7.09	Beta-glucosidase (AHRD V3.3 *** B6TW65_MAIZE)
Solyc02g086840.3.1	C1	-1.3	-1.98	-3.05	-4.1	-3.58	Tetratricopeptide repeat (TPR)-like superfamily protein (AHRD V3.3 *** A0A2U1LHI7_ARTAN)
Solyc10g074440.2.1	C1	-1.55	-2.68	-3.89	-5.34	-4.52	Chitinase (AHRD V3.3 *** B9VRK7_CAPAN)
Solyc07g043240.4.1	C1	-1.19	-1.97	-2.85	-3.92	-3.77	Pectinesterase (AHRD V3.3 *** A0A1U8ETT4_CAPAN)
Solyc12g005840.2.1	C1	-0.99	-1.72	-2.23	-3.33	-3.07	Ras-related small GTP-binding family protein (AHRD V3.3 *** A0A2U1P8S5_ARTAN)
Solyc03g098200.4.1	C1	-1.27	-1.17	-2.1	-2.61	-2.47	Homeobox-leucine zipper protein HDG12 (AHRD V3.3 *** A0A2G2X830_CAPBA)
Solyc07g052220.1.1	C1	-0.78	-0.87	-1.34	-1.87	-1.46	glycine-rich cell wall structural protein 1-like (AHRD V3.3 *-* XP_019070286.1)
Solyc02g089700.4.1	C1	-1.76	-2.36	-3.63	-4.94	-4.04	Protein trichome birefringence-like 19 (AHRD V3.3 *** A0A1U8FI69_CAPAN)
Solyc01g091630.3.1	C1	-1.11	-1.4	-2.03	-2.84	-2.43	cutin deficient 2
Solyc05g006690.3.1	C1	-0.74	-0.96	-1.41	-1.91	-1.61	Transmembrane protein, putative (DUF247) (AHRD V3.3 *** Q9SN06_ARATH)
Solyc02g093460.4.1	C1	-0.98	-1.11	-1.26	-1.26	-1.37	tRNA pseudouridine synthase B (AHRD V3.3 *** A0A1J3DSQ2_NOCCA)
Solyc06g069000.3.1	C1	-4.35	-4.62	-5.38	-5.21	-5.73	GPI-anchored protein (AHRD V3.3 *** AT3G18050.1)
Solyc03g034010.3.1	C1	-2.28	-2.6	-2.8	-2.63	-2.9	RING-type E3 ubiquitin transferase (AHRD V3.3 *-* A0A2G3CL67_CAPCH)
Solyc04g074470.1.1	C1	-3.3	-3.87	-4.03	-3.92	-4.28	Protein EXORDIUM-like 2 (AHRD V3.3 *** A0A2G3CNT3_CAPCH)
Solyc08g042100.3.1	C1	-1.36	-1.47	-1.6	-1.62	-1.67	RING-type E3 ubiquitin transferase (AHRD V3.3 *-* A0A218WUJ5_PUNGR)
Solyc09g083400.3.1	C1	-2.34	-2.52	-2.7	-2.79	-3.03	Protein WVD2-like 1 (AHRD V3.3 *** A0A1U8G599_CAPAN)
Solyc11g072820.3.1	C1	-1.02	-1.15	-1.21	-1.24	-1.35	Kinesin (AHRD V3.3 *** A0A200R660_9MAGN)
Solyc03g083610.4.1	C1	-1.84	-2.08	-2.06	-2.22	-2.49	UMP-CMP kinase (AHRD V3.3 *** A0A2G2ZYL4_CAPAN),Pfam:PF00406
Solyc06g068690.4.1	C1	-3.18	-3.52	-3.5	-3.84	-4.23	Amidase family protein (AHRD V3.3 *-* AT5G07360.3)
Solyc02g077990.3.1	C1	-1.26	-1.41	-1.37	-1.5	-1.75	30S ribosomal protein S5, chloroplastic (AHRD V3.3 *** A0A1U8FKT3_CAPAN)
Solyc02g080160.4.1	C1	-2.04	-2.16	-2.2	-2.33	-2.69	Xyloglucan endotransglucosylase/hydrolase (AHRD V3.3 *** A0A2G2VBB5_CAPBA)
Solyc07g032786.1.1	C1	-0.74	-0.83	-0.85	-0.88	-1.03	Thioredoxin (AHRD V3.3 *** A0A2U1M0J7_ARTAN)
Solyc07g014690.3.1	C1	-5.18	-5.05	-5.35	-5.23	-6.46	Na+ transporter (AHRD V3.3 *** S0CPS1_SOLLC)
Solyc02g088230.3.1	C1	-2.25	-2.33	-2.55	-2.39	-2.85	Phosphate transporter PHO1-like protein 9 (AHRD V3.3 *** A0A2G2V9D0_CAPBA)
Solyc02g090960.1.1	C1	-2.78	-2.93	-3.26	-3.12	-3.68	Protein RALF-like 34 (AHRD V3.3 *** A0A2G2XHD5_CAPBA)
Solyc11g007690.3.1	C1	-1.73	-1.8	-1.96	-1.91	-2.24	Pyruvate kinase (AHRD V3.3 *** A0A2G2Y675_CAPAN)
Solyc03g006050.4.1	C1	-0.92	-0.99	-1.04	-1.06	-1.31	receptor-like protein 51 (AHRD V3.3 *-* A0A2I4GVM3_9ROSI)
Solyc03g043770.4.1	C1	-1.82	-1.96	-1.95	-1.98	-2.55	Leucine-rich receptor-like protein kinase family protein (AHRD V3.3 *-* A0A061DPD7_THECC)
Solyc07g064820.1.1	C1	-3.69	-3.91	-3.86	-3.93	-4.98	MAP kinase kinase kinase 59
Solyc01g058670.3.1	C1	-1.29	-1.33	-1.33	-1.45	-1.87	Transcription factor (AHRD V3.3 *** A0A2G3DG53_CAPCH)
Solyc04g050050.3.1	C1	-3.19	-3.19	-3.36	-3.38	-4.31	SUN-like protein 13
Solyc09g083280.3.1	C1	-3.48	-3.4	-3.66	-3.85	-4.83	auxin-regulated IAA1
Solyc01g067630.3.1	C1	-1.11	-1.32	-1.24	-1.26	-1.69	NAD(P)-binding Rossmann-fold superfamily protein (AHRD V3.3 *** Q8VZB1_ARATH)
Solyc01g067730.3.1	C1	-0.96	-1.11	-1.06	-1.07	-1.4	Acyl carrier protein (AHRD V3.3 *** A0A1U8EET6_CAPAN)
Solyc04g081870.4.1	C1	-2.95	-3.51	-3.18	-3.63	-4.35	Expansin A11
Solyc12g006880.2.1	C1	-0.85	-0.98	-0.94	-1.06	-1.31	PPPDE putative thiol peptidase family protein (AHRD V3.3 *** A0A2U1KMT1_ARTAN)
Solyc06g074540.4.1	C1	-2.97	-3.43	-3.94	-3.61	-4.47	PHYTOSULFOKINE 3 PRECURSOR (AHRD V3.3 *-* AT3G44735.2)
Solyc12g009260.3.1	C1	-2.91	-3.46	-3.87	-3.67	-4.29	3-oxoacyl-[acyl-carrier-protein] synthase (AHRD V3.3 *** A0A2K3NYI3_TRIPR)
Solyc01g110550.3.1	C1	-1.37	-1.6	-1.79	-1.58	-2.13	Ribosome-binding factor A (AHRD V3.3 *** A0A200QQX5_9MAGN)
Solyc09g008650.3.1	C1	-1.16	-1.43	-1.59	-1.37	-1.8	Peptidylprolyl isomerase (AHRD V3.3 *** A0A1U8E6I5_CAPAN)
Solyc04g072160.3.1	C1	-1.32	-1.49	-1.67	-1.6	-2.16	ripening regulated protein DDTFR8
Solyc06g074510.4.1	C1	-1.47	-1.56	-1.81	-1.72	-2.21	Phosphoglycerate/bisphosphoglycerate mutase family protein (AHRD V3.3 *** A0A1P8BB43_ARATH)
Solyc07g062870.3.1	C1	-1.21	-1.53	-1.67	-1.58	-2.03	30S ribosomal protein S20, chloroplastic (AHRD V3.3 *** A0A2G3C1Q1_CAPCH)
Solyc08g067180.4.1	C1	-1.66	-2.12	-2.22	-2.21	-2.82	Zinc finger protein (AHRD V3.3 *** A0A200PQI4_9MAGN)
Solyc03g078830.1.1	C1	-2.53	-2.97	-3.34	-3.41	-4.22	UPF0481 protein At3g47200-like (AHRD V3.3 *** A0A2I4FE23_9ROSI)
Solyc03g118120.3.1	C1	-0.94	-1.13	-1.3	-1.24	-1.6	Transferring glycosyl group transferase (AHRD V3.3 *** A0A2K3L539_TRIPR)
Solyc07g064240.4.1	C1	-1.79	-2.11	-2.64	-2.66	-3.13	Early nodulin-like protein 2-like (AHRD V3.3 *** A0A2K3LF88_TRIPR)
Solyc08g015940.3.1	C1	-2.64	-3.05	-3.74	-3.81	-4.45	EPIDERMAL PATTERNING FACTOR-like protein 8 (AHRD V3.3 *** A0A2I4H6E6_9ROSI),Pfam:PF17181
Solyc01g067640.3.1	C1	-1.47	-1.65	-1.96	-2.22	-2.46	Protein kinase domain (AHRD V3.3 *** A0A200Q1N4_9MAGN)
Solyc05g012000.3.1	C1	-1.4	-1.54	-1.93	-2.09	-2.26	Adenine nucleotide alpha hydrolases-like superfamily protein (AHRD V3.3 *** Q9LQB2_ARATH)
Solyc06g066030.4.1	C1	-0.63	-0.72	-0.8	-0.96	-1.01	Protein WVD2-like 1 (AHRD V3.3 *** A0A2G3C7U3_CAPCH)
Solyc06g083070.3.1	C1	-4.82	-5.87	-6.67	-7.88	-8.49	Fimbrin-2 (AHRD V3.3 *** A0A2G2WN11_CAPBA)
Solyc02g086940.3.1	C1	-0.98	-1.28	-1.41	-1.59	-1.86	ARM repeat superfamily protein (AHRD V3.3 *** A0A2U1PMP5_ARTAN)
Solyc04g077180.3.1	C1	-1.22	-1.44	-1.55	-1.79	-2.15	Alpha/beta-Hydrolases superfamily protein (AHRD V3.3 *** Q08A69_ARATH)
Solyc08g079090.4.1	C1	-2.42	-2.9	-3.04	-3.58	-4.12	Monocopper oxidase-like protein sku5 (AHRD V3.3 *** A0A1J6IJ65_NICAT)
Solyc03g122360.3.1	C1	-1.86	-2.23	-2.2	-2.58	-2.66	Cytochrome P450 (AHRD V3.3 *** Q43795_TOBAC)
Solyc10g079300.2.1	C1	-3.03	-3.78	-3.67	-4.25	-4.63	Calcium-transporting ATPase (AHRD V3.3 *** A0A2G3BHE9_CAPCH)
Solyc04g007690.3.1	C1	-4.22	-4.9	-5.19	-5.63	-6.41	SlPIN3
Solyc11g007760.2.1	C1	-0.87	-1.02	-1.06	-1.15	-1.33	3-phosphoinositide-dependent protein kinase-1
Solyc08g079510.3.1	C1	-1.62	-2	-2.02	-2.25	-2.56	IRK-interacting protein (AHRD V3.3 *** A0A2I4GUZ8_9ROSI)
Solyc11g073050.2.1	C1	-0.69	-0.85	-0.9	-0.96	-1.09	ethylene-responsive small GTP-binding protein
Solyc02g070755.1.1	C1	-3.27	-3.96	-3.88	-4.07	-4.85	Unknown protein
Solyc01g095140.4.1	C1	-4.87	-5.82	-5.73	-6.43	-7.06	Desiccation protectant protein Lea14-like protein (AHRD V3.3 *** A0A2G3BT76_CAPCH)
Solyc09g013080.3.1	C1	-0.74	-0.9	-0.87	-0.95	-1.06	Acetyl-coenzyme A carboxylase carboxyl transferase subunit alpha (AHRD V3.3 *** B5LAS6_CAPAN)
Solyc01g111660.4.1	C1	-2.34	-2.47	-2.68	-2.9	-3.56	plasma membrane intrinsic protein 2.8
Solyc12g017880.3.1	C1	-2.19	-2.57	-2.67	-2.93	-3.61	Cytochrome b561 and DOMON domain-containing protein (AHRD V3.3 *** A0A2G3CV22_CAPCH)
Solyc04g055200.3.1	C1	-0.99	-1.19	-1.25	-1.36	-1.61	Asparagine synthetase (AHRD V3.3 *** Q8LJT6_STRHE)
Solyc06g053780.4.1	C1	-1	-1.15	-1.18	-1.3	-1.55	Protein WVD2-like 1 (AHRD V3.3 *** A0A2G2WJF4_CAPBA)
Solyc01g009220.3.1	C1	-1.76	-1.96	-2.21	-2.46	-2.79	inactive protein RESTRICTED TEV MOVEMENT 2-like (AHRD V3.3 *** A0A2I4H6X9_9ROSI)
Solyc11g066900.2.1	C1	-0.73	-0.78	-0.85	-0.97	-1.08	Nucleobase-ascorbate transporter 12 (AHRD V3.3 *** A0A2G2YHB3_CAPAN)
Solyc03g120970.3.1	C1	-2.22	-2.54	-2.91	-3	-3.42	Non-heme dioxygenase N-terminal domain (AHRD V3.3 *** A0A200RBZ8_9MAGN)
Solyc05g018510.3.1	C1	-1.34	-1.4	-1.68	-1.81	-2.02	ABC transporter-like (AHRD V3.3 *** A0A200PN89_9MAGN)
Solyc02g079920.3.1	C1	-1.59	-1.68	-2.06	-2.1	-2.37	Zinc finger, C2H2 (AHRD V3.3 *** A0A2U1PE02_ARTAN)
Solyc11g006830.2.1	C1	-1.26	-1.32	-1.55	-1.61	-1.82	Hemerythrin-like protein (AHRD V3.3 *** A0A2U1NY74_ARTAN)
Solyc02g061850.4.1	C1	-1.82	-1.67	-2.21	-2.32	-2.74	Phospholipase D (AHRD V3.3 *** K4B675_SOLLC)
Solyc12g044630.2.1	C1	-2.91	-2.55	-3.5	-3.88	-4.04	Profilin (AHRD V3.3 *** A0A1U8F126_CAPAN)
Solyc02g077030.3.1	C1	-3.73	-3.44	-4.04	-4.27	-5.08	Phospholipase A1-II 1 (AHRD V3.3 *** A0A2G2VBM1_CAPBA)
Solyc03g117540.4.1	C1	-1.62	-1.47	-1.71	-1.77	-2.21	ABC transporter C family member 13 (AHRD V3.3 *** A0A2G3CZQ5_CAPCH)
Solyc01g107980.3.1	C1	-2.01	-1.84	-2.34	-2.09	-2.67	RING-type E3 ubiquitin transferase (AHRD V3.3 *** A0A2G2W990_CAPBA)
Solyc12g089230.2.1	C1	-3.81	-3.49	-4.49	-4.25	-5.22	Major facilitator superfamily domain, general substrate transporter (AHRD V3.3 *** A0A2U1MUA0_ARTAN)
Solyc07g049430.3.1	C1	-3.39	-3.25	-3.77	-4.84	-4.91	GDSL esterase/lipase (AHRD V3.3 *** A0A2G2Z312_CAPAN)
Solyc07g056250.3.1	C1	-1.99	-1.9	-2.25	-2.83	-2.74	GDSL esterase/lipase (AHRD V3.3 *** A0A1J3J8D5_NOCCA)
Solyc04g082040.3.1	C1	-1.08	-1.17	-1.36	-1.73	-1.66	Mechanosensitive ion channel protein (AHRD V3.3 *** A0A2G3CQP0_CAPCH)
Solyc08g079740.3.1	C1	-1.67	-1.8	-1.89	-2.62	-2.5	Leucine-rich receptor-like protein kinase family protein (AHRD V3.3 *** A0A0K9NNG1_ZOSMR)
Solyc01g079240.3.1	C1	-1.91	-2.05	-2.26	-2.86	-2.9	Long chain acyl-CoA synthetase 1 (AHRD V3.3 *** A0A2G3AKT2_CAPAN)
Solyc07g006580.3.1	C1	-1.06	-1.13	-1.22	-1.56	-1.56	Diacylglycerol kinase (AHRD V3.3 *** A0A2G2YZQ1_CAPAN)
Solyc06g083370.3.1	C1	-1.55	-1.55	-1.49	-1.85	-1.89	hypothetical protein (AHRD V3.3 *** AT3G07210.1)
Solyc08g080780.4.1	C1	-1.55	-1.59	-1.55	-1.96	-2.01	Myosin heavy chain-related protein (AHRD V3.3 *** Q9C8T4_ARATH)
Solyc01g100120.4.1	C1	-5.41	-4.96	-5.35	-6.97	-6.84	Kinesin-like protein (AHRD V3.3 *** A0A2G2XY75_CAPAN)
Solyc11g033283.1.1	C1	-2.74	-2.47	-2.8	-3.21	-3.47	Protein NRT1/ PTR FAMILY 6.1 (AHRD V3.3 *** A0A2G2ZGE5_CAPAN)
Solyc08g059800.3.1	C1	-0.72	-0.82	-0.8	-1.01	-1.04	TPX2 (Targeting protein for Xklp2) family protein (AHRD V3.3 *** A0A2K3NRR7_TRIPR)
Solyc02g080260.4.1	C1	-3.28	-3.63	-3.38	-4.34	-4.82	Woolly
Solyc04g008650.4.1	C1	-1.95	-2.11	-2.02	-2.52	-2.71	Inactive leucine-rich repeat receptor-like serinethreonine-protein kinase (AHRD V3.3 *** A0A314KSQ6_NICAT)
Solyc06g082610.4.1	C1	-0.95	-1.08	-1.01	-1.22	-1.35	Receptor-like kinase (AHRD V3.3 *** G7K0V8_MEDTR)
Solyc03g007760.3.1	C1	-1.49	-1.49	-1.45	-1.84	-2.04	P-loop containing nucleoside triphosphate hydrolases superfamily protein (AHRD V3.3 *** F4JKF8_ARATH)
Solyc03g026070.4.1	C1	-2.37	-2.39	-2.24	-2.88	-3.18	Homeobox-leucine zipper protein ROC5 (AHRD V3.3 *** A0A2G2X6G6_CAPBA)
Solyc04g081790.3.1	C1	-3.35	-3.31	-3.38	-4.28	-4.82	GDSL esterase/lipase (AHRD V3.3 *** A0A2R6PZI7_ACTCH)
Solyc10g005640.4.1	C1	-0.9	-0.84	-0.9	-1.15	-1.23	Protein phosphatase 2C (AHRD V3.3 *** A0A2U1PF73_ARTAN)
Solyc04g081590.4.1	C1	-1.73	-1.92	-2.16	-2.32	-2.45	Receptor protein kinase (AHRD V3.3 *** A0A2R6R3P4_ACTCH)
Solyc07g042990.1.1	C1	-2.47	-2.86	-3.16	-3.35	-3.48	Leucine-rich repeat receptor-like protein kinase (AHRD V3.3 *** A0A0K9P1I9_ZOSMR)
Solyc10g074820.1.1	C1	-1.1	-1.24	-1.38	-1.52	-1.53	DUF1191 domain-containing protein (AHRD V3.3 *** A0A1Q3BAW9_CEPFO)
Solyc04g050990.3.1	C1	-3.18	-3.28	-3.63	-3.9	-4.14	F-box domain, Phloem protein 2-like protein (AHRD V3.3 *** A0A2U1PQ05_ARTAN)
Solyc06g068800.3.1	C1	-1.9	-2.04	-2.24	-2.42	-2.45	Sec14p-like phosphatidylinositol transfer family protein (AHRD V3.3 *** A0A2U1PFN3_ARTAN)
Solyc02g090070.3.1	C1	-1.35	-1.43	-1.54	-1.79	-1.8	BTB/POZ domain-containing protein (AHRD V3.3 *** A0A2G3D8Z6_CAPCH)
Solyc08g078970.1.1	C1	-2.08	-2.16	-2.37	-2.91	-2.85	Unknown protein
Solyc11g071970.2.1	C1	-1.22	-1.36	-1.42	-1.73	-1.73	Serine/threonine-protein kinase Nek5 (AHRD V3.3 *** A0A2G2YGZ2_CAPAN)
Solyc02g030480.4.1	C1	-3.43	-4.03	-4.61	-5.19	-5.24	Alcohol dehydrogenase superfamily (AHRD V3.3 *-* A0A200Q008_9MAGN)
Solyc03g006240.3.1	C1	-3.13	-3.44	-4.01	-4.58	-4.61	GDSL esterase/lipase (AHRD V3.3 *** A0A2G2ZLG9_CAPAN)
Solyc02g065190.3.1	C1	-5.67	-5.75	-7.13	-7.59	-7.9	Cytochrome P450 (AHRD V3.3 *** A0A1U9X5Y9_THAGA)
Solyc12g098390.3.1	C1	-1.45	-1.5	-1.78	-1.95	-1.95	Ankyrin repeat-containing protein (AHRD V3.3 *** A0A2K3NL40_TRIPR)
Solyc03g025320.4.1	C1	-1.19	-1.2	-1.37	-1.63	-1.45	HXXXD-type acyl-transferase family protein (AHRD V3.3 *** A0A2U1MK89_ARTAN)
Solyc03g114310.3.1	C1	-2.56	-2.61	-2.8	-3.37	-3.02	MAP kinase kinase kinase 28
Solyc03g006600.1.1	C1	-1.78	-1.96	-2.06	-2.65	-2.37	hypothetical protein (AHRD V3.3 *** AT1G11125.1)
Solyc07g063130.4.1	C1	-0.86	-0.91	-0.94	-1.18	-1.11	Protein kinase domain (AHRD V3.3 *** A0A200QBC6_9MAGN)
Solyc06g060630.1.1	C1	-4.2	-5.19	-5.76	-6.61	-5.84	Cation/H(+) antiporter 15 (AHRD V3.3 *** A0A2G3C7E4_CAPCH)
Solyc07g018240.1.1	C1	-3.75	-4.49	-4.99	-5.51	-5.04	elongation of fatty acids protein 3-like (AHRD V3.3 *** A0A2I4E461_9ROSI)
Solyc01g110940.3.1	C1	-2.98	-3.44	-3.91	-4.46	-4	Auxin-responsive protein SAUR20 (AHRD V3.3 *** A0A2G2XY34_CAPAN)
Solyc03g111815.1.1	C1	-3.33	-3.85	-4.42	-4.94	-4.33	Sieve element occlusion (AHRD V3.3 *** A0A200RCW8_9MAGN)
Solyc09g098180.4.1	C1	-2.4	-2.48	-3.06	-3.35	-3.05	Pirin-like protein (AHRD V3.3 *** A0A2G3CR97_CAPCH)
Solyc08g079850.3.1	C1	-3.02	-3.24	-3.81	-4.42	-4.05	Subtilisin-like protease (AHRD V3.3 *** Q9LWA3_SOLLC)
Solyc03g005910.3.1	C1	-4.55	-5.2	-6.21	-6.95	-6.57	GDSL esterase/lipase (AHRD V3.3 *** A0A2R6RG70_ACTCH)
Solyc12g096430.1.1	C1	-1.56	-1.78	-2.09	-2.39	-2.28	Ubiquitin carboxyl-terminal hydrolase 19 (AHRD V3.3 *** A0A2G2VJ71_CAPBA)
Solyc08g067260.4.1	C1	-1.89	-2.19	-2.49	-2.73	-2.67	3-ketoacyl-CoA synthase (AHRD V3.3 *** A0A1U8DS82_CAPAN)
Solyc05g052820.3.1	C1	-0.81	-0.92	-1.09	-1.2	-1.12	proline transporter 3
Solyc11g007910.2.1	C1	-0.73	-0.84	-1	-1.08	-1	RING/U-box superfamily protein (AHRD V3.3 *** A0A2U1L030_ARTAN)
Solyc06g069380.4.1	C1	-2.25	-2.69	-2.81	-2.89	-2.99	O-fucosyltransferase (AHRD V3.3 *** A0A2P5EBU6_TREOI)
Solyc02g069040.4.1	C1	-2.18	-2.6	-2.7	-2.81	-2.75	Phloem protein 2-like protein (AHRD V3.3 *** A0A2U1PTN1_ARTAN)
Solyc02g086160.4.1	C1	-2.14	-2.51	-2.56	-2.65	-2.69	plastidic glucose translocator 1
Solyc07g064610.3.1	C1	-0.78	-0.92	-0.97	-1.03	-1.09	alcium-dependent protein kinase 1
Solyc11g065830.2.1	C1	-1.71	-2.05	-2.05	-2.22	-2.37	Dicarboxylate transporter 1, chloroplastic (AHRD V3.3 *** A0A2G2VN77_CAPBA)
Solyc04g053120.3.1	C1	-2.05	-2.35	-2.33	-2.6	-2.7	4-alpha-glucanotransferase (AHRD V3.3 *** A0A1U8EWW1_CAPAN)
Solyc08g075990.3.1	C1	-1.57	-1.91	-1.8	-2	-2.07	protein LOW PSII ACCUMULATION 3, chloroplastic (AHRD V3.3 *** A0A2I4H7S7_9ROSI)
Solyc01g007020.4.1	C1	-3.98	-4.64	-5	-5.62	-5.19	RING-type E3 ubiquitin transferase (AHRD V3.3 *** Q3HLY8_CAPAN)
Solyc02g089065.1.1	C1	-1.69	-1.94	-2.12	-2.31	-2.17	Protein SPIRAL1 (AHRD V3.3 *** A0A1U8FPZ4_CAPAN)
Solyc01g080240.4.1	C1	-1.11	-1.21	-1.35	-1.46	-1.34	mitogen-activated protein kinase 13
Solyc05g018130.3.1	C1	-2.64	-2.91	-3.07	-3.38	-3.12	2-oxoglutarate (2OG) and Fe(II)-dependent oxygenase superfamily protein (AHRD V3.3 *** B4FBV2_MAIZE)
Solyc06g071570.3.1	C1	-4.84	-5.24	-5.7	-6.07	-5.86	Protein NRT1/ PTR FAMILY 2.9 (AHRD V3.3 *** A0A2G3C9R5_CAPCH)
Solyc07g006300.4.1	C1	-3.24	-3.63	-3.9	-4.11	-3.91	Protein ECERIFERUM 3 (AHRD V3.3 *** A0A2G3BXC2_CAPCH)
Solyc01g110000.3.1	C1	-2.23	-2.57	-2.69	-3.19	-3.05	Beta-galactosidase (AHRD V3.3 *** A0A2G3BW46_CAPCH)
Solyc02g067340.4.1	C1	-2.43	-2.8	-2.93	-3.31	-3.27	R2R3MYB transcription factor 96
Solyc03g121600.4.1	C1	-2.9	-3.4	-3.3	-3.93	-3.71	Glucose-methanol-choline (GMC) oxidoreductase family protein (AHRD V3.3 *** A0A2U1MMK8_ARTAN)
Solyc07g064870.3.1	C1	-4.23	-4.59	-4.57	-5.24	-5.15	Endoglucanase (AHRD V3.3 *** A0A2G2WGL3_CAPBA)
Solyc08g008470.2.1	C1	-0.82	-0.88	-0.92	-1.08	-1.02	protein KINESIN LIGHT CHAIN-RELATED 1-like (AHRD V3.3 *-* XP_022871310.1)
Solyc06g053810.3.1	C1	-1.34	-1.57	-1.59	-1.69	-1.51	p-loop containing nucleoside triphosphate hydrolases superfamily protein (AHRD V3.3 *** Q0WUY1_ARATH)
Solyc08g066600.4.1	C1	-1.09	-1.23	-1.22	-1.36	-1.21	DUF810 domain-containing protein (AHRD V3.3 *** A0A1Q3BC95_CEPFO),Pfam:PF05664
Solyc08g007270.4.1	C1	-4.58	-5.3	-5	-5.51	-5.14	homeobox-leucine zipper protein HAT4-like (AHRD V3.3 *** A0A2I4G6W7_9ROSI)
Solyc05g005540.4.1	C1	-2.54	-3	-2.91	-3.19	-3.07	Polygalacturonase-1 non-catalytic subunit beta (AHRD V3.3 *** GP1_SOLLC)
Solyc01g067740.3.1	C1	-2.19	-2.56	-2.55	-2.71	-2.59	Superoxide dismutase [Cu-Zn] 1
Solyc06g074670.4.1	C1	-2.9	-3.46	-3.42	-3.58	-3.54	UDP-apiose/UDP-xylose synthase (AHRD V3.3 *** A0A1B3TP38_SPIPO)
Solyc03g113900.4.1	C1	-1.47	-1.92	-1.77	-1.87	-1.94	alpha-1,2-Mannosidase (AHRD V3.3 *** A0A1U8G656_CAPAN)
Solyc11g006250.2.1	C1	-4.01	-5.42	-4.99	-5.42	-5.35	GDSL-motif lipase/hydrolase family protein 2
Solyc07g054490.3.1	C1	-1.14	-1.45	-1.34	-1.52	-1.37	Secretory carrier-associated membrane protein (AHRD V3.3 *** A0A2G2Z3L9_CAPAN)
Solyc11g007540.2.1	C1	-2.92	-3.69	-3.32	-3.88	-3.65	Cytochrome P450 (AHRD V3.3 *** A0A346CEB0_TANCI)
Solyc03g082945.1.1	C1	-5.44	-6.15	-5.76	-6.86	-6.53	protein PSY2-like (AHRD V3.3 -** XP_021614131.1)
Solyc12g010590.3.1	C1	-3.11	-3.71	-3.35	-3.9	-3.81	O-acyltransferase WSD1-like protein (AHRD V3.3 *** A0A2K3N315_TRIPR)
Solyc06g083660.4.1	C1	-1.48	-1.68	-1.65	-1.73	-1.75	Methyl-coenzyme M reductase II subunit gamma, putative (DUF3741) (AHRD V3.3 *** Q949M4_ARATH)
Solyc11g071550.2.1	C1	-3.64	-4.08	-4.01	-4.13	-4.32	Amidase family protein (AHRD V3.3 *** A0A2U1LR37_ARTAN)
Solyc01g108610.3.1	C1	-4.25	-4.97	-4.77	-4.95	-5.31	Cyclin-dependent kinase inhibitor (AHRD V3.3 *** A0A2G2W9Z0_CAPBA)
Solyc03g113890.1.1	C1	-3.81	-4.45	-4.06	-4.41	-4.69	Zinc finger protein GIS (AHRD V3.3 *** A0A2G3AWD2_CAPCH)
Solyc03g005880.3.1	C1	-3.57	-3.41	-3.93	-4.52	-4.25	Bidirectional sugar transporter SWEET (AHRD V3.3 *** A0A142DVG2_SOLTU)
Solyc10g049790.1.1	C1	-1.22	-1.13	-1.31	-1.45	-1.39	DUF936 domain-containing protein (AHRD V3.3 *-* A0A1Q3D8D2_CEPFO)
Solyc09g065850.4.1	C1	-4.9	-4.83	-5.37	-5.83	-5.19	auxin-regulated IAA3
Solyc10g005330.3.1	C1	-2.34	-2.47	-2.66	-3.06	-2.59	Homeobox-leucine zipper protein MERISTEM L1 (AHRD V3.3 *** A0A1U8EDY4_CAPAN)
Solyc02g038806.1.1	C1	-1.41	-1.4	-1.43	-1.67	-1.56	MLO-like protein (AHRD V3.3 *** A0A1C9A1F5_SOLLC)
Solyc01g110903.1.1	C1	-5.36	-5.65	-5.38	-6.07	-6.14	Auxin-responsive protein SAUR20 (AHRD V3.3 *** A0A2G2XY34_CAPAN)
Solyc08g005130.1.1	C1	-2.39	-2.45	-2.42	-2.71	-2.67	Inositol-tetrakisphosphate 1-kinase (AHRD V3.3 *** A0A1U8EUP7_CAPAN)
Solyc03g113680.4.1	C1	-2.02	-2.03	-2.11	-2.2	-2.25	Microtubule-associated protein TORTIFOLIA1 (AHRD V3.3 *** A0A2K3N0J0_TRIPR)
Solyc10g008760.3.1	C1	-2.29	-2.27	-2.43	-2.47	-2.56	Nudix hydrolase 22, chloroplastic (AHRD V3.3 *** A0A2G2VRZ9_CAPBA)
Solyc04g077460.3.1	C1	-1.4	-1.47	-1.53	-1.6	-1.62	Amino acid transporter (AHRD V3.3 *** A0A200PPZ9_9MAGN)
Solyc05g012620.4.1	C1	-1.05	-1.11	-1.11	-1.16	-1.23	uvrB/uvrC motif-containing protein (AHRD V3.3 *** AT2G03390.4)
Solyc04g008040.4.1	C1	-1	-1.04	-1.09	-1.13	-1.24	Microtubule-associated protein 70 (AHRD V3.3 *** A0A200QNX4_9MAGN)
Solyc03g033980.4.1	C1	-1.49	-1.45	-1.56	-1.72	-1.84	Tubby-like F-box protein (AHRD V3.3 *** A0A2G3D7T8_CAPCH)
Solyc02g070080.4.1	C1	-6.19	-6.06	-6.67	-7.02	-7.45	2-oxoglutarate (2OG) and Fe(II)-dependent oxygenase superfamily protein (AHRD V3.3 *** A0A2U1QGX7_ARTAN)
Solyc08g006890.3.1	C1	-1.39	-1.38	-1.47	-1.56	-1.69	Tubulin alpha chain (AHRD V3.3 *** A0A1U8GD16_CAPAN)
Solyc03g116270.3.1	C1	-5.84	-6.96	-8.31	-7.93	-7.18	2-oxoglutarate (2OG) and Fe(II)-dependent oxygenase superfamily protein (AHRD V3.3 *** A0A2U1QGX7_ARTAN)
Solyc04g074730.1.1	C1	-2.65	-3.22	-3.72	-3.62	-3.29	classical arabinogalactan protein 5 (AHRD V3.3 --* XP_004237948.1)
Solyc05g015880.3.1	C1	-5.83	-7.35	-8.31	-8.17	-7.38	protein LAZY 1-like (AHRD V3.3 *** A0A2I4ENM3_9ROSI)
Solyc02g070990.1.1	C1	-5.14	-6.48	-7.33	-6.93	-6.65	Chlorophyll a-b binding protein, chloroplastic (AHRD V3.3 *** A0A2G3A7J8_CAPAN)
Solyc10g078390.3.1	C1	-1.42	-1.66	-1.87	-1.76	-1.73	CDPK-related protein kinase (AHRD V3.3 *** A0A1U8EC13_CAPAN)
Solyc01g111840.3.1	C1	-3.08	-3.45	-3.8	-3.9	-3.64	Major facilitator superfamily protein (AHRD V3.3 *** A0A1P8BEX6_ARATH)
Solyc05g013160.4.1	C1	-1.24	-1.38	-1.54	-1.53	-1.49	ribulose-1,5 bisphosphate carboxylase/oxygenase large subunit N-methyltransferase, chloroplastic (AHRD V3.3 *** A0A1S3YNP9_TOBAC)
Solyc01g097290.4.1	C1	-2.19	-2.5	-2.59	-2.64	-2.5	auxin-regulated IAA16
Solyc03g019890.3.1	C1	-3.92	-4.57	-4.72	-4.95	-4.66	beta-galactosidase 7
Solyc07g063480.3.1	C1	-2.32	-2.73	-2.85	-2.95	-2.77	Protein kinase domain (AHRD V3.3 *-* A0A200RBU7_9MAGN)
Solyc03g034300.1.1	C1	-1.19	-1.34	-1.51	-1.48	-1.33	50S ribosomal protein-like protein (AHRD V3.3 *** Q9LF08_ARATH)
Solyc01g102720.3.1	C1	-4.88	-5.62	-6.44	-6.43	-5.77	Polyketide cyclase/dehydrase and lipid transport superfamily protein (AHRD V3.3 *** A0A2U1QGT1_ARTAN)
Solyc04g015360.3.1	C1	-2.55	-2.97	-3.33	-3.37	-3.01	GATA transcription factor (AHRD V3.3 *** K4BQ39_SOLLC)
Solyc06g083580.4.1	C1	-4.49	-5.02	-5.39	-5.63	-4.87	Pectate lyase (AHRD V3.3 *** A0A2G3CC63_CAPCH)
Solyc10g008880.3.1	C1	-1.1	-1.29	-1.38	-1.44	-1.3	Zinc finger transcription factor 56
Solyc08g079070.2.1	C1	-0.92	-1.23	-1.28	-1.28	-1.13	transaldolase ToTAL2
Solyc04g072940.4.1	C1	-3.73	-4.95	-5.15	-5.29	-4.79	nucleolar GTP-binding protein (AHRD V3.3 *** AT1G78110.1)
Solyc06g073240.3.1	C1	-0.94	-1.24	-1.27	-1.32	-1.17	Carbohydrate esterase, putative (DUF303) (AHRD V3.3 *** Q0WNN6_ARATH)
Solyc10g078580.1.1	C1	-4.48	-5.78	-6.1	-6.22	-5.52	arabinogalactan protein 14 (AHRD V3.3 *** XP_004249150.1)
Solyc04g076920.3.1	C1	-1.27	-1.68	-1.66	-1.71	-1.59	beta3-glucuronyltransferase
Solyc01g007040.4.1	C1	-3.92	-4.85	-4.9	-5.21	-4.77	RING-type E3 ubiquitin transferase (AHRD V3.3 *-* A0A2G3AY39_CAPCH)
Solyc11g008810.2.1	C1	-2.52	-3.18	-3.21	-3.46	-3.04	Beta-hexosaminidase (AHRD V3.3 *** M1BC44_SOLTU)
Solyc01g108840.3.1	C1	-1.16	-1.49	-1.53	-1.6	-1.53	Receptor protein kinase (AHRD V3.3 *** A0A2R6PGK7_ACTCH)
Solyc11g066440.2.1	C1	-1.28	-1.72	-1.72	-1.91	-1.8	lethal leaf spot 1
Solyc04g011500.3.1	C1	-1.03	-1.36	-1.38	-1.48	-1.36	Actin (AHRD V3.3 *** A0A1U8GLU9_CAPAN)
Solyc09g005310.3.1	C1	-0.86	-1.15	-1.15	-1.27	-1.15	LIMR family protein (AHRD V3.3 *** A0A1U8EDR8_CAPAN)
Solyc06g007980.4.1	C1	-0.9	-1.13	-1.25	-1.36	-1.21	Sterol 3-beta-glucosyltransferase (AHRD V3.3 *** B6U4Q7_MAIZE)
Solyc11g011020.2.1	C1	-1.72	-2.37	-2.47	-2.66	-2.42	Ovary receptor kinase 11 (AHRD V3.3 *** S4WG09_SOLCH)
Solyc09g011740.4.1	C1	-1.04	-1.38	-1.45	-1.56	-1.45	Phosphatidylinositol:ceramide inositolphosphotransferase (AHRD V3.3 *** A0A1U8EEU4_CAPAN)
Solyc12g008590.3.1	C1	-1.76	-2.38	-2.51	-2.72	-2.52	Profilin (AHRD V3.3 *** E0XJL2_GOSHI)
Solyc08g075710.3.1	C1	-1.21	-1.67	-1.79	-1.91	-1.67	Polyamine transporter PUT1 (AHRD V3.3 *** A0A2G2XLV8_CAPBA)
Solyc10g084280.2.1	C1	-2.04	-2.77	-2.98	-3.29	-2.88	SUN-like protein 29
Solyc07g052320.3.1	C1	-1.54	-1.84	-1.82	-2.11	-1.64	Hexosyltransferase (AHRD V3.3 *** A0A2G2WDG1_CAPBA)
Solyc11g005180.1.1	C1	-1.96	-2.31	-2.29	-2.71	-2.17	Protein SENSITIVITY TO RED LIGHT REDUCED 1 (AHRD V3.3 *-* A0A1U8FAA0_CAPAN)
Solyc05g012230.4.1	C1	-2.8	-3.13	-3.13	-3.5	-2.89	hypothetical protein (AHRD V3.3 *-* AT5G61040.1)
Solyc04g079900.3.1	C1	-1.3	-1.44	-1.51	-1.65	-1.35	Metalloendopeptidase / zinc ion binding protein (AHRD V3.3 *** F4K306_ARATH)
Solyc09g092460.4.1	C1	-1.2	-1.35	-1.41	-1.59	-1.26	receptor-like kinase TMK4 (AHRD V3.3 *** A0A2G2XZ75_CAPAN)
Solyc02g070050.3.1	C1	-1.13	-1.58	-1.49	-1.69	-1.29	Fatty acid hydroxylase (AHRD V3.3 *** A0A200Q3T8_9MAGN)
Solyc09g018020.3.1	C1	-4.03	-5.51	-5.2	-5.77	-4.87	Expansin (AHRD V3.3 *** K4CS69_SOLLC)
Solyc11g066040.2.1	C1	-0.98	-1.42	-1.28	-1.45	-1.21	RING-type E3 ubiquitin transferase (AHRD V3.3 *** A0A2G2VNZ4_CAPBA)
Solyc04g007200.4.1	C1	-5.27	-6.56	-6.57	-7.55	-6.34	Methylketone synthase IIb (AHRD V3.3 *** E0YCS9_SOLLC)
Solyc01g095300.3.1	C1	-0.75	-0.96	-0.94	-1.15	-0.92	Glycosyl transferase, family 1 (AHRD V3.3 *** A0A2U1P6H1_ARTAN)
Solyc07g017430.3.1	C1	-0.69	-0.88	-0.9	-1.06	-0.86	Phosphoinositide phosphatase (AHRD V3.3 *** A0A2R6QUK5_ACTCH)
Solyc09g098170.4.1	C1	-1.77	-2.47	-2.41	-2.79	-2.21	Ras-related protein RABA5b (AHRD V3.3 *** A0A2G3CR82_CAPCH)
Solyc01g102580.3.1	C1	-0.64	-0.9	-0.93	-1.05	-0.78	endo-1,4-beta-glucanase (Cel3)
Solyc02g088630.4.1	C1	-1.56	-2.17	-2.24	-2.48	-1.94	Hexosyltransferase (AHRD V3.3 *** A0A1U8FQ34_CAPAN)
Solyc08g007250.3.1	C1	-1.39	-1.46	-1.75	-2.15	-1.92	Disease resistance protein (AHRD V3.3 *** A0A1J3HCC1_NOCCA)
Solyc08g080590.3.1	C1	-3.13	-2.99	-3.91	-4.43	-3.86	Thaumatin-like protein (AHRD V3.3 *-* A0A2G3DBA4_CAPCH)
Solyc10g006360.2.1	C1	-0.94	-0.9	-1.19	-1.4	-1.15	hexon (AHRD V3.3 *** AT5G54850.1)
Solyc06g065380.4.1	C1	-4.2	-4.55	-5.33	-6.24	-5.26	Calcium-dependent protein kinase (AHRD V3.3 *** Q6EE27_9ROSI)
Solyc09g007710.3.1	C1	-2.18	-2.22	-2.54	-3.04	-2.46	Disease resistance protein (TIR-NBS-LRR class) (AHRD V3.3 *** A0A2K3P6K1_TRIPR)
Solyc10g006860.4.1	C1	-1.31	-1.5	-1.67	-2.15	-1.68	NAD(P)-binding Rossmann-fold superfamily protein (AHRD V3.3 *** F4IPI3_ARATH)
Solyc12g006860.2.1	C1	-1.58	-1.96	-2.15	-2.57	-2.09	brassinosteroid hydroxylase
Solyc06g063330.3.1	C1	-2.07	-2.12	-2.78	-2.93	-2.44	Vacuolar ATP synthase catalytic subunit (AHRD V3.3 *** A0A0A7LU40_9ASPA)
Solyc10g006890.4.1	C1	-0.76	-0.8	-1.08	-1.12	-0.94	Transducin/WD40 repeat-like superfamily protein (AHRD V3.3 *** A0A2U1PNI0_ARTAN)
Solyc11g044230.3.1	C1	-0.94	-1.08	-1.22	-1.33	-1.15	Costars family protein (AHRD V3.3 *-* A0A1U8F9R1_CAPAN)
Solyc03g097650.3.1	C1	-2.55	-2.77	-3.27	-3.56	-2.91	NAC domain (AHRD V3.3 *** A0A200R3X5_9MAGN)
Solyc07g021700.3.1	C1	-1.25	-1.36	-1.62	-1.73	-1.45	Pollen-specific protein SF21 (AHRD V3.3 *** A0A1U8HG74_CAPAN)
Solyc08g005930.1.1	C1	-1.59	-1.93	-2.12	-2.27	-1.91	F-box/kelch-repeat protein SKIP25 (AHRD V3.3 *** A0A2G2XM52_CAPBA)
Solyc03g006470.3.1	C1	-4.32	-5.19	-6.05	-6.18	-5.36	CBS domain-containing protein (AHRD V3.3 *** A0A1Q3C2E1_CEPFO)
Solyc05g051220.3.1	C1	-2.68	-3.1	-3.55	-3.72	-3.19	Potassium channel GORK (AHRD V3.3 *** A0A1U8GYE0_CAPAN)
Solyc05g014120.1.1	C1	-4.32	-5.42	-6.3	-6.5	-5.28	S-adenosyl-L-methionine-dependent methyltransferases superfamily protein (AHRD V3.3 *** A0A2U1MVU3_ARTAN)
Solyc11g012400.2.1	C1	-0.95	-1.11	-1.28	-1.32	-1.07	Mo25-like (AHRD V3.3 *** A0A200QFJ7_9MAGN)
Solyc03g112140.4.1	C1	-0.91	-0.82	-1.16	-1.27	-0.98	MAP kinase kinase kinase 27
Solyc08g078300.4.1	C1	-2.32	-2.11	-2.83	-3.22	-2.29	Homeobox-leucine zipper protein HAT4 (AHRD V3.3 *** A0A2G2XL32_CAPBA)
Solyc06g082440.1.1	C1	-4.09	-4.18	-4.95	-5.08	-4.2	Non-specific serine/threonine protein kinase (AHRD V3.3 *** G4XMX3_SOLLC)
Solyc10g085610.2.1	C1	-4.76	-4.27	-5.41	-5.62	-4.97	Calmodulin-binding family protein, putative, expressed (AHRD V3.3 *** Q2QXN6_ORYSJ)
Solyc01g091260.3.1	C1	-1.23	-1.77	-2.48	-2.04	-1.97	myeloid leukemia factor (AHRD V3.3 *** AT2G45380.4)
Solyc03g119150.4.1	C1	-1.69	-2.43	-3.34	-2.83	-2.71	Peptidylprolyl isomerase (AHRD V3.3 *** A0A2G3D014_CAPCH)
Solyc05g008450.3.1	C1	-0.85	-1.23	-1.68	-1.43	-1.29	Phenol hydroxylase reductase (AHRD V3.3 *** A0A200QUX1_9MAGN)
Solyc10g081680.1.1	C1	-0.99	-1.43	-1.92	-1.7	-1.5	Unknown protein
Solyc02g065000.1.1	C1	-1.05	-1.56	-1.96	-1.64	-1.57	Calcium-binding EF-hand (AHRD V3.3 *** A0A2U1N7Z6_ARTAN)
Solyc09g007700.3.1	C1	-0.79	-1.18	-1.52	-1.3	-1.19	RING/U-box superfamily protein (AHRD V3.3 *** A0A2U1PM96_ARTAN)
Solyc12g049280.3.1	C1	-1.27	-1.81	-2.5	-2.05	-1.89	NAD(P)-binding Rossmann-fold superfamily protein (AHRD V3.3 *** F4IDE8_ARATH)
Solyc12g056850.2.1	C1	-0.75	-1.02	-1.4	-1.1	-1.03	Chaperone protein DnaJ (AHRD V3.3 *** A0A1J3GRV8_NOCCA)
Solyc01g105720.2.1	C1	-1.46	-2.27	-2.71	-2.65	-2.37	hypothetical protein (AHRD V3.3 *** AT1G58120.1)
Solyc01g059880.3.1	C1	-0.76	-1.12	-1.41	-1.37	-1.2	Citrate synthase-like (AHRD V3.3 *** A0A200R252_9MAGN)
Solyc09g008920.3.1	C1	-1.49	-2.18	-2.7	-2.62	-2.26	Geranylgeranyl pyrophosphate synthase (AHRD V3.3 *** Q8LAW5_ARATH)
Solyc02g092360.3.1	C1	-0.65	-0.9	-1.08	-1	-0.9	Glycosyl hydrolase family protein 43 (AHRD V3.3 *** A0A2U1PKN1_ARTAN)
Solyc01g105680.4.1	C1	-1.54	-2.03	-2.39	-2.34	-2.1	Phototropic-responsive NPH3 family protein (AHRD V3.3 *** A0A2U1PJR6_ARTAN)
Solyc08g082130.3.1	C1	-4.2	-5.78	-7.09	-6.72	-6.07	Unknown protein
Solyc10g086520.2.1	C1	-1.33	-1.77	-2.19	-2.14	-1.86	expansin 6
Solyc07g042390.3.1	C1	-2.36	-3.42	-3.85	-3.75	-3.32	Plant invertase/pectin methylesterase inhibitor superfamily protein (AHRD V3.3 *** A0A061GSW0_THECC)
Solyc04g080750.4.1	C1	-2.23	-3.37	-3.68	-3.68	-3.22	TRAM, LAG1 and CLN8 (TLC) lipid-sensing domain containing protein (AHRD V3.3 *** F4HWQ7_ARATH)
Solyc06g060640.1.1	C1	-5.76	-8.64	-9.51	-9.45	-8.5	Bifunctional inhibitor/lipid-transfer protein/seed storage 2S albumin superfamily protein (AHRD V3.3 *** A0A2U1PU47_ARTAN)
Solyc03g112320.4.1	C1	-1.08	-1.61	-1.75	-1.84	-1.6	ferric reduction oxidase 8, mitochondrial (AHRD V3.3 *** A0A2I4E3B3_9ROSI)
Solyc08g067370.1.1	C1	-1.88	-2.68	-3.02	-3.15	-2.78	serine/arginine repetitive matrix protein (AHRD V3.3 *-* AT2G46630.1)
Solyc02g083410.4.1	C1	-1.45	-2.23	-2.66	-2.39	-2.13	Phytoene dehydrogenase chloroplastic chromoplastic-like (AHRD V3.3 *** A0A2K3LEN1_TRIPR)
Solyc10g086170.1.1	C1	-1.17	-1.79	-2.06	-1.93	-1.64	Amidase 1 (AHRD V3.3 *** A0A2G3BEL1_CAPCH)
Solyc05g006030.3.1	C1	-2.42	-3.02	-3.74	-3.46	-3.04	D-ribose-binding periplasmic (AHRD V3.3 *** A0A0B0Q0N1_GOSAR)
Solyc08g079080.5.1	C1	-4.92	-6.14	-7.55	-6.75	-5.97	Lycopersicon esculentum invertase 9
Solyc01g088300.3.1	C1	-4.38	-5.87	-7.15	-6.5	-5.27	Germin-like protein subfamily 1 member 15 (AHRD V3.3 *** A0A2G3C5Q2_CAPCH)
Solyc12g096310.2.1	C1	-3.03	-3.79	-4.68	-4.34	-3.58	plant/protein (Protein of unknown function%2C DUF599) (AHRD V3.3 *** AT5G10580.4)
Solyc03g096900.4.1	C1	-0.98	-1.22	-1.72	-1.52	-1.34	GTP pyrophosphokinase (AHRD V3.3 *** A0A2K3NQK0_TRIPR)
Solyc11g073010.1.1	C1	-1.74	-2.21	-3.12	-2.8	-2.38	Exocyst subunit Exo70 family protein (AHRD V3.3 *** A0A2G2VNA4_CAPBA)
Solyc08g006990.3.1	C1	-3.7	-4.39	-6.41	-5.82	-4.78	Aluminum activated malate transporter family protein (AHRD V3.3 *** A0A2U1QG27_ARTAN)
Solyc10g076710.3.1	C1	-1.86	-2.3	-3.39	-3.04	-2.44	Phosphoinositide phospholipase C (AHRD V3.3 *** O49950_SOLTU)
Solyc02g077130.2.1	C1	-1.75	-2.03	-2.71	-2.68	-2.26	GDSL esterase/lipase (AHRD V3.3 *** A0A2G3D516_CAPCH)
Solyc09g065920.3.1	C1	-1.84	-2.24	-2.97	-2.7	-2.45	Magnesium transporter MRS2-I (AHRD V3.3 *** A0A2G2VP57_CAPBA)
Solyc02g093740.3.1	C1	-1.67	-2.42	-3.29	-2.91	-2.28	R2R3MYB transcription factor 99
Solyc05g056000.3.1	C1	-1.03	-1.62	-1.96	-1.86	-1.49	Alpha/beta-Hydrolases superfamily protein (AHRD V3.3 *** Q8VZV6_ARATH)
Solyc09g075580.1.1	C1	-2.76	-4.07	-5.14	-4.94	-3.97	leucine-rich repeat extensin-like protein 3 (AHRD V3.3 *** XP_010326654.1)
Solyc11g070120.2.1	C1	-0.74	-0.91	-1.15	-1.12	-0.91	Vacuolar protein sorting-associated protein 32 (AHRD V3.3 *** A0A2U1MKD2_ARTAN)
Solyc00g500021.1.1	C1	-0.73	-0.85	-1.14	-1.13	-0.86	Cytochrome b559 subunit alpha (AHRD V3.3 *** S8D1L1_9LAMI)
Solyc00g500068.1.1	C1	-0.75	-0.87	-1.17	-1.15	-0.89	Cytochrome b559 subunit alpha (AHRD V3.3 *** S8D1L1_9LAMI)
Solyc04g050170.4.1	C1	-3.84	-5.14	-6.21	-6.54	-4.79	Leucine-rich receptor-like protein kinase family protein (AHRD V3.3 *** A0A061F8K0_THECC)
Solyc05g007420.2.1	C1	-2.74	-3.65	-4.68	-4.63	-3.56	TCP transcription factor 23
Solyc01g096230.4.1	C1	-0.95	-1.29	-1.68	-1.7	-1.32	P-loop containing nucleoside triphosphate hydrolases superfamily protein (AHRD V3.3 *** A0A2U1NSJ9_ARTAN)
Solyc03g114970.3.1	C1	-0.92	-1.29	-1.6	-1.61	-1.29	Protein SPIRAL1 (AHRD V3.3 *** A0A2G3A261_CAPAN)
Solyc03g116260.3.1	C1	-3.6	-4.37	-6.36	-6.81	-5.6	2-oxoglutarate (2OG) and Fe(II)-dependent oxygenase superfamily protein (AHRD V3.3 *** Q9LJ66_ARATH)
Solyc07g066180.2.1	C1	-1.8	-1.73	-2.98	-3	-2.56	P-loop containing nucleoside triphosphate hydrolases superfamily protein (AHRD V3.3 *** AT5G56220.2)
Solyc03g079880.4.1	C1	-3.82	-4.01	-6.75	-5.54	-4.81	Bifunctional inhibitor/plant lipid transfer protein/seed storage helical domain-containing protein (AHRD V3.3 *** A0A103YIU0_CYNCS)
Solyc06g076400.3.1	C1	-3.36	-2.85	-5.02	-4.61	-3.56	Protein phosphatase 2C (AHRD V3.3 *** A0A2U1KC05_ARTAN)
Solyc11g006640.3.1	C1	-0.91	-1.19	-1.96	-1.79	-1.89	Disease resistance protein (AHRD V3.3 *** A0A2U1N8H9_ARTAN)
Solyc06g076570.4.1	C1	-0.74	-0.99	-1.87	-1.65	-1.73	Class I heat shock protein (AHRD V3.3 *** A0A2K3M3P7_TRIPR)
Solyc06g076580.1.1	C1	-0.86	-1.14	-2.02	-1.97	-1.85	Unknown protein
Solyc10g084560.3.1	C1	-1.87	-1.7	-3.67	-3.28	-3.41	Subtilisin-like protease (AHRD V3.3 *** O82777_SOLLC)
Solyc04g078950.1.1	C1	-0.57	-0.62	-1.02	-1.03	-0.96	Protein WEAK CHLOROPLAST MOVEMENT UNDER BLUE LIGHT 1 (AHRD V3.3 *-* A0A2G2ZRM3_CAPAN)
Solyc02g082050.3.1	C1	-1.51	-1.59	-2.77	-2.69	-2.78	Disease resistance protein (TIR-NBS-LRR class) (AHRD V3.3 *** A0A2K3PDT8_TRIPR)
Solyc02g090430.3.1	C1	-0.98	-0.98	-1.7	-1.72	-1.71	MAP kinase kinase kinase 20
Solyc06g061010.4.1	C1	-0.81	-0.94	-1.45	-1.57	-1.47	FCS-Like Zinc finger 2 (AHRD V3.3 *-* FLZ2_ARATH)
Solyc06g075330.3.1	C1	-1.72	-1.87	-2.92	-3.31	-3.13	LOB domain-containing protein 1 (AHRD V3.3 *** A0A2G2WK78_CAPBA)
Solyc02g063140.4.1	C1	-2.3	-2.43	-3.67	-4.18	-4.2	3-ketoacyl-CoA synthase (AHRD V3.3 *** A0A2G3D1W0_CAPCH)
Solyc01g109230.3.1	C1	-1.38	-1.66	-2.26	-2.65	-2.59	Cysteine/Histidine-rich C1 domain family protein (AHRD V3.3 *** A0A061E4Q7_THECC)
Solyc09g092760.2.1	C1	-3.31	-3.93	-5.24	-6.16	-5.98	glycine-rich cell wall structural protein-like (AHRD V3.3 *-* XP_010326879.1)
Solyc10g084320.3.1	C1	-1.59	-2.05	-3.28	-3.38	-3.51	Subtilisin-like protease (AHRD V3.3 *** O82777_SOLLC)
Solyc12g006590.3.1	C1	-3.54	-4.03	-7	-7.45	-7.48	Zinc finger protein (AHRD V3.3 *** A0A200PQI4_9MAGN)
Solyc12g006600.3.1	C1	-3.21	-3.82	-6.48	-6.73	-6.76	Zinc finger protein (AHRD V3.3 *** A0A200PQI4_9MAGN)
Solyc10g053910.3.1	C1	-1.15	-1.6	-2.4	-2.74	-2.59	B-cell receptor-associated 31-like (AHRD V3.3 *** A0A200PYT2_9MAGN)
Solyc06g051630.5.1.1	C1	-0.77	-1.01	-1.44	-1.59	-1.68	Phosphoinositide phospholipase C (AHRD V3.3 *** K4C5V4_SOLLC)
Solyc10g085120.3.1	C1	-2.48	-3.11	-4.81	-5.31	-5.43	Leucine-rich receptor-like kinase family protein (AHRD V3.3 *** G7KRB1_MEDTR)
Solyc02g088190.4.1	C1	-0.63	-0.6	-1.02	-0.98	-1.16	MYB transcription factor (AHRD V3.3 *-* A0A0U3IU11_MESCR)
Solyc09g007980.1.1	C1	-1.25	-1.19	-2.38	-2.34	-2.65	Unknown protein
Solyc02g091370.2.1	C1	-0.69	-0.69	-1.08	-1.34	-1.52	Glycosyltransferase (AHRD V3.3 *** A0A2U1NU39_ARTAN)
Solyc04g050490.4.1	C1	-1.12	-1.17	-1.67	-2.07	-2.32	DUF239 domain-containing protein/DUF4409 domain-containing protein (AHRD V3.3 *** A0A1Q3BPI9_CEPFO)
Solyc03g094010.3.1	C1	-1.78	-1.97	-2.84	-3.29	-3.88	Glutamate dehydrogenase (AHRD V3.3 *** A0A1U8GQ51_CAPAN)
Solyc08g082870.3.1	C1	-1.12	-1.25	-1.87	-2.21	-2.52	NAD(P)-binding Rossmann-fold superfamily protein (AHRD V3.3 *** A0A1P8B7K9_ARATH)
Solyc01g103660.4.1	C1	-1.79	-1.9	-2.96	-3.49	-3.66	Alpha/beta-Hydrolases superfamily protein (AHRD V3.3 *** Q9XID7_ARATH)
Solyc08g013840.3.1	C1	-1.05	-1.25	-1.79	-2.27	-2.43	HAD hydrolase (AHRD V3.3 *** A0A200Q5F3_9MAGN),Pfam:PF13419
Solyc10g074540.1.1	C1	-1.85	-2.46	-3.66	-3.92	-4.6	Protein EXORDIUM-like 3 (AHRD V3.3 *** A0A1U8DVK9_CAPAN)
Solyc12g011170.3.1	C1	-0.95	-1.37	-2.04	-2.28	-2.58	Phospholipase D (AHRD V3.3 *** K4DCK3_SOLLC)
Solyc03g116280.3.1	C1	-3.39	-4.31	-6.09	-6.37	-7.18	2-oxoglutarate (2OG) and Fe(II)-dependent oxygenase superfamily protein (AHRD V3.3 *-* F4J670_ARATH)
Solyc10g006920.3.1	C1	-1.09	-1.3	-1.8	-2	-2.36	CBS domain (AHRD V3.3 *** A0A200QRX2_9MAGN)
Solyc01g106430.3.1	C1	-0.43	-1	-1.18	-1.14	-1.29	Inorganic pyrophosphatase (AHRD V3.3 *** A0A2G2W8Z5_CAPBA)
Solyc07g049730.3.1	C1	-0.34	-0.82	-0.96	-0.97	-1.1	Transmembrane protein, putative (DUF1068) (AHRD V3.3 *** F4JGC5_ARATH)
Solyc09g090330.3.1	C1	-0.42	-0.98	-1.21	-1.24	-1.39	harpin binding protein 1
Solyc09g011810.3.1	C1	-0.74	-2.17	-2.6	-2.59	-2.56	Fructose-1,6-bisphosphatase (AHRD V3.3 *** B6TSK5_MAIZE)
Solyc10g018300.3.1	C1	-0.62	-1.69	-1.85	-1.86	-1.93	Transketolase (AHRD V3.3 *** A0A200R9X0_9MAGN)
Solyc03g006100.4.1	C1	-0.67	-1.93	-2.06	-2.31	-2.42	LRR receptor-like serine/threonine-protein kinase EFR (AHRD V3.3 *** A0A1U8GGG3_CAPAN)
Solyc03g114800.1.1	C1	-0.99	-2.75	-2.75	-3.39	-3.51	Sulfotransferase (AHRD V3.3 *** A0A2G3CYQ4_CAPCH)
Solyc10g045550.2.1	C1	-0.33	-0.85	-0.82	-0.99	-1.08	ras-related protein RABA2a (AHRD V3.3 *** A0A2I4HEM8_9ROSI)
Solyc01g095290.4.1	C1	-0.36	-0.9	-0.8	-1.01	-0.98	Glycosyltransferase (AHRD V3.3 *** A0A1U8DT12_CAPAN)
Solyc04g057980.3.1	C1	-0.68	-2.03	-1.84	-2.05	-2.21	Orange Ripening
Solyc02g036260.4.1	C1	-0.9	-1.98	-2.24	-2.47	-2.78	ERD (Early-responsive to dehydration stress) family protein (AHRD V3.3 *** A0A2U1NFB6_ARTAN)
Solyc01g107660.3.1	C1	-0.32	-0.72	-0.84	-0.96	-1.02	Stress enhanced protein 1, chloroplastic (AHRD V3.3 *** A0A2G2W962_CAPBA)
Solyc12g096060.2.1	C1	-0.34	-0.79	-0.9	-1.03	-1.09	MOB kinase activator family (AHRD V3.3 *** A0A2U1N847_ARTAN)
Solyc12g009110.3.1	C1	-2.18	-4.99	-5.11	-6.1	-7.04	O-methyltransferase, putative (AHRD V3.3 *** B9SUX6_RICCO)
Solyc03g005100.3.1	C1	-0.43	-0.86	-0.98	-1.17	-1.26	alpha/beta-Hydrolases superfamily protein (AHRD V3.3 *** AT3G27320.1)
Solyc12g044910.2.1	C1	-0.61	-1.2	-1.26	-1.62	-1.7	copz2 nonclathrin coat protein zeta2-COP
Solyc08g006820.4.1	C1	-0.56	-1.03	-1.04	-1.44	-1.48	Transmembrane 9 superfamily member (AHRD V3.3 *** A0A2G3BR15_CAPCH)
Solyc11g010890.3.1	C1	-0.4	-0.71	-0.69	-1	-1.02	Exostosin-like (AHRD V3.3 *** A0A200PNJ6_9MAGN)
Solyc04g076040.3.1	C1	-0.46	-1.01	-0.9	-1.23	-1.19	cyclinD5_1
Solyc08g068800.4.1	C1	-0.96	-2.03	-1.95	-2.54	-2.46	Glutathione peroxidase (AHRD V3.3 *-* A0A1Q3CJ37_CEPFO)
Solyc03g119190.3.1	C1	-0.82	-1.64	-1.51	-2.19	-2.06	Reticulon-like protein (AHRD V3.3 *** A0A2G3D000_CAPCH)
Solyc05g009890.1.1	C1	-0.93	-1.94	-1.86	-2.63	-2.35	Eukaryotic aspartyl protease family protein (AHRD V3.3 *** A0A061EI23_THECC)
Solyc10g085340.1.1	C1	-0.62	-1.05	-1.24	-1.46	-1.44	Protein DETOXIFICATION (AHRD V3.3 *** A0A328E6G5_9ASTE)
Solyc11g012990.1.1	C1	-2.88	-4.79	-5.82	-6.73	-6.71	Peroxisomal membrane 22 kDa (Mpv17/PMP22) family protein (AHRD V3.3 *** A0A2U1NNX3_ARTAN)
Solyc06g074530.1.1	C1	-0.84	-1.34	-1.6	-1.96	-1.96	Arogenate dehydratase (AHRD V3.3 *** A0A2G2VAY6_CAPBA)
Solyc09g092235.1.1	C1	-1.57	-2.77	-3.17	-3.96	-3.9	Rapid ALkalinization Factor (AHRD V3.3 *** A0A200Q5M2_9MAGN)
Solyc11g071560.2.1	C1	-1.1	-1.99	-2.17	-2.59	-2.74	Protein RESTRICTED TEV MOVEMENT 2 (AHRD V3.3 *-* A0A1J3D687_NOCCA)
Solyc01g090710.3.1	C1	-1.09	-1.9	-1.99	-2.61	-2.68	cytosolic malate dehydrogenase
Solyc11g010960.2.1	C1	-1.29	-2.33	-2.47	-3.15	-3.14	Alcohol dehydrogenase (AHRD V3.3 *** A0A1Y1I027_KLENI)
Solyc00g500020.1.1	C1	-0.95	-1.28	-1.54	-1.9	-2	Cytochrome f (AHRD V3.3 *** A0A2G3ALJ3_CAPAN)
Solyc00g500067.1.1	C1	-0.94	-1.28	-1.52	-1.9	-1.99	NAD(P)H-quinone oxidoreductase subunit K, chloroplastic (AHRD V3.3 *** A0A1U8QCE3_CAPAN)
Solyc02g094210.1.1	C1	-1.56	-2.07	-2.35	-2.87	-3.04	Transmembrane protein, putative (DUF 3339) (AHRD V3.3 *** Q8LBX6_ARATH)
Solyc06g068650.4.1	C1	-1.15	-1.5	-1.77	-2.18	-2.2	4-coumarate:CoA ligase (AHRD V3.3 *** Q42879_LITER)
Solyc01g102520.4.1	C1	-0.93	-1.38	-1.52	-1.85	-1.88	MLO-like protein (AHRD V3.3 *** K4B1I0_SOLLC)
Solyc06g053730.1.1	C1	-2.86	-4.16	-4.69	-6.04	-5.71	Serine/threonine-protein kinase BLUS1 (AHRD V3.3 *** A0A2G3C6N8_CAPCH)
Solyc06g011450.3.1	C1	-0.5	-0.74	-0.75	-0.97	-1.01	Clathrin assembly protein (AHRD V3.3 *** A0A2K3ND59_TRIPR)
Solyc00g500073.1.1	C1	-1.29	-2.04	-2.13	-2.78	-2.9	Cytochrome b559 subunit alpha (AHRD V3.3 *** S8D1L1_9LAMI)
Solyc03g115540.2.1	C1	-3.59	-5.64	-5.79	-7.61	-7.6	bHLH transcription factor 024
Solyc09g150105.1.1	C1	-2.95	-4.41	-5.03	-6.25	-6.53	Laccase (AHRD V3.3 *** M1AHJ4_SOLTU)
Solyc10g005960.1.1	C1	-1.12	-1.74	-1.92	-2.34	-2.56	Fasciclin-like arabinogalactan protein (AHRD V3.3 *** A0A2R6P548_ACTCH)
Solyc00g500027.1.1	C1	-1.33	-1.98	-2.15	-2.85	-3.08	Cytochrome b6 (AHRD V3.3 *** A0A125RTD6_9ASTR)
Solyc12g055930.3.1	C1	-0.62	-0.96	-1.08	-1.42	-1.44	UDP-glucose 4-epimerase 4 (AHRD V3.3 *** A0A2G3B3I8_CAPCH)
Solyc05g052780.4.1	C1	-0.73	-1.12	-1.17	-1.35	-1.37	LIM domain-containing protein (AHRD V3.3 *-* A0A1Q3AMP1_CEPFO)
Solyc10g038130.3.1	C1	-1.06	-1.68	-1.8	-1.99	-2	Pectin acetylesterase (AHRD V3.3 *** K4CZD6_SOLLC)
Solyc06g007630.1.1	C1	-0.7	-1.18	-1.22	-1.36	-1.49	2Fe-2S ferredoxin-like superfamily protein (AHRD V3.3 *** Q9SRR8_ARATH)
Solyc08g079790.1.1	C1	-0.94	-1.58	-1.58	-1.86	-2.03	Nucleotide-sugar transporter family protein (AHRD V3.3 *** A0A2U1PWK4_ARTAN)
Solyc07g066610.3.1	C1	-0.64	-1.16	-1.09	-1.24	-1.32	Phosphoglycerate kinase (AHRD V3.3 *** A0A2G2Z688_CAPAN)
Solyc01g110530.3.1	C1	-0.71	-1.18	-1.18	-1.34	-1.44	Peptidyl-prolyl cis-trans isomerase (AHRD V3.3 *** A0A1U8DXV8_CAPAN)
Solyc03g121800.4.1	C1	-0.57	-0.95	-0.95	-1.08	-1.14	copz1 nonclathrin coat protein zeta1-COP
Solyc01g006810.4.1	C1	-0.6	-1.01	-1.01	-1.36	-1.29	E3 ubiquitin-protein ligase RHF2A-like (AHRD V3.3 *** A0A2I4GY35_9ROSI)
Solyc06g064570.3.1	C1	-0.44	-0.77	-0.74	-1.01	-0.91	SNARE associated Golgi protein family (AHRD V3.3 *** B6STF9_MAIZE)
Solyc03g005900.4.1	C1	-3.31	-5.86	-5.3	-6.73	-6.69	GDSL esterase/lipase (AHRD V3.3 *** A0A2G2XF69_CAPBA)
Solyc10g017600.3.1	C1	-0.66	-1.05	-0.96	-1.3	-1.31	Hexosyltransferase (AHRD V3.3 *** A0A2G2W3R9_CAPBA)
Solyc01g006330.4.1	C1	-2.13	-2.87	-3.92	-4.11	-4.25	Plastid-lipid associated protein PAP / fibrillin family protein (AHRD V3.3 *** A0A2U1MH95_ARTAN)
Solyc10g078720.2.1	C1	-2.02	-2.79	-3.97	-4.08	-4.24	Myb family transcription factor APL (AHRD V3.3 *** A0A2G2VWG6_CAPBA)
Solyc04g010200.1.1	C1	-2.31	-3.64	-4.98	-4.91	-5.06	ABC transporter G family member (AHRD V3.3 *** A0A2K3PJ14_TRIPR)
Solyc07g043630.2.1	C1	-3.21	-5.23	-7.03	-7.17	-7.44	AMP-dependent synthetase/ligase (AHRD V3.3 *** A0A200QNF3_9MAGN)
Solyc01g104200.4.1	C1	-4.1	-5.79	-6.7	-6.88	-7.67	Fatty acyl-CoA reductase (AHRD V3.3 *** A0A2G2XX62_CAPAN)
Solyc02g093770.3.1	C1	-0.66	-0.94	-1.09	-1.15	-1.25	GPI inositol-deacylase (AHRD V3.3 *** A0A1J3D6Y4_NOCCA)
Solyc03g044740.4.1	C1	-1.42	-2.16	-2.47	-2.63	-2.91	Methyl esterase 1 (AHRD V3.3 *** A0A2U1LMY0_ARTAN)
Solyc05g054490.3.1	C1	-1	-1.48	-1.7	-1.83	-1.96	3-oxo-5-alpha-steroid 4-dehydrogenase (AHRD V3.3 *** A0A200R6L0_9MAGN)
Solyc03g111810.2.1	C1	-1.29	-1.71	-2.15	-2.17	-2.48	Sieve element occlusion a (AHRD V3.3 *** E2FKJ8_9SOLN)
Solyc09g010970.4.1	C1	-1.86	-2.53	-3.27	-3.26	-3.64	Carbonic anhydrase (AHRD V3.3 *** A0A2G3BK77_CAPCH)
Solyc09g066280.4.1	C1	-1.22	-1.56	-1.96	-2.14	-2.28	Transcription factor bHLH155-like protein (AHRD V3.3 *** A0A2K3NNU4_TRIPR)
Solyc10g080940.3.1	C1	-0.79	-1.1	-1.36	-1.45	-1.6	Tubulin beta chain (AHRD V3.3 *** A0A1U8EJY6_CAPAN)
Solyc11g065350.2.1	C1	-1.36	-1.73	-2.19	-2.44	-2.33	ABC transporter G family member 12 (AHRD V3.3 *** A0A2G3B9R8_CAPCH)
Solyc07g008010.4.1	C1	-3.28	-4.54	-5.69	-5.64	-5.7	R2R3MYB transcription factor 82
Solyc08g066860.2.1	C1	-1.59	-2.24	-3.02	-2.97	-2.98	Auxin canalization protein (DUF828) (AHRD V3.3 *** Q9LUI0_ARATH)
Solyc03g046200.1.1	C1	-1.34	-2.08	-2.69	-2.46	-3.03	Beta-glucan-binding protein 1 (AHRD V3.3 *** A0EJF0_MEDTR)
Solyc08g066850.3.1	C1	-0.7	-1.15	-1.43	-1.31	-1.64	Lactoylglutathione lyase (AHRD V3.3 *** A0A1U8DS55_CAPAN)
Solyc03g120790.1.1	C1	-2.58	-4.52	-5.72	-5.3	-6.37	ovate family protein 8
Solyc07g043680.3.1	C1	-2.81	-4.83	-6.44	-5.99	-6.83	3-hydroxyisobutyryl-CoA hydrolase-like protein 5 (AHRD V3.3 *** A0A2G2XQ26_CAPBA)
Solyc09g010660.3.1	C1	-0.4	-0.78	-0.95	-0.95	-1.08	Core-2/I-branching beta-16-N-acetylglucosaminyltransferase family protein (AHRD V3.3 *** B6ST68_MAIZE)
Solyc00g500206.1.1	C1	-1.16	-2.15	-2.59	-2.69	-3.05	Photosystem II CP43 reaction center protein (AHRD V3.3 *** A0A078EKT7_BRANA)
Solyc00g500054.1.1	C1	-1.17	-2.16	-2.59	-2.69	-3.05	Photosystem II CP43 reaction center protein (AHRD V3.3 *** A0A078EKT7_BRANA)
Solyc00g500136.1.1	C1	-1.16	-2.16	-2.59	-2.68	-3.04	Photosystem II CP43 reaction center protein (AHRD V3.3 *** A0A078EKT7_BRANA)
Solyc00g277510.1.1	C1	-1.44	-2.23	-2.99	-2.99	-3.46	Photosystem II protein D1 (AHRD V3.3 *-* A0A1U8QBZ9_CAPAN)
Solyc10g047240.2.1	C1	-1.25	-1.95	-2.44	-2.44	-2.91	annexin 9
Solyc00g500026.1.1	C1	-1.26	-2	-2.44	-2.54	-2.95	Photosystem II reaction center protein H (AHRD V3.3 *** I6N985_DATST)
Solyc00g500072.1.1	C1	-1.25	-2	-2.44	-2.56	-2.91	Ycf15 (AHRD V3.3 *-* A0A346JLD3_9ASTE)
Solyc02g071310.3.1	C1	-0.99	-1.62	-2.06	-2.27	-2.53	Awpm-19-like family protein (AHRD V3.3 *** A0A2K3KYB6_TRIPR)
Solyc00g500296.1.1	C1	-1.38	-2.22	-2.88	-3.06	-3.47	Photosystem II protein D1 (AHRD V3.3 *** A0A1U8QBZ9_CAPAN)
Solyc00g500329.1.1	C1	-1.38	-2.23	-2.91	-3.09	-3.45	Photosystem II protein D1 (AHRD V3.3 *** A0A1U8QBZ9_CAPAN)
Solyc00g500130.1.1	C1	-1.38	-2.24	-2.91	-3.1	-3.46	Photosystem II protein D1 (AHRD V3.3 *** A0A1U8QBZ9_CAPAN)
Solyc00g500200.1.1	C1	-1.38	-2.24	-2.91	-3.09	-3.45	Photosystem II protein D1 (AHRD V3.3 *** A0A1U8QBZ9_CAPAN)
Solyc06g074820.3.1	C1	-1.29	-2.47	-2.9	-3.2	-3.55	tonoplast intrinsic protein 1.1
Solyc07g017730.3.1	C1	-1.02	-1.86	-2.19	-2.51	-2.77	Glucan endo-1,3-beta-glucosidase 5 (AHRD V3.3 *** A0A1U8GGG9_CAPAN)
Solyc02g086650.3.1	C1	-2.22	-3.86	-4.64	-5.18	-5.76	Phosphoenolpyruvate/phosphate translocator 2, chloroplastic (AHRD V3.3 *** A0A2G2XHT3_CAPBA)
Solyc04g011400.3.1	C1	-0.65	-1.14	-1.35	-1.51	-1.7	UDP-glucuronic acid decarboxylase (AHRD V3.3 *** G5DXR5_SILLA)
Solyc01g096960.3.1	C1	-0.77	-1.22	-1.57	-1.81	-2	Inactive protein RESTRICTED TEV MOVEMENT 2 (AHRD V3.3 *-* R4NRR6_9LAMI)
Solyc04g016480.3.1	C1	-0.38	-0.65	-0.78	-0.91	-1.02	SUN-like protein 12
Solyc02g083630.3.1	C1	-1.19	-1.88	-2.29	-2.59	-2.72	Ascorbate peroxidase (AHRD V3.3 *** Q39780_GOSHI)
Solyc00g500025.1.1	C1	-1.28	-1.91	-2.43	-2.7	-2.99	Unknown protein
Solyc12g056190.2.1	C1	-1.19	-1.74	-2.11	-2.41	-2.63	Nuclear transport factor 2 (NTF2) family protein (AHRD V3.3 *** F4JYE8_ARATH)
Solyc00g500063.1.1	C1	-1.57	-2.63	-2.99	-3.38	-3.79	Ribulose bisphosphate carboxylase large chain (AHRD V3.3 *** A0A2G2Z7Q2_CAPAN)
Solyc01g080290.3.1	C1	-1.01	-1.67	-1.84	-2.05	-2.34	AWPM-19-like family protein (AHRD V3.3 *** Q8LG79_ARATH)
Solyc10g051340.2.1	C1	-0.68	-1.01	-1.12	-1.28	-1.44	Adenylyl cyclase-associated protein (AHRD V3.3 *** A0A2G2VCG1_CAPBA)
Solyc03g112620.4.1	C1	-1.87	-2.87	-3.14	-3.52	-4.17	NEP-interacting protein, putative (DUF239) (AHRD V3.3 *** F4I5H4_ARATH)
Solyc10g086310.1.1	C1	-0.9	-1.42	-1.52	-1.72	-1.98	RAB GTPase (AHRD V3.3 *** A0A2U1PC99_ARTAN)
Solyc01g034020.3.1	C1	-0.47	-0.69	-0.81	-0.85	-1.04	Serine/threonine-protein phosphatase (AHRD V3.3 *** A0A2G3DEI1_CAPCH)
Solyc00g500208.1.1	C1	-0.97	-1.43	-1.66	-1.74	-2.21	Photosystem I P700 chlorophyll a apoprotein A2 (AHRD V3.3 *** I6N956_DATST)
Solyc00g500056.1.1	C1	-0.96	-1.42	-1.65	-1.73	-2.2	DNA-directed RNA polymerase subunit alpha (AHRD V3.3 *-* A0A1U8QD90_CAPAN)
Solyc00g500138.1.1	C1	-0.96	-1.42	-1.65	-1.73	-2.2	50S ribosomal protein L14, chloroplastic (AHRD V3.3 *** I6N992_DATST)
Solyc02g071790.3.1	C1	-1.9	-2.64	-3.36	-3.71	-4.29	Leucine-rich receptor-like kinase family protein (AHRD V3.3 *-* G7KRB1_MEDTR)
Solyc00g500294.1.1	C1	-1.22	-1.97	-2.37	-2.55	-3.09	Unknown protein
Solyc10g079640.2.1	C1	-1.54	-2.37	-2.81	-3.09	-3.71	IAA-amino acid hydrolase ILR1-like 6 (AHRD V3.3 *** A0A2G2YNX9_CAPAN)
Solyc00g500024.1.1	C1	-1.42	-2.22	-2.55	-2.88	-3.43	Photosystem II CP47 reaction center protein (AHRD V3.3 *** A0A1U8QCF6_CAPAN)
Solyc00g500071.1.1	C1	-1.42	-2.23	-2.56	-2.88	-3.44	Photosystem II CP43 reaction center protein (AHRD V3.3 *** A0A078EKT7_BRANA)
Solyc09g092270.3.1	C1	-2.78	-3.53	-4.2	-4.18	-4.08	Transferase (AHRD V3.3 *** A0A200PUF8_9MAGN)
Solyc12g057150.1.1	C1	-2.83	-3.39	-4.14	-4.27	-3.91	Unknown protein
Solyc02g072540.3.1	C1	-3.06	-3.9	-5.21	-4.88	-4.48	Non-specific serine/threonine protein kinase (AHRD V3.3 *** A0A2G2XE54_CAPBA)
Solyc10g081770.3.1	C1	-2.05	-2.49	-3.42	-3.28	-3.02	Polyketide cyclase/dehydrase/lipid transport superfamily protein (AHRD V3.3 *** F4K3U5_ARATH)
Solyc01g009300.3.1	C1	-1.48	-2.07	-2.61	-2.63	-2.41	Serine/threonine-protein kinase Nek2 (AHRD V3.3 *** A0A2G2XPS8_CAPBA)
Solyc03g097050.3.1	C1	-1.71	-2.24	-2.76	-2.86	-2.56	Cellulose synthase (AHRD V3.3 *** A0A2U1M9E5_ARTAN)
Solyc06g150132.1.1	C1	-1.75	-2.34	-2.95	-3.04	-2.66	Calcium-binding protein (AHRD V3.3 *-* Q9SCA1_LOTJA)
Solyc01g067440.4.1	C1	-2.35	-2.68	-3.65	-3.29	-3.75	Glutaredoxin (AHRD V3.3 *** A0A2G9GSG9_9LAMI)
Solyc07g062060.3.1	C1	-1.1	-1.47	-1.96	-1.76	-1.94	Peptide methionine sulfoxide reductase MsrB (AHRD V3.3 *** A0A2Z5A926_9PSED)
Solyc01g096880.4.1	C1	-4.27	-5.48	-6.76	-6.34	-7.33	Major facilitator superfamily protein (AHRD V3.3 *** A0A1P8AZ04_ARATH)
Solyc11g007480.1.1	C1	-3.11	-4.04	-5.02	-4.87	-5.44	Glycosyltransferase (AHRD V3.3 *** A0A2I4G8J4_9ROSI)
Solyc04g050730.3.1	C1	-2.91	-3.47	-5.02	-4.85	-4.89	GDSL esterase/lipase (AHRD V3.3 *** A0A2R6PKD3_ACTCH)
Solyc09g018490.4.1	C1	-1.47	-1.65	-2.49	-2.37	-2.41	G-type lectin S-receptor-like serine/threonine-protein kinase (AHRD V3.3 *** A0A1J3KAA6_NOCCA)
Solyc01g095320.4.1	C1	-3.88	-4.39	-6.73	-6.1	-6.22	Bag family molecular chaperone regulator 6-like protein (AHRD V3.3 *** A0A2K3PRI9_TRIPR)
Solyc01g095330.2.1	C1	-3.9	-4.48	-6.56	-6.08	-6.27	Unknown protein
Solyc03g114530.4.1	C1	-5.85	-6.35	-8.69	-8.75	-9.26	Strictosidine synthase (AHRD V3.3 *** A0A346A6F4_GELSE)
Solyc04g077780.3.1	C1	-2.49	-2.92	-3.96	-3.96	-3.99	LIM domain-containing protein (AHRD V3.3 *** A0A1Q3ALK2_CEPFO)
Solyc09g056360.3.1	C1	-1.06	-1.16	-1.56	-1.63	-1.55	Cytochrome b561 and DOMON domain-containing protein (AHRD V3.3 *** A0A1U8E5P6_CAPAN)
Solyc10g018260.1.1	C1	-1.44	-1.63	-2.17	-2.1	-2.08	UDP-glucuronate 4-epimerase 4 (AHRD V3.3 *** A0A1J3F7T2_NOCCA)
Solyc03g121180.4.1	C1	-2.52	-3.65	-3.96	-4.7	-4.05	GDSL esterase/lipase (AHRD V3.3 *** A0A2G3D0P9_CAPCH)
Solyc01g086920.3.1	C1	-2.77	-3.8	-4.26	-4.81	-4.24	Leucine-rich repeat receptor-like protein (AHRD V3.3 *** H6V789_MALDO)
Solyc03g063030.4.1	C1	-2.68	-3.79	-4.21	-4.73	-4.07	Amino acid transporter (AHRD V3.3 *** A0A200R5Q3_9MAGN)
Solyc05g054260.3.1	C1	-0.61	-0.89	-0.9	-1.08	-0.95	Kinesin-like protein (AHRD V3.3 *** A0A2G3CJ78_CAPCH)
Solyc06g065120.1.1	C1	-4.09	-6	-6.25	-6.99	-6.38	Disease resistance protein (TIR-NBS-LRR class) (AHRD V3.3 *-* A0A2K3NQB9_TRIPR)
Solyc12g017450.2.1	C1	-0.97	-1.41	-1.53	-1.72	-1.55	Ubiquitin-specific protease family C19 protein (AHRD V3.3 *** A0A2K3NKS0_TRIPR)
Solyc02g094480.4.1	C1	-0.6	-0.95	-1.04	-1.19	-1.1	Pentatricopeptide repeat (AHRD V3.3 *** A0A200R3W0_9MAGN)
Solyc10g008300.3.1	C1	-0.82	-1.29	-1.39	-1.57	-1.5	Mannan endo-1,4-beta-mannosidase (AHRD V3.3 *** A0A2K3MXH2_TRIPR)
Solyc02g090930.3.1	C1	-1.65	-2.68	-2.9	-3.43	-3.03	Lipase (AHRD V3.3 *** A0A200QYW4_9MAGN)
Solyc03g006430.3.1	C1	-1.2	-1.92	-2.05	-2.41	-2.07	DUF616 domain-containing protein (AHRD V3.3 *** A0A1Q3BIE2_CEPFO)
Solyc11g007900.3.1	C1	-1.56	-2.29	-2.18	-2.64	-2.53	EEIG1/EHBP1 N-terminal domain (AHRD V3.3 *-* A0A200R5E0_9MAGN)
Solyc08g006720.4.1	C1	-0.86	-1.22	-1.2	-1.35	-1.33	Glutathione peroxidase (AHRD V3.3 *** A0A1U8EXY8_CAPAN)
Solyc01g065510.3.1	C1	-1.69	-2.32	-2.25	-2.58	-2.57	leucine-rich repeat extensin-like protein 6 (AHRD V3.3 *-* XP_010321602.1)
Solyc09g009830.3.1	C1	-2.2	-3.04	-2.99	-3.48	-3.36	Alpha carbonic anhydrase (AHRD V3.3 *** A0A200QHP1_9MAGN)
Solyc05g013210.3.1	C1	-1.76	-2.26	-2.59	-2.9	-2.69	Ribonuclease (AHRD V3.3 *** Q4ADQ2_9CARY)
Solyc05g013220.2.1	C1	-1.96	-2.58	-2.91	-3.29	-3.08	3-ketoacyl-CoA synthase (AHRD V3.3 *** A0A2G2VLA8_CAPBA)
Solyc01g094750.4.1	C1	-1.42	-1.89	-2.17	-2.37	-2.3	Cytochrome P450 (AHRD V3.3 *** A0A2U1NG86_ARTAN)
Solyc02g072270.3.1	C1	-0.65	-0.84	-0.98	-1.08	-1.03	RING/FYVE/PHD zinc finger superfamily protein (AHRD V3.3 *** B6SN54_MAIZE)
Solyc04g081300.4.1	C1	-1.92	-2.75	-2.89	-3.37	-3.17	Endoglucanase (AHRD V3.3 *** A0A2G3CQE2_CAPCH)
Solyc04g081260.3.1	C1	-0.81	-1.12	-1.18	-1.45	-1.34	filament-like plant protein 4 (AHRD V3.3 *** A0A1U7XPP3_NICSY)
Solyc12g088820.2.1	C1	-4.01	-5.57	-6.13	-7.18	-6.89	Non-specific serine/threonine protein kinase (AHRD V3.3 *** A0A2G3B403_CAPCH)
Solyc12g013710.2.1	C1	-2.39	-4.01	-4.37	-4.31	-4.83	light dependent NADH:protochlorophyllide oxidoreductase 1
Solyc03g115640.3.1	C1	-1.88	-2.83	-3.28	-3.17	-3.59	DUF538 domain-containing protein (AHRD V3.3 *** A0A1Q3AZJ7_CEPFO)
Solyc11g067060.3.1	C1	-0.85	-1.31	-1.44	-1.46	-1.58	Protein-tyrosine phosphatase (AHRD V3.3 *** Q67YE7_ARATH)
Solyc03g013340.3.1	C1	-3.52	-5.42	-6.18	-5.46	-6.22	NOD26-like intrinsic protein 2.1
Solyc07g054210.3.1	C1	-1.29	-1.88	-2.19	-1.98	-2.16	light dependent NADH:protochlorophyllide oxidoreductase 2
Solyc05g056050.3.1	C1	-2.61	-4.08	-4.42	-4.36	-4.75	Chlorophyll a-b binding protein, chloroplastic (AHRD V3.3 *** A0A2G3CJ50_CAPCH)
Solyc12g005630.2.1	C1	-1.23	-1.91	-2.01	-1.98	-2.18	Cytochrome b6-f complex iron-sulfur subunit (AHRD V3.3 *** A0A1U8G0H9_CAPAN)
Solyc05g012450.4.1	C1	-1.18	-1.76	-1.91	-1.9	-1.94	S-adenosyl-L-methionine-dependent methyltransferases superfamily protein (AHRD V3.3 *-* A0A2U1PA46_ARTAN)
Solyc12g009630.3.1	C1	-1.19	-1.77	-1.96	-1.9	-1.97	Calmodulin-like protein 5 (AHRD V3.3 *-* A0A2G2YVH8_CAPAN)
Solyc07g061990.3.1	C1	-0.71	-1.06	-1.16	-1.16	-1.23	Solanesyl diphosphate synthase (AHRD V3.3 *** Q1W5D1_HEVBR)
Solyc12g098810.2.1	C1	-1.1	-1.56	-1.72	-1.72	-1.81	Chitinase-like protein (AHRD V3.3 *** Q6JX04_GOSHI)
Solyc02g070040.1.1	C1	-2.93	-3.44	-4.15	-4.14	-4.54	ethylene-responsive nuclear protein / ethylene-regulated nuclear protein (ERT2) (AHRD V3.3 *-* AT4G20880.1)
Solyc01g079300.4.1	C1	-3.67	-4.33	-5.36	-5.18	-5.54	Stachyose synthase (AHRD V3.3 *** S8CRI9_9LAMI)
Solyc03g116710.3.1	C1	-1.51	-1.83	-2.16	-2.13	-2.29	Protein LURP-one-related 5 (AHRD V3.3 *** A0A1U8GFL7_CAPAN)
Solyc10g086060.2.1	C1	-0.85	-1.18	-1.34	-1.43	-1.45	SUN-like protein 30
Solyc12g015690.3.1	C1	-2.86	-3.91	-4.39	-4.8	-4.98	fasciclin-like arabinogalactan protein 1 (AHRD V3.3 *** A0A1U8G960_CAPAN)
Solyc05g050990.1.1	C1	-1.12	-1.41	-1.63	-1.81	-1.82	UDP-glucuronate 4-epimerase 4 (AHRD V3.3 *** A0A1J3F7T2_NOCCA)
Solyc06g054540.3.1	C1	-2.94	-3.66	-4.34	-4.51	-4.74	E3 ubiquitin-protein ligase MIEL1-like (AHRD V3.3 *** A0A1S4BAM5_TOBAC)
Solyc11g005390.3.1	C1	-1.55	-2.14	-2.41	-2.47	-2.43	transmembrane protein (AHRD V3.3 *** AT3G18800.1)
Solyc01g088560.3.1	C1	-0.72	-1.03	-1.13	-1.18	-1.18	Rab family GTPase (AHRD V3.3 *** A0A1Y1IFP9_KLENI)
Solyc03g058860.3.1	C1	-0.85	-1.16	-1.28	-1.37	-1.35	3-dehydroquinate synthase (AHRD V3.3 *** A0A200QS88_9MAGN)
Solyc08g008460.2.1	C1	-0.64	-0.88	-0.97	-1.04	-1.01	kinesin light chain-like (AHRD V3.3 *** A0A2I4FU74_9ROSI)
Solyc04g081490.3.1	C1	-2.04	-2.81	-3.01	-3.09	-3.11	beta-tubulin
Solyc08g081535.1.1	C1	-3.68	-4.97	-5.5	-5.65	-5.81	1-aminocyclopropane-1-carboxylate synthase (AHRD V3.3 *** B2NIX1_CAPCH)
Solyc05g012030.1.1	C1	-3.18	-3.92	-4.31	-4.65	-4.76	protein BIG GRAIN 1-like E (AHRD V3.3 *** A0A2I4H8F0_9ROSI)
Solyc10g080500.2.1	C1	-2.57	-3.26	-3.57	-3.94	-4.03	Actin (AHRD V3.3 *** A0A2G2VVS8_CAPBA)
Solyc05g013960.3.1	C1	-1.19	-1.42	-1.65	-1.69	-1.73	Oxysterol-binding protein (AHRD V3.3 *** A0A200RCU6_9MAGN)
Solyc02g063350.1.1	C1	-4.72	-5.82	-6.44	-6.79	-6.75	Calcium-dependent protein kinase (AHRD V3.3 *-* CDPK_DAUCA)
Solyc12g056700.2.1	C1	-3.6	-4.53	-5.07	-5.3	-5.34	Secoisolariciresinol dehydrogenase (AHRD V3.3 *** A0A1U8ETA2_CAPAN),Pfam:PF13561
Solyc08g022240.1.1	C1	-1.85	-2.67	-2.58	-2.87	-3.27	phospholipase A1-Igamma1, chloroplastic (AHRD V3.3 *** A0A2I4GUV8_9ROSI)
Solyc01g099630.4.1	C1	-2.31	-3.48	-3.54	-3.81	-4.17	xyloglucan endotransglucosylase-hydrolase 1
Solyc07g063600.3.1	C1	-2.22	-3.31	-3.47	-3.65	-4.06	Chlorophyll a-b binding protein, chloroplastic (AHRD V3.3 *** A0A2G3C388_CAPCH)
Solyc02g083620.3.1	C1	-1.43	-2.11	-2.21	-2.41	-2.66	Ascorbate peroxidase (AHRD V3.3 *** Q39780_GOSHI)
Solyc09g010930.4.1	C1	-1.39	-1.95	-2.04	-2.24	-2.44	NAD(P)-binding Rossmann-fold superfamily protein (AHRD V3.3 *** A0A2U1L7N5_ARTAN)
Solyc06g052060.3.1	C1	-0.96	-1.26	-1.3	-1.47	-1.53	hypothetical protein (AHRD V3.3 *** AT4G10810.1)
Solyc08g079620.3.1	C1	-0.8	-1.12	-1.12	-1.27	-1.35	ATP-dependent Clp protease proteolytic subunit (AHRD V3.3 *** A0A1U8GA15_CAPAN)
Solyc12g007110.2.1	C1	-0.74	-1.05	-1.05	-1.2	-1.24	Proline-rich receptor-like protein kinase PERK1 (AHRD V3.3 *** A0A2G3AUM1_CAPCH)
Solyc01g080100.3.1	C1	-2.42	-3.14	-3.33	-3.73	-4.16	RING zinc finger protein (AHRD V3.3 *** AT3G06145.1)
Solyc02g088820.4.1	C1	-2.67	-3.59	-3.9	-4.47	-4.74	Carboxypeptidase (AHRD V3.3 *** A0A2G3ABI4_CAPAN)
Solyc12g011280.2.1	C1	-2.92	-4.43	-4.43	-4.66	-5.17	Chlorophyll a-b binding protein, chloroplastic (AHRD V3.3 *** A0A0F7H004_9ROSI)
Solyc12g019550.2.1	C1	-2.95	-4.43	-4.48	-4.48	-5.17	hypothetical protein (AHRD V3.3 *-* AT1G21500.1)
Solyc04g014370.4.1	C1	-1	-1.47	-1.48	-1.55	-1.63	Very-long-chain (3R)-3-hydroxyacyl-CoA dehydratase (AHRD V3.3 *** A0A2G2V069_CAPBA)
Solyc08g080140.4.1	C1	-1.43	-2.05	-2.14	-2.29	-2.38	3,5-epimerase/4-reductase (AHRD V3.3 *** A0A1Z5KIY2_FISSO)
Solyc02g068700.3.1	C1	-0.72	-0.93	-1	-1.01	-1.19	Histidine triad (HIT) protein (AHRD V3.3 *** A0A2U1PU92_ARTAN)
Solyc12g009400.2.1	C1	-0.84	-1.14	-1.23	-1.24	-1.44	Pyruvate dehydrogenase E1 component subunit alpha (AHRD V3.3 *** A0A2G2YV76_CAPAN)
Solyc10g049710.2.1	C1	-0.6	-0.83	-0.86	-0.85	-1.02	ATP-dependent Clp protease proteolytic subunit (AHRD V3.3 *** A0A2G2YL68_CAPAN)
Solyc02g024050.3.1	C1	-0.81	-1.12	-1.18	-1.19	-1.36	Ferredoxin--NADP reductase, chloroplastic (AHRD V3.3 *** K4B553_SOLLC)
Solyc03g121720.2.1	C1	-1.4	-1.9	-1.98	-2	-2.28	Glyoxylate reductase 2 (AHRD V3.3 *** A0A1P8AS42_ARATH)
Solyc01g105050.3.1	C1	-1.81	-2.36	-2.67	-2.54	-2.83	Chlorophyll a-b binding protein, chloroplastic (AHRD V3.3 *** A0A2G3AWK5_CAPCH)
Solyc04g082000.4.1	C1	-1.82	-2.46	-2.68	-2.68	-2.92	Phospholipase D (AHRD V3.3 *** K4BVS9_SOLLC)
Solyc04g082010.1.1	C1	-1.74	-2.33	-2.55	-2.55	-2.82	pre-plastocyanin
Solyc04g007780.3.1	C1	-4.09	-5.36	-5.92	-6.04	-6.59	Sn-1 protein (AHRD V3.3 *** Q42393_CAPAN)
Solyc12g009410.2.1	C1	-0.88	-1.16	-1.25	-1.31	-1.39	Pyruvate dehydrogenase E1 component subunit alpha (AHRD V3.3 *** A0A2G2YV76_CAPAN)
Solyc01g099960.4.1	C1	-0.98	-1.47	-1.9	-2.1	-1.75	Pectinesterase (AHRD V3.3 *** A0A1U8E4I6_CAPAN)
Solyc07g006220.2.1	C1	-1.3	-2.08	-2.61	-2.79	-2.29	UDP-glucuronate 4-epimerase 4 (AHRD V3.3 *** A0A1U8F5Z6_CAPAN)
Solyc03g112390.3.1	C1	-1.36	-2.42	-2.8	-3.1	-2.63	R2R3MYB transcription factor 86
Solyc04g076790.3.1	C1	-0.77	-1.27	-1.49	-1.71	-1.48	Serine hydroxymethyltransferase (AHRD V3.3 *** A0A2G2ZR28_CAPAN)
Solyc03g119860.3.1	C1	-0.92	-1.69	-1.94	-1.96	-1.79	Peptidyl-prolyl cis-trans isomerase (AHRD V3.3 *** A0A2K3PFW4_TRIPR)
Solyc01g106800.4.1	C1	-0.7	-1.15	-1.38	-1.41	-1.22	amino acid transporter 1
Solyc08g006780.3.1	C1	-0.79	-1.31	-1.61	-1.59	-1.41	Nucleoid-associated protein (AHRD V3.3 *** A0A1J3J8Y5_NOCCA)
Solyc01g100920.3.1	C1	-2.41	-3.75	-4.67	-4.6	-4.29	WAT1-related protein (AHRD V3.3 *** K4B1C3_SOLLC)
Solyc02g090920.2.1	C1	-2.04	-3.08	-3.7	-3.79	-3.47	Alpha/beta-Hydrolases superfamily protein (AHRD V3.3 *** F4K4J2_ARATH)
Solyc02g091920.3.1	C1	-4.1	-6.13	-7.45	-8.01	-7	xyloglucan endotransglucosylase-hydrolase 7
Solyc03g005760.1.1	C1	-1.76	-2.85	-3.64	-3.72	-3.33	Chlorophyll a-b binding protein, chloroplastic (AHRD V3.3 *** A0A2G2W7Q4_CAPBA)
Solyc10g084690.2.1	C1	-0.91	-1.49	-1.89	-1.94	-1.74	ADP-ribosylation factor GTPase-activating protein 1 (AHRD V3.3 *** A0A1U8EA26_CAPAN)
Solyc06g066600.3.1	C1	-0.68	-0.98	-1.52	-1.38	-1.37	plastidic glucose translocator 2
Solyc08g075690.3.1	C1	-0.84	-1.21	-1.69	-1.63	-1.58	Acyl-CoA-binding protein (AHRD V3.3 *** A0A2G2XLT1_CAPBA)
Solyc08g079310.4.1	C1	-3.64	-5.28	-7.66	-7.56	-7.13	Cytochrome P450 (AHRD V3.3 *** A0A1U9X605_THAGA)
Solyc12g009800.3.1	C1	-2.03	-3.35	-4.75	-4.81	-4.38	Purple acid phosphatase (AHRD V3.3 *** M1AD80_SOLTU)
Solyc04g005230.3.1	C1	-3.17	-5.38	-7.75	-7.94	-7.3	Alpha/beta-Hydrolases superfamily protein (AHRD V3.3 *** A0A2U1KK17_ARTAN)
Solyc08g081455.1.1	C1	-0.65	-1.13	-1.6	-1.65	-1.5	Unknown protein
Solyc04g081400.3.1	C1	-0.42	-0.75	-1.01	-0.96	-0.99	plastidic hexokinase
Solyc05g016120.2.1	C1	-1.33	-2.52	-3.47	-3.25	-3.24	Photosystem II protein D1 (AHRD V3.3 *-* F0UWX1_9SPER)
Solyc02g063170.3.1	C1	-1.19	-1.76	-2.42	-2.1	-2.21	Abscisic acid (Aba)-deficient 4 (AHRD V3.3 *-* A0A1P8AQ81_ARATH)
Solyc06g008050.4.1	C1	-2.87	-4.46	-6.33	-5.81	-5.8	Flavin-containing monooxygenase (AHRD V3.3 *** D2IGV3_SOLLC)
Solyc06g074410.4.1	C1	-3.3	-5.04	-6.91	-6.31	-6.31	Fatty acyl-CoA reductase (AHRD V3.3 *** A0A2G2ZDE3_CAPAN)
Solyc01g108710.3.1	C1	-1.84	-3.03	-3.92	-3.64	-3.52	Unknown protein
Solyc06g076820.1.1	C1	-1.9	-3.03	-4.01	-3.88	-3.61	Zinc finger family protein (AHRD V3.3 *** A0A2K3LSG6_TRIPR)
Solyc12g009150.2.1	C1	-0.41	-0.77	-1	-0.91	-0.82	Protein trichome birefringence-like 16 (AHRD V3.3 *** A0A2G3BP42_CAPCH)
Solyc07g062030.3.1	C1	-0.71	-1.31	-1.68	-1.65	-1.44	Chalcone-flavonone isomerase family protein (AHRD V3.3 *** A0A2G2WEX9_CAPBA)
Solyc10g054930.2.1	C1	-0.51	-0.89	-1.22	-1.15	-0.99	magnesium transporter NIPA (DUF803) (AHRD V3.3 *** AT4G13800.8)
Solyc08g076220.3.1	C1	-1.45	-3.03	-3.16	-3.14	-3.14	Phosphoribulokinase (AHRD V3.3 *** A0A1U8GUA7_CAPAN)
Solyc03g113280.3.1	C1	-1.59	-3.11	-3.19	-3.23	-3.15	Integral membrane HPP family protein (AHRD V3.3 *** A0A2U1NK12_ARTAN)
Solyc03g114450.3.1	C1	-0.75	-1.47	-1.53	-1.61	-1.52	Calcium sensing receptor, chloroplastic (AHRD V3.3 *** A0A2G2WRE3_CAPBA)
Solyc03g111940.2.1	C1	-1.89	-3.78	-3.74	-4.14	-4.04	Cytochrome P450 71A6 (AHRD V3.3 *** A0A2G2ZZC6_CAPAN)
Solyc03g005780.3.1	C1	-3.21	-5.96	-6.26	-6.65	-6.5	Chlorophyll a-b binding protein, chloroplastic (AHRD V3.3 *** A0A2G2W7Q4_CAPBA)
Solyc04g007680.4.1	C1	-3.25	-5.87	-5.92	-6.51	-6.54	Sn-2 protein (AHRD V3.3 *** Q39467_CAPAN)
Solyc01g097460.3.1	C1	-0.61	-1.25	-1.21	-1.26	-1.3	Ribose 5-phosphate isomerase A (AHRD V3.3 *** A0A1Y1IHK3_KLENI)
Solyc07g066150.1.1	C1	-1.8	-3.27	-3.23	-3.34	-3.47	Photosystem I reaction center subunit V, chloroplastic (AHRD V3.3 *** A0A1U8HDK9_CAPAN)
Solyc12g098410.2.1	C1	-1.48	-2.77	-3.37	-3.18	-3.41	Carbohydrate-binding X8 domain superfamily protein (AHRD V3.3 *-* F4JT39_ARATH)
Solyc01g101040.3.1	C1	-0.5	-0.94	-1.08	-1.11	-1.15	ATP-citrate synthase (AHRD V3.3 *** B6TD54_MAIZE)
Solyc02g080540.1.1	C1	-1.03	-1.97	-2.13	-2.16	-2.38	ATP synthase gamma chain, chloroplastic (AHRD V3.3 *** A0A2G3D743_CAPCH)
Solyc03g115900.4.1	C1	-1.88	-3.05	-3.56	-3.33	-3.52	Chlorophyll a-b binding protein, chloroplastic (AHRD V3.3 *** A0A1U8G3I4_CAPAN)
Solyc12g009470.2.1	C1	-0.62	-1.01	-1.25	-1.15	-1.17	yellow-green-2
Solyc06g005710.3.1	C1	-2.1	-3.44	-4.07	-4.08	-4.17	Protein TIC 62, chloroplastic (AHRD V3.3 *** A0A1J3HBE9_NOCCA)
Solyc10g084900.1.1	C1	-3.34	-5.35	-6.23	-6.49	-6.16	Glycerol-3-phosphate acyltransferase (AHRD V3.3 *** A0A0M4FCN7_9SOLA)
Solyc00g500044.1.1	C1	-1.52	-2.38	-3.01	-3.14	-3.13	30S ribosomal protein S2, chloroplastic (AHRD V3.3 *** I6N946_DATST)
Solyc00g500325.1.1	C1	-1.51	-2.37	-3.02	-3.13	-3.13	Ycf15 (AHRD V3.3 *-* A0A346JLD3_9ASTE)
Solyc00g500301.1.1	C1	-1.52	-2.36	-3.02	-3.17	-3.11	Ycf15 (AHRD V3.3 *-* A0A346JLD3_9ASTE)
Solyc00g500039.1.1	C1	-1.54	-2.39	-3.01	-3.18	-3.14	Ycf15 (AHRD V3.3 *-* A0A346JLD3_9ASTE)
Solyc00g500083.1.1	C1	-1.54	-2.38	-3.01	-3.18	-3.15	Ycf15 (AHRD V3.3 *-* A0A346JLD3_9ASTE)
Solyc07g062460.4.1	C1	-1.24	-2.21	-2.76	-2.84	-2.8	Peptide-N4-(N-acetyl-beta-glucosaminyl)asparagine amidase A (AHRD V3.3 *** A0A1U8HCG0_CAPAN)
Solyc03g005770.3.1	C1	-1.84	-3.14	-3.82	-3.98	-3.85	Chlorophyll a-b binding protein, chloroplastic (AHRD V3.3 *** A0A2G2W7Q4_CAPBA)
Solyc10g007200.3.1	C1	-0.6	-1.07	-1.28	-1.38	-1.32	Hexosyltransferase (AHRD V3.3 *** A0A2G3BCF8_CAPCH)
Solyc02g070420.2.1	C1	-1.25	-2.07	-2.35	-2.64	-2.73	transmembrane protein (AHRD V3.3 *-* AT2G34530.1)
Solyc03g093510.2.1	C1	-1.04	-1.66	-1.9	-2.08	-2.14	Alpha/beta-Hydrolases superfamily protein (AHRD V3.3 *** A0A2U1NKR4_ARTAN)
Solyc05g052830.3.1	C1	-1.8	-3.05	-3.4	-3.73	-3.82	Proline transporter 1 (AHRD V3.3 *** A0A1U8GQ37_CAPAN)
Solyc00g500196.1.1	C1	-1.62	-2.46	-3.03	-3.3	-3.38	Protein TIC 214 (AHRD V3.3 *** K4EQH9_DATST)
Solyc11g066520.3.1	C1	-1.85	-3.06	-3.75	-3.9	-4.13	Carboxypeptidase (AHRD V3.3 *** A0A2G2YH94_CAPAN)
Solyc10g080390.2.1	C1	-0.69	-1.11	-1.27	-1.42	-1.39	serine/threonine-protein kinase Nek6-like isoform X1 (AHRD V3.3 *** A0A2I4G4E6_9ROSI)
Solyc03g008010.3.1	C1	-0.48	-0.76	-0.87	-1.01	-0.98	PPPDE putative thiol peptidase family protein (AHRD V3.3 *** A0A2U1P9D8_ARTAN)
Solyc03g079910.3.1	C1	-1.01	-1.59	-1.79	-2.11	-1.98	Protein DA1-related 2 (AHRD V3.3 *** A0A1U8G1T8_CAPAN)
Solyc06g066730.3.1	C1	-0.73	-1.15	-1.32	-1.51	-1.43	Coatomer subunit beta' (AHRD V3.3 *** A0A2U1PZP9_ARTAN)
Solyc03g120410.3.1	C1	-0.92	-1.33	-1.62	-1.84	-1.78	Nucleotide-diphospho-sugar transferases superfamily protein (AHRD V3.3 *** AT1G64980.3)
Solyc04g080850.3.1	C1	-0.52	-0.81	-0.97	-1.08	-1.01	Thioredoxin (AHRD V3.3 *** Q201Z4_9SOLN)
Solyc06g062600.3.1	C1	-2.68	-4.07	-4.86	-5.28	-5.07	Glucose-methanol-choline (GMC) oxidoreductase family protein (AHRD V3.3 *** A0A2U1MMK8_ARTAN)
Solyc04g015850.3.1	C1	-1.05	-1.86	-1.92	-2.28	-2.21	Transmembrane protein (AHRD V3.3 *** Q9M2K7_ARATH)
Solyc02g089080.2.1	C1	-2.22	-3.86	-4.21	-4.5	-4.57	Protein RALF-like 27 (AHRD V3.3 --* A0A2G3D352_CAPCH)
Solyc10g080550.2.1	C1	-0.58	-1.06	-1.14	-1.29	-1.24	Protein trichome birefringence (AHRD V3.3 *** A0A1U8E8Z1_CAPAN)
Solyc12g006140.2.1	C1	-3.01	-5.39	-6.1	-6.63	-6.38	Cab-5 gene encoding chlorophyll a/b-binding protein
Solyc01g088480.3.1	C1	-0.59	-1.14	-1.25	-1.41	-1.52	UMP-CMP kinase (AHRD V3.3 *** A0A2G2XT48_CAPBA),Pfam:PF00406
Solyc06g053140.3.1	C1	-1.01	-2.04	-2.3	-2.54	-2.68	Rhodanese-like domain-containing protein 14, chloroplastic (AHRD V3.3 *** A0A2G2WIJ1_CAPBA)
Solyc00g500028.1.1	C1	-1.11	-2.1	-2.18	-2.46	-2.66	Cytochrome b6-f complex subunit 4 (AHRD V3.3 *** A0A2G2XBM1_CAPBA)
Solyc09g075710.1.1	C1	-2.43	-4.39	-4.71	-5.05	-5.67	Alpha/beta-Hydrolases superfamily protein (AHRD V3.3 *** A0A2U1KC75_ARTAN)
Solyc10g006900.3.1	C1	-1.44	-2.79	-3.06	-3.27	-3.46	light dependent NADH:protochlorophyllide oxidoreductase 3 s2
Solyc10g076880.2.1	C1	-0.69	-1.4	-1.44	-1.59	-1.66	HSP20-like chaperone (AHRD V3.3 *-* A0A2U1PLJ7_ARTAN)
Solyc02g090360.3.1	C1	-1.1	-2.12	-2.58	-2.85	-2.74	L-ascorbate oxidase-like protein (AHRD V3.3 *** A0A1U8FPI3_CAPAN)
Solyc08g062760.1.1	C1	-0.6	-1.19	-1.43	-1.51	-1.52	leucine-rich repeat extensin-like protein 1 (AHRD V3.3 --* XP_010094960.2)
Solyc02g079790.3.1	C1	-0.98	-2.35	-2.57	-2.88	-2.88	DUF538 domain-containing protein (AHRD V3.3 *** A0A1Q3D5N1_CEPFO)
Solyc03g005600.3.1	C1	-0.5	-1.09	-1.17	-1.32	-1.36	S-adenosyl-L-methionine-dependent methyltransferases superfamily protein (AHRD V3.3 *** A0A2U1MED4_ARTAN)
Solyc07g056140.3.1	C1	-0.67	-1.38	-1.49	-1.65	-1.58	ADP-glucose pyrophosphorylase small subunit
Solyc02g071610.3.1	C1	-1.57	-3.19	-3.41	-3.77	-3.82	GDSL esterase/lipase (AHRD V3.3 *** A0A2G2XF69_CAPBA)
Solyc07g061890.1.1	C1	-2.7	-5.38	-5.69	-6.48	-6.46	Unknown protein
Solyc02g077720.4.1	C1	-1.88	-2.3	-2.94	-3.52	-2.9	Unknown protein
Solyc07g055740.1.1	C1	-2.35	-2.92	-3.45	-4.09	-3.48	strictosidine synthase
Solyc10g081490.2.1	C1	-3.38	-4.48	-5.36	-6.39	-5.36	R2R3MYB transcription factor 60
Solyc08g005200.3.1	C1	-1.06	-1.3	-1.65	-1.84	-1.39	Syntaxin (AHRD V3.3 *** A0A2G3BQD2_CAPCH)
Solyc11g069650.2.1	C1	-2.68	-3.31	-4.47	-4.87	-3.76	Unknown protein
Solyc01g008020.4.1	C1	-0.5	-0.72	-0.89	-1.05	-0.76	Equilibrative nucleotide transporter 1 (AHRD V3.3 *** A0A2G3AYC6_CAPCH)
Solyc05g054150.3.1	C1	-1.13	-1.64	-2.03	-2.24	-1.72	Ras-related protein RABA5a (AHRD V3.3 *** A0A1U8F693_CAPAN)
Solyc08g081810.3.1	C1	-2.59	-3.65	-4.18	-4.87	-3.44	Cation/H(+) antiporter 17 (AHRD V3.3 *** A0A2G2XJX1_CAPBA)
Solyc04g078750.3.1	C1	-1.22	-1.85	-1.93	-2.31	-1.73	Late embryogenesis abundant protein (AHRD V3.3 *** A0A200QZD5_9MAGN)
Solyc05g053490.4.1	C1	-0.67	-1.04	-1.14	-1.34	-0.98	Core-2/I-branching beta-1,6-N-acetylglucosaminyltransferase family protein (AHRD V3.3 *** Q9LIQ3_ARATH)
Solyc08g014030.1.1	C1	-1.76	-2.61	-2.93	-3.21	-2.54	Transcription factor GRAS (AHRD V3.3 *** A0A2U1MVT2_ARTAN)
Solyc09g005810.4.1	C1	-0.88	-1.38	-1.54	-1.76	-1.37	UDP-glucuronic acid decarboxylase (AHRD V3.3 *** G5DXR5_SILLA)
Solyc01g011510.4.1	C1	-1.98	-2.82	-3.53	-3.69	-2.97	Aldehyde dehydrogenase (AHRD V3.3 *** A0A200Q0A3_9MAGN)
Solyc12g100030.2.1	C1	-2.4	-3.39	-4.24	-4.52	-3.79	receptor-like protein 12 (AHRD V3.3 *** A0A1U8ETX1_CAPAN)
Solyc04g015270.3.1	C1	-0.93	-1.37	-1.57	-1.7	-1.43	Hexosyltransferase (AHRD V3.3 *** A0A2G3CDQ9_CAPCH)
Solyc01g067510.3.1	C1	-1.95	-2.98	-3.46	-3.87	-3.17	receptor-like protein kinase FERONIA (AHRD V3.3 *** A0A2I4F2T3_9ROSI)
Solyc12g056510.3.1	C1	-2.34	-3.72	-4.3	-4.68	-3.89	Trihelix transcription factor GTL1 (AHRD V3.3 *** A0A2G3B3E4_CAPCH)
Solyc02g063240.4.1	C1	-0.66	-0.84	-0.96	-1.11	-0.85	Delta(7)-sterol-C5(6)-desaturase (AHRD V3.3 *** A0A1U8FPX0_CAPAN)
Solyc03g116740.3.1	C1	-0.98	-1.28	-1.52	-1.69	-1.34	Phosphatidylcholine:diacylglycerol cholinephosphotransferase 1 (AHRD V3.3 *** A0A1U8FVJ4_CAPAN)
Solyc11g008630.3.1	C1	-3.99	-5.43	-6.2	-7.11	-5.46	HXXXD-type acyl-transferase family protein (AHRD V3.3 *** A0A2U1LG13_ARTAN)
Solyc10g079410.2.1	C1	-4.11	-5.33	-6.15	-6.66	-5.36	triacylglycerol lipase SDP1-like (AHRD V3.3 *** A0A2I4ECT5_9ROSI)
Solyc01g080540.3.1	C1	-0.78	-1.05	-1.26	-1.31	-1.08	Histidine-containing phosphotransfer protein 1 (AHRD V3.3 *** A0A2G2VZ65_CAPBA)
Solyc05g008090.3.1	C1	-1.72	-2.2	-2.67	-2.7	-2.23	TPX2 (Targeting protein for Xklp2) protein family (AHRD V3.3 *-* A0A2U1NUC4_ARTAN)
Solyc06g050570.3.1	C1	-0.84	-1.2	-1.04	-1.36	-1.17	PRA1 family protein (AHRD V3.3 *** A0A1U8GKG2_CAPAN)
Solyc12g009220.2.1	C1	-1.25	-1.77	-1.54	-2.18	-1.72	jasmonate ZIM-domain protein 1
Solyc02g023950.3.1	C1	-0.79	-1.17	-1.11	-1.39	-1.11	Leucine-rich receptor-like protein kinase family protein (AHRD V3.3 *** A0A061G8R7_THECC)
Solyc02g071220.3.1	C1	-2.44	-3.64	-3.54	-4.4	-3.56	type-A response regulator2
Solyc10g085320.2.1	C1	-0.55	-0.92	-0.82	-1.05	-0.89	Protein trichome birefringence-like 35 (AHRD V3.3 *** A0A2G2YM14_CAPAN)
Solyc12g057110.2.1	C1	-0.87	-1.43	-1.22	-1.61	-1.35	14-3-3 protein (AHRD V3.3 *** P93786_SOLTU)
Solyc03g082440.1.1	C1	-0.49	-0.75	-0.78	-1.04	-0.74	Seven transmembrane receptor (AHRD V3.3 *** E5RDD0_CUCME)
Solyc08g008420.3.1	C1	-1.54	-2.27	-2.31	-3.12	-2.04	Mitochondrial pyruvate carrier (AHRD V3.3 *** A0A1U8GCA8_CAPAN)
Solyc10g049800.2.1	C1	-0.77	-1.42	-1.35	-1.77	-1.36	BnaC03g41030D protein (AHRD V3.3 *-* A0A078GC68_BRANA)
Solyc03g063040.4.1	C1	-2.44	-3.59	-3.95	-5.01	-3.84	Amino acid transporter (AHRD V3.3 *-* S8DQ51_9LAMI)
Solyc01g093970.4.1	C1	-0.77	-1.13	-1.19	-1.46	-1.14	Hexosyltransferase (AHRD V3.3 *** A0A2G2W3R9_CAPBA)
Solyc06g051310.3.1	C1	-0.53	-0.82	-0.87	-1.08	-0.82	Clathrin heavy chain (AHRD V3.3 *** A0A1U8F1S0_CAPAN)
[truncated: 7,269 more rows]

## Sheet: Table S3
Supplementary Data Table S3. Putative positive regulators (PG3) of shoot regeneration. Genes belonging to C1 or C5 cluster in Supplementary Data Table S1 and C2 or C3 cluster in Supplementary Data Table S2 were listed.
[truncated: 1,033 more rows]

[truncated: 12 more sheets: Table S4, Table S5, Table S6, Table S7, Table S8, Table S9, Table S10, Table S11, Table S12, Table S13, Table S14, Table S15]
